# Supplementary material for: New Insights on Metabolic Features of Bacillus subtilis Based on Multistrain Genome-Scale Metabolic Modeling
Source: Int J Mol Sci. 2023 Apr 11;24(8):7091. doi: 10.3390/ijms24087091 (PMC10138676; doi:10.3390/ijms24087091)
Supplement: Supplementary file 1 [file ijms-24-07091-s001.zip]

Archive with 7 entries (7 files):
- Supplemental material/Additional File S1.docx
- Supplemental material/Additional File S2.pdf
- Supplemental material/Additional File S3 iBB1018.xml
- Supplemental material/Additional File S4 iBB1018.mat
- Supplemental material/Table S1. Gene association to COGs for iYO844 and iBB1018.xlsx
- Supplemental material/Table S4. ortho_matrix_percentages.xlsx
- Supplemental material/Table S5. List of B. subtilis strains and carbon sources.xlsx
