# Supplementary material for: New Insights on Metabolic Features of Bacillus subtilis Based on Multistrain Genome-Scale Metabolic Modeling
Source: Int J Mol Sci. 2023 Apr 11;24(8):7091. doi: 10.3390/ijms24087091 (PMC10138676; doi:10.3390/ijms24087091)
Supplement: Supplementary file 1 [file ijms-24-07091-s001.zip › Supplemental material/Additional File S3 iBB1018.xml]

<?xml version="1.0" encoding="UTF-8"?>
<sbml xmlns="http://www.sbml.org/sbml/level3/version1/core" xmlns:fbc="http://www.sbml.org/sbml/level3/version1/fbc/version2" metaid="meta_" sboTerm="SBO:0000624" level="3" version="1" fbc:required="false">
  <model metaid="meta_iJN1026" id="iJN1026" fbc:strict="true">
    <listOfUnitDefinitions>
      <unitDefinition id="mmol_per_gDW_per_hr">
        <listOfUnits>
          <unit kind="mole" exponent="1" scale="-3" multiplier="1"/>
          <unit kind="gram" exponent="-1" scale="0" multiplier="1"/>
          <unit kind="second" exponent="-1" scale="0" multiplier="3600"/>
        </listOfUnits>
      </unitDefinition>
    </listOfUnitDefinitions>
    <listOfCompartments>
      <compartment id="cytosol" constant="true"/>
      <compartment id="extracellular" constant="true"/>
    </listOfCompartments>
    <listOfSpecies>
      <species metaid="meta_M_10fthf_c" sboTerm="SBO:0000247" id="M_10fthf_c" name="10-Formyltetrahydrofolate" compartment="cytosol" hasOnlySubstanceUnits="false" boundaryCondition="false" constant="false" fbc:charge="-2" fbc:chemicalFormula="C20H21N7O7">
        <annotation>
          <rdf:RDF xmlns:rdf="http://www.w3.org/1999/02/22-rdf-syntax-ns#" xmlns:dcterms="http://purl.org/dc/terms/" xmlns:vCard="http://www.w3.org/2001/vcard-rdf/3.0#" xmlns:vCard4="http://www.w3.org/2006/vcard/ns#" xmlns:bqbiol="http://biomodels.net/biology-qualifiers/" xmlns:bqmodel="http://biomodels.net/model-qualifiers/">
            <rdf:Description rdf:about="#meta_M_10fthf_c">
              <bqbiol:is>
                <rdf:Bag>
                  <rdf:li rdf:resource="https://identifiers.org/bigg.metabolite/10fthf_c"/>
                  <rdf:li rdf:resource="https://identifiers.org/reactome/R-ALL-419151"/>
                  <rdf:li rdf:resource="https://identifiers.org/reactome/R-ALL-5389850"/>
                  <rdf:li rdf:resource="https://identifiers.org/inchikey/AUFGTPPARQZWDO-YPMHNXCESA-L"/>
                  <rdf:li rdf:resource="https://identifiers.org/kegg.compound/C00234"/>
                  <rdf:li rdf:resource="https://identifiers.org/chebi/CHEBI:11304"/>
                  <rdf:li rdf:resource="https://identifiers.org/chebi/CHEBI:15637"/>
                  <rdf:li rdf:resource="https://identifiers.org/chebi/CHEBI:19108"/>
                  <rdf:li rdf:resource="https://identifiers.org/chebi/CHEBI:19109"/>
                  <rdf:li rdf:resource="https://identifiers.org/chebi/CHEBI:57454"/>
                  <rdf:li rdf:resource="https://identifiers.org/chebi/CHEBI:698"/>
                  <rdf:li rdf:resource="https://identifiers.org/hmdb/HMDB00972"/>
                  <rdf:li rdf:resource="https://identifiers.org/biocyc/META:10-FORMYL-THF"/>
                  <rdf:li rdf:resource="https://identifiers.org/metanetx.chemical/MNXM237"/>
                  <rdf:li rdf:resource="https://identifiers.org/seed.compound/cpd00201"/>
                </rdf:Bag>
              </bqbiol:is>
            </rdf:Description>
          </rdf:RDF>
        </annotation>
      </species>
      <species metaid="meta_M_13dpg_c" sboTerm="SBO:0000247" id="M_13dpg_c" name="1,3-Bisphospho-D-glycerate" compartment="cytosol" hasOnlySubstanceUnits="false" boundaryCondition="false" constant="false" fbc:charge="-4" fbc:chemicalFormula="C3H4O10P2">
        <annotation>
          <rdf:RDF xmlns:rdf="http://www.w3.org/1999/02/22-rdf-syntax-ns#" xmlns:dcterms="http://purl.org/dc/terms/" xmlns:vCard="http://www.w3.org/2001/vcard-rdf/3.0#" xmlns:vCard4="http://www.w3.org/2006/vcard/ns#" xmlns:bqbiol="http://biomodels.net/biology-qualifiers/" xmlns:bqmodel="http://biomodels.net/model-qualifiers/">
            <rdf:Description rdf:about="#meta_M_13dpg_c">
              <bqbiol:is>
                <rdf:Bag>
                  <rdf:li rdf:resource="https://identifiers.org/bigg.metabolite/13dpg_c"/>
                  <rdf:li rdf:resource="https://identifiers.org/reactome/R-ALL-29800"/>
                  <rdf:li rdf:resource="https://identifiers.org/kegg.compound/C00236"/>
                  <rdf:li rdf:resource="https://identifiers.org/chebi/CHEBI:11881"/>
                  <rdf:li rdf:resource="https://identifiers.org/chebi/CHEBI:16001"/>
                  <rdf:li rdf:resource="https://identifiers.org/chebi/CHEBI:1658"/>
                  <rdf:li rdf:resource="https://identifiers.org/chebi/CHEBI:20189"/>
                  <rdf:li rdf:resource="https://identifiers.org/chebi/CHEBI:57604"/>
                  <rdf:li rdf:resource="https://identifiers.org/hmdb/HMDB62758"/>
                  <rdf:li rdf:resource="https://identifiers.org/inchikey/LJQLQCAXBUHEAZ-UWTATZPHSA-J"/>
                  <rdf:li rdf:resource="https://identifiers.org/biocyc/META:DPG"/>
                  <rdf:li rdf:resource="https://identifiers.org/metanetx.chemical/MNXM261"/>
                  <rdf:li rdf:resource="https://identifiers.org/seed.compound/cpd00203"/>
                </rdf:Bag>
              </bqbiol:is>
            </rdf:Description>
          </rdf:RDF>
        </annotation>
      </species>
      <species metaid="meta_M_14dhncoa_c" sboTerm="SBO:0000247" id="M_14dhncoa_c" name="1,4-Dihydroxy-2-naphthoyl-CoA" compartment="cytosol" hasOnlySubstanceUnits="false" boundaryCondition="false" constant="false" fbc:charge="-4" fbc:chemicalFormula="C32H38N7O19P3S">
        <annotation>
          <rdf:RDF xmlns:rdf="http://www.w3.org/1999/02/22-rdf-syntax-ns#" xmlns:dcterms="http://purl.org/dc/terms/" xmlns:vCard="http://www.w3.org/2001/vcard-rdf/3.0#" xmlns:vCard4="http://www.w3.org/2006/vcard/ns#" xmlns:bqbiol="http://biomodels.net/biology-qualifiers/" xmlns:bqmodel="http://biomodels.net/model-qualifiers/">
            <rdf:Description rdf:about="#meta_M_14dhncoa_c">
              <bqbiol:is>
                <rdf:Bag>
                  <rdf:li rdf:resource="https://identifiers.org/bigg.metabolite/14dhncoa_c"/>
                  <rdf:li rdf:resource="https://identifiers.org/metanetx.chemical/MNXM147663"/>
                </rdf:Bag>
              </bqbiol:is>
            </rdf:Description>
          </rdf:RDF>
        </annotation>
      </species>
      <species metaid="meta_M_15dap_c" sboTerm="SBO:0000247" id="M_15dap_c" name="Cadaverine" compartment="cytosol" hasOnlySubstanceUnits="false" boundaryCondition="false" constant="false" fbc:charge="2" fbc:chemicalFormula="C5H16N2">
        <annotation>
          <rdf:RDF xmlns:rdf="http://www.w3.org/1999/02/22-rdf-syntax-ns#" xmlns:dcterms="http://purl.org/dc/terms/" xmlns:vCard="http://www.w3.org/2001/vcard-rdf/3.0#" xmlns:vCard4="http://www.w3.org/2006/vcard/ns#" xmlns:bqbiol="http://biomodels.net/biology-qualifiers/" xmlns:bqmodel="http://biomodels.net/model-qualifiers/">
            <rdf:Description rdf:about="#meta_M_15dap_c">
              <bqbiol:is>
                <rdf:Bag>
                  <rdf:li rdf:resource="https://identifiers.org/bigg.metabolite/15dap_c"/>
                  <rdf:li rdf:resource="https://identifiers.org/kegg.compound/C01672"/>
                  <rdf:li rdf:resource="https://identifiers.org/chebi/CHEBI:13928"/>
                  <rdf:li rdf:resource="https://identifiers.org/chebi/CHEBI:18127"/>
                  <rdf:li rdf:resource="https://identifiers.org/chebi/CHEBI:22974"/>
                  <rdf:li rdf:resource="https://identifiers.org/chebi/CHEBI:3288"/>
                  <rdf:li rdf:resource="https://identifiers.org/chebi/CHEBI:44370"/>
                  <rdf:li rdf:resource="https://identifiers.org/chebi/CHEBI:58384"/>
                  <rdf:li rdf:resource="https://identifiers.org/hmdb/HMDB02322"/>
                  <rdf:li rdf:resource="https://identifiers.org/biocyc/META:CADAVERINE"/>
                  <rdf:li rdf:resource="https://identifiers.org/metanetx.chemical/MNXM943"/>
                  <rdf:li rdf:resource="https://identifiers.org/inchikey/VHRGRCVQAFMJIZ-UHFFFAOYSA-P"/>
                  <rdf:li rdf:resource="https://identifiers.org/seed.compound/cpd01155"/>
                </rdf:Bag>
              </bqbiol:is>
            </rdf:Description>
          </rdf:RDF>
        </annotation>
      </species>
      <species metaid="meta_M_1btol_c" sboTerm="SBO:0000247" id="M_1btol_c" name="1-Butanol" compartment="cytosol" hasOnlySubstanceUnits="false" boundaryCondition="false" constant="false" fbc:charge="0" fbc:chemicalFormula="C4H10O">
        <annotation>
          <rdf:RDF xmlns:rdf="http://www.w3.org/1999/02/22-rdf-syntax-ns#" xmlns:dcterms="http://purl.org/dc/terms/" xmlns:vCard="http://www.w3.org/2001/vcard-rdf/3.0#" xmlns:vCard4="http://www.w3.org/2006/vcard/ns#" xmlns:bqbiol="http://biomodels.net/biology-qualifiers/" xmlns:bqmodel="http://biomodels.net/model-qualifiers/">
            <rdf:Description rdf:about="#meta_M_1btol_c">
              <bqbiol:is>
                <rdf:Bag>
                  <rdf:li rdf:resource="https://identifiers.org/bigg.metabolite/1btol_c"/>
                  <rdf:li rdf:resource="https://identifiers.org/kegg.compound/C06142"/>
                  <rdf:li rdf:resource="https://identifiers.org/chebi/CHEBI:22936"/>
                  <rdf:li rdf:resource="https://identifiers.org/chebi/CHEBI:28885"/>
                  <rdf:li rdf:resource="https://identifiers.org/chebi/CHEBI:39632"/>
                  <rdf:li rdf:resource="https://identifiers.org/chebi/CHEBI:612"/>
                  <rdf:li rdf:resource="https://identifiers.org/kegg.drug/D03200"/>
                  <rdf:li rdf:resource="https://identifiers.org/hmdb/HMDB04327"/>
                  <rdf:li rdf:resource="https://identifiers.org/lipidmaps/LMFA05000109"/>
                  <rdf:li rdf:resource="https://identifiers.org/inchikey/LRHPLDYGYMQRHN-UHFFFAOYSA-N"/>
                  <rdf:li rdf:resource="https://identifiers.org/biocyc/META:BUTANOL"/>
                  <rdf:li rdf:resource="https://identifiers.org/metanetx.chemical/MNXM3230"/>
                  <rdf:li rdf:resource="https://identifiers.org/seed.compound/cpd03662"/>
                </rdf:Bag>
              </bqbiol:is>
            </rdf:Description>
          </rdf:RDF>
        </annotation>
      </species>
      <species metaid="meta_M_1hdecg3p_c" sboTerm="SBO:0000247" id="M_1hdecg3p_c" name="1-hexadecanoyl-sn-glycerol_3-phosphate" compartment="cytosol" hasOnlySubstanceUnits="false" boundaryCondition="false" constant="false" fbc:charge="-2" fbc:chemicalFormula="C19H37O7P1">
        <annotation>
          <rdf:RDF xmlns:rdf="http://www.w3.org/1999/02/22-rdf-syntax-ns#" xmlns:dcterms="http://purl.org/dc/terms/" xmlns:vCard="http://www.w3.org/2001/vcard-rdf/3.0#" xmlns:vCard4="http://www.w3.org/2006/vcard/ns#" xmlns:bqbiol="http://biomodels.net/biology-qualifiers/" xmlns:bqmodel="http://biomodels.net/model-qualifiers/">
            <rdf:Description rdf:about="#meta_M_1hdecg3p_c">
              <bqbiol:is>
                <rdf:Bag>
                  <rdf:li rdf:resource="https://identifiers.org/bigg.metabolite/1hdecg3p_c"/>
                  <rdf:li rdf:resource="https://identifiers.org/metanetx.chemical/MNXM90586"/>
                  <rdf:li rdf:resource="https://identifiers.org/seed.compound/cpd15327"/>
                </rdf:Bag>
              </bqbiol:is>
            </rdf:Description>
          </rdf:RDF>
        </annotation>
      </species>
      <species metaid="meta_M_1odecg3p_c" sboTerm="SBO:0000247" id="M_1odecg3p_c" name="1-octadecanoyl-sn-glycerol_3-phosphate" compartment="cytosol" hasOnlySubstanceUnits="false" boundaryCondition="false" constant="false" fbc:charge="-2" fbc:chemicalFormula="C21H41O7P1">
        <annotation>
          <rdf:RDF xmlns:rdf="http://www.w3.org/1999/02/22-rdf-syntax-ns#" xmlns:dcterms="http://purl.org/dc/terms/" xmlns:vCard="http://www.w3.org/2001/vcard-rdf/3.0#" xmlns:vCard4="http://www.w3.org/2006/vcard/ns#" xmlns:bqbiol="http://biomodels.net/biology-qualifiers/" xmlns:bqmodel="http://biomodels.net/model-qualifiers/">
            <rdf:Description rdf:about="#meta_M_1odecg3p_c">
              <bqbiol:is>
                <rdf:Bag>
                  <rdf:li rdf:resource="https://identifiers.org/bigg.metabolite/1odecg3p_c"/>
                  <rdf:li rdf:resource="https://identifiers.org/chebi/CHEBI:74565"/>
                  <rdf:li rdf:resource="https://identifiers.org/chebi/CHEBI:74850"/>
                  <rdf:li rdf:resource="https://identifiers.org/hmdb/HMDB07854"/>
                  <rdf:li rdf:resource="https://identifiers.org/inchikey/LAYXSTYJRSVXIH-HXUWFJFHSA-L"/>
                  <rdf:li rdf:resource="https://identifiers.org/lipidmaps/LMGP10050005"/>
                  <rdf:li rdf:resource="https://identifiers.org/biocyc/META:CPD0-2113"/>
                  <rdf:li rdf:resource="https://identifiers.org/metanetx.chemical/MNXM32950"/>
                  <rdf:li rdf:resource="https://identifiers.org/seed.compound/cpd15329"/>
                </rdf:Bag>
              </bqbiol:is>
            </rdf:Description>
          </rdf:RDF>
        </annotation>
      </species>
      <species metaid="meta_M_1p3h5c_c" sboTerm="SBO:0000247" id="M_1p3h5c_c" name="L 1 Pyrroline 3 hydroxy 5 carboxylate C5H6NO3" compartment="cytosol" hasOnlySubstanceUnits="false" boundaryCondition="false" constant="false" fbc:charge="-1" fbc:chemicalFormula="C5H6NO3">
        <annotation>
          <rdf:RDF xmlns:rdf="http://www.w3.org/1999/02/22-rdf-syntax-ns#" xmlns:dcterms="http://purl.org/dc/terms/" xmlns:vCard="http://www.w3.org/2001/vcard-rdf/3.0#" xmlns:vCard4="http://www.w3.org/2006/vcard/ns#" xmlns:bqbiol="http://biomodels.net/biology-qualifiers/" xmlns:bqmodel="http://biomodels.net/model-qualifiers/">
            <rdf:Description rdf:about="#meta_M_1p3h5c_c">
              <bqbiol:is>
                <rdf:Bag>
                  <rdf:li rdf:resource="https://identifiers.org/bigg.metabolite/1p3h5c_c"/>
                  <rdf:li rdf:resource="https://identifiers.org/kegg.compound/C04281"/>
                  <rdf:li rdf:resource="https://identifiers.org/chebi/CHEBI:6151"/>
                  <rdf:li rdf:resource="https://identifiers.org/chebi/CHEBI:62612"/>
                  <rdf:li rdf:resource="https://identifiers.org/hmdb/HMDB62585"/>
                  <rdf:li rdf:resource="https://identifiers.org/biocyc/META:PYRROLINE-HYDROXY-CARBOXYLATE"/>
                  <rdf:li rdf:resource="https://identifiers.org/metanetx.chemical/MNXM114091"/>
                  <rdf:li rdf:resource="https://identifiers.org/inchikey/WFOFKRKDDKGRIK-DMTCNVIQSA-M"/>
                  <rdf:li rdf:resource="https://identifiers.org/seed.compound/cpd02625"/>
                </rdf:Bag>
              </bqbiol:is>
            </rdf:Description>
          </rdf:RDF>
        </annotation>
      </species>
      <species metaid="meta_M_1pyr5c_c" sboTerm="SBO:0000247" id="M_1pyr5c_c" name="1-Pyrroline-5-carboxylate" compartment="cytosol" hasOnlySubstanceUnits="false" boundaryCondition="false" constant="false" fbc:charge="-1" fbc:chemicalFormula="C5H6NO2">
        <annotation>
          <rdf:RDF xmlns:rdf="http://www.w3.org/1999/02/22-rdf-syntax-ns#" xmlns:dcterms="http://purl.org/dc/terms/" xmlns:vCard="http://www.w3.org/2001/vcard-rdf/3.0#" xmlns:vCard4="http://www.w3.org/2006/vcard/ns#" xmlns:bqbiol="http://biomodels.net/biology-qualifiers/" xmlns:bqmodel="http://biomodels.net/model-qualifiers/">
            <rdf:Description rdf:about="#meta_M_1pyr5c_c">
              <bqbiol:is>
                <rdf:Bag>
                  <rdf:li rdf:resource="https://identifiers.org/bigg.metabolite/1pyr5c_c"/>
                  <rdf:li rdf:resource="https://identifiers.org/reactome/R-ALL-113590"/>
                  <rdf:li rdf:resource="https://identifiers.org/reactome/R-ALL-35305"/>
                  <rdf:li rdf:resource="https://identifiers.org/kegg.compound/C03912"/>
                  <rdf:li rdf:resource="https://identifiers.org/kegg.compound/C04322"/>
                  <rdf:li rdf:resource="https://identifiers.org/chebi/CHEBI:11297"/>
                  <rdf:li rdf:resource="https://identifiers.org/chebi/CHEBI:11689"/>
                  <rdf:li rdf:resource="https://identifiers.org/chebi/CHEBI:12409"/>
                  <rdf:li rdf:resource="https://identifiers.org/chebi/CHEBI:1372"/>
                  <rdf:li rdf:resource="https://identifiers.org/chebi/CHEBI:15893"/>
                  <rdf:li rdf:resource="https://identifiers.org/chebi/CHEBI:17388"/>
                  <rdf:li rdf:resource="https://identifiers.org/chebi/CHEBI:18727"/>
                  <rdf:li rdf:resource="https://identifiers.org/chebi/CHEBI:19095"/>
                  <rdf:li rdf:resource="https://identifiers.org/chebi/CHEBI:19873"/>
                  <rdf:li rdf:resource="https://identifiers.org/chebi/CHEBI:26458"/>
                  <rdf:li rdf:resource="https://identifiers.org/chebi/CHEBI:29066"/>
                  <rdf:li rdf:resource="https://identifiers.org/chebi/CHEBI:371"/>
                  <rdf:li rdf:resource="https://identifiers.org/inchikey/DWAKNKKXGALPNW-UHFFFAOYSA-M"/>
                  <rdf:li rdf:resource="https://identifiers.org/hmdb/HMDB01301"/>
                  <rdf:li rdf:resource="https://identifiers.org/hmdb/HMDB02240"/>
                  <rdf:li rdf:resource="https://identifiers.org/biocyc/META:L-DELTA1-PYRROLINE_5-CARBOXYLATE"/>
                  <rdf:li rdf:resource="https://identifiers.org/metanetx.chemical/MNXM1617"/>
                  <rdf:li rdf:resource="https://identifiers.org/seed.compound/cpd02431"/>
                  <rdf:li rdf:resource="https://identifiers.org/seed.compound/cpd02651"/>
                  <rdf:li rdf:resource="https://identifiers.org/seed.compound/cpd29655"/>
                </rdf:Bag>
              </bqbiol:is>
            </rdf:Description>
          </rdf:RDF>
        </annotation>
      </species>
      <species metaid="meta_M_1tdecg3p_c" sboTerm="SBO:0000247" id="M_1tdecg3p_c" name="1-tetradecanoyl-sn-glycerol_3-phosphate" compartment="cytosol" hasOnlySubstanceUnits="false" boundaryCondition="false" constant="false" fbc:charge="-2" fbc:chemicalFormula="C17H33O7P1">
        <annotation>
          <rdf:RDF xmlns:rdf="http://www.w3.org/1999/02/22-rdf-syntax-ns#" xmlns:dcterms="http://purl.org/dc/terms/" xmlns:vCard="http://www.w3.org/2001/vcard-rdf/3.0#" xmlns:vCard4="http://www.w3.org/2006/vcard/ns#" xmlns:bqbiol="http://biomodels.net/biology-qualifiers/" xmlns:bqmodel="http://biomodels.net/model-qualifiers/">
            <rdf:Description rdf:about="#meta_M_1tdecg3p_c">
              <bqbiol:is>
                <rdf:Bag>
                  <rdf:li rdf:resource="https://identifiers.org/bigg.metabolite/1tdecg3p_c"/>
                  <rdf:li rdf:resource="https://identifiers.org/reactome/R-ALL-8878649"/>
                  <rdf:li rdf:resource="https://identifiers.org/chebi/CHEBI:62833"/>
                  <rdf:li rdf:resource="https://identifiers.org/chebi/CHEBI:72683"/>
                  <rdf:li rdf:resource="https://identifiers.org/inchikey/FAZBDRGXCKPVJU-MRXNPFEDSA-L"/>
                  <rdf:li rdf:resource="https://identifiers.org/hmdb/HMDB62321"/>
                  <rdf:li rdf:resource="https://identifiers.org/lipidmaps/LMGP10050007"/>
                  <rdf:li rdf:resource="https://identifiers.org/biocyc/META:CPD-18379"/>
                  <rdf:li rdf:resource="https://identifiers.org/metanetx.chemical/MNXM3426"/>
                  <rdf:li rdf:resource="https://identifiers.org/seed.compound/cpd15331"/>
                </rdf:Bag>
              </bqbiol:is>
            </rdf:Description>
          </rdf:RDF>
        </annotation>
      </species>
      <species metaid="meta_M_23camp_c" sboTerm="SBO:0000247" id="M_23camp_c" name="2&apos;,3&apos;-Cyclic AMP" compartment="cytosol" hasOnlySubstanceUnits="false" boundaryCondition="false" constant="false" fbc:charge="-1" fbc:chemicalFormula="C10H11N5O6P">
        <annotation>
          <rdf:RDF xmlns:rdf="http://www.w3.org/1999/02/22-rdf-syntax-ns#" xmlns:dcterms="http://purl.org/dc/terms/" xmlns:vCard="http://www.w3.org/2001/vcard-rdf/3.0#" xmlns:vCard4="http://www.w3.org/2006/vcard/ns#" xmlns:bqbiol="http://biomodels.net/biology-qualifiers/" xmlns:bqmodel="http://biomodels.net/model-qualifiers/">
            <rdf:Description rdf:about="#meta_M_23camp_c">
              <bqbiol:is>
                <rdf:Bag>
                  <rdf:li rdf:resource="https://identifiers.org/bigg.metabolite/23camp_c"/>
                  <rdf:li rdf:resource="https://identifiers.org/kegg.compound/C02353"/>
                  <rdf:li rdf:resource="https://identifiers.org/chebi/CHEBI:19212"/>
                  <rdf:li rdf:resource="https://identifiers.org/chebi/CHEBI:27844"/>
                  <rdf:li rdf:resource="https://identifiers.org/chebi/CHEBI:40469"/>
                  <rdf:li rdf:resource="https://identifiers.org/chebi/CHEBI:60879"/>
                  <rdf:li rdf:resource="https://identifiers.org/chebi/CHEBI:823"/>
                  <rdf:li rdf:resource="https://identifiers.org/inchikey/KMYWVDDIPVNLME-KQYNXXCUSA-M"/>
                  <rdf:li rdf:resource="https://identifiers.org/biocyc/META:CPD-3707"/>
                  <rdf:li rdf:resource="https://identifiers.org/metanetx.chemical/MNXM2598"/>
                  <rdf:li rdf:resource="https://identifiers.org/seed.compound/cpd01570"/>
                </rdf:Bag>
              </bqbiol:is>
            </rdf:Description>
          </rdf:RDF>
        </annotation>
      </species>
      <species metaid="meta_M_23ccmp_c" sboTerm="SBO:0000247" id="M_23ccmp_c" name="2&apos;,3&apos;-Cyclic CMP" compartment="cytosol" hasOnlySubstanceUnits="false" boundaryCondition="false" constant="false" fbc:charge="-1" fbc:chemicalFormula="C9H11N3O7P">
        <annotation>
          <rdf:RDF xmlns:rdf="http://www.w3.org/1999/02/22-rdf-syntax-ns#" xmlns:dcterms="http://purl.org/dc/terms/" xmlns:vCard="http://www.w3.org/2001/vcard-rdf/3.0#" xmlns:vCard4="http://www.w3.org/2006/vcard/ns#" xmlns:bqbiol="http://biomodels.net/biology-qualifiers/" xmlns:bqmodel="http://biomodels.net/model-qualifiers/">
            <rdf:Description rdf:about="#meta_M_23ccmp_c">
              <bqbiol:is>
                <rdf:Bag>
                  <rdf:li rdf:resource="https://identifiers.org/bigg.metabolite/23ccmp_c"/>
                  <rdf:li rdf:resource="https://identifiers.org/kegg.compound/C02354"/>
                  <rdf:li rdf:resource="https://identifiers.org/chebi/CHEBI:19213"/>
                  <rdf:li rdf:resource="https://identifiers.org/chebi/CHEBI:27652"/>
                  <rdf:li rdf:resource="https://identifiers.org/chebi/CHEBI:60877"/>
                  <rdf:li rdf:resource="https://identifiers.org/chebi/CHEBI:824"/>
                  <rdf:li rdf:resource="https://identifiers.org/biocyc/META:CPD-3713"/>
                  <rdf:li rdf:resource="https://identifiers.org/metanetx.chemical/MNXM3148"/>
                  <rdf:li rdf:resource="https://identifiers.org/inchikey/NMPZCCZXCOMSDQ-XVFCMESISA-M"/>
                  <rdf:li rdf:resource="https://identifiers.org/seed.compound/cpd01571"/>
                </rdf:Bag>
              </bqbiol:is>
            </rdf:Description>
          </rdf:RDF>
        </annotation>
      </species>
      <species metaid="meta_M_23cgmp_c" sboTerm="SBO:0000247" id="M_23cgmp_c" name="2&apos;,3&apos;-Cyclic GMP" compartment="cytosol" hasOnlySubstanceUnits="false" boundaryCondition="false" constant="false" fbc:charge="-1" fbc:chemicalFormula="C10H11N5O7P">
        <annotation>
          <rdf:RDF xmlns:rdf="http://www.w3.org/1999/02/22-rdf-syntax-ns#" xmlns:dcterms="http://purl.org/dc/terms/" xmlns:vCard="http://www.w3.org/2001/vcard-rdf/3.0#" xmlns:vCard4="http://www.w3.org/2006/vcard/ns#" xmlns:bqbiol="http://biomodels.net/biology-qualifiers/" xmlns:bqmodel="http://biomodels.net/model-qualifiers/">
            <rdf:Description rdf:about="#meta_M_23cgmp_c">
              <bqbiol:is>
                <rdf:Bag>
                  <rdf:li rdf:resource="https://identifiers.org/bigg.metabolite/23cgmp_c"/>
                  <rdf:li rdf:resource="https://identifiers.org/kegg.compound/C06194"/>
                  <rdf:li rdf:resource="https://identifiers.org/chebi/CHEBI:19214"/>
                  <rdf:li rdf:resource="https://identifiers.org/chebi/CHEBI:28181"/>
                  <rdf:li rdf:resource="https://identifiers.org/chebi/CHEBI:60837"/>
                  <rdf:li rdf:resource="https://identifiers.org/chebi/CHEBI:825"/>
                  <rdf:li rdf:resource="https://identifiers.org/biocyc/META:CPD-3709"/>
                  <rdf:li rdf:resource="https://identifiers.org/metanetx.chemical/MNXM3149"/>
                  <rdf:li rdf:resource="https://identifiers.org/inchikey/UASRYODFRYWBRC-UUOKFMHZSA-M"/>
                  <rdf:li rdf:resource="https://identifiers.org/seed.compound/cpd03702"/>
                </rdf:Bag>
              </bqbiol:is>
            </rdf:Description>
          </rdf:RDF>
        </annotation>
      </species>
      <species metaid="meta_M_23cump_c" sboTerm="SBO:0000247" id="M_23cump_c" name="2&apos;,3&apos;-Cyclic UMP" compartment="cytosol" hasOnlySubstanceUnits="false" boundaryCondition="false" constant="false" fbc:charge="-1" fbc:chemicalFormula="C9H10N2O8P">
        <annotation>
          <rdf:RDF xmlns:rdf="http://www.w3.org/1999/02/22-rdf-syntax-ns#" xmlns:dcterms="http://purl.org/dc/terms/" xmlns:vCard="http://www.w3.org/2001/vcard-rdf/3.0#" xmlns:vCard4="http://www.w3.org/2006/vcard/ns#" xmlns:bqbiol="http://biomodels.net/biology-qualifiers/" xmlns:bqmodel="http://biomodels.net/model-qualifiers/">
            <rdf:Description rdf:about="#meta_M_23cump_c">
              <bqbiol:is>
                <rdf:Bag>
                  <rdf:li rdf:resource="https://identifiers.org/bigg.metabolite/23cump_c"/>
                  <rdf:li rdf:resource="https://identifiers.org/kegg.compound/C02355"/>
                  <rdf:li rdf:resource="https://identifiers.org/chebi/CHEBI:19215"/>
                  <rdf:li rdf:resource="https://identifiers.org/chebi/CHEBI:28637"/>
                  <rdf:li rdf:resource="https://identifiers.org/chebi/CHEBI:60873"/>
                  <rdf:li rdf:resource="https://identifiers.org/chebi/CHEBI:826"/>
                  <rdf:li rdf:resource="https://identifiers.org/hmdb/HMDB11640"/>
                  <rdf:li rdf:resource="https://identifiers.org/inchikey/HWDMHJDYMFRXOX-XVFCMESISA-M"/>
                  <rdf:li rdf:resource="https://identifiers.org/biocyc/META:CPD-3725"/>
                  <rdf:li rdf:resource="https://identifiers.org/metanetx.chemical/MNXM3150"/>
                  <rdf:li rdf:resource="https://identifiers.org/seed.compound/cpd01572"/>
                </rdf:Bag>
              </bqbiol:is>
            </rdf:Description>
          </rdf:RDF>
        </annotation>
      </species>
      <species metaid="meta_M_23ddhb_c" sboTerm="SBO:0000247" id="M_23ddhb_c" name="2,3-Dihydro-2,3-dihydroxybenzoate" compartment="cytosol" hasOnlySubstanceUnits="false" boundaryCondition="false" constant="false" fbc:charge="-1" fbc:chemicalFormula="C7H7O4">
        <annotation>
          <rdf:RDF xmlns:rdf="http://www.w3.org/1999/02/22-rdf-syntax-ns#" xmlns:dcterms="http://purl.org/dc/terms/" xmlns:vCard="http://www.w3.org/2001/vcard-rdf/3.0#" xmlns:vCard4="http://www.w3.org/2006/vcard/ns#" xmlns:bqbiol="http://biomodels.net/biology-qualifiers/" xmlns:bqmodel="http://biomodels.net/model-qualifiers/">
            <rdf:Description rdf:about="#meta_M_23ddhb_c">
              <bqbiol:is>
                <rdf:Bag>
                  <rdf:li rdf:resource="https://identifiers.org/bigg.metabolite/23ddhb_c"/>
                  <rdf:li rdf:resource="https://identifiers.org/kegg.compound/C04171"/>
                  <rdf:li rdf:resource="https://identifiers.org/chebi/CHEBI:11420"/>
                  <rdf:li rdf:resource="https://identifiers.org/chebi/CHEBI:11423"/>
                  <rdf:li rdf:resource="https://identifiers.org/chebi/CHEBI:15941"/>
                  <rdf:li rdf:resource="https://identifiers.org/chebi/CHEBI:19311"/>
                  <rdf:li rdf:resource="https://identifiers.org/chebi/CHEBI:48968"/>
                  <rdf:li rdf:resource="https://identifiers.org/chebi/CHEBI:57576"/>
                  <rdf:li rdf:resource="https://identifiers.org/chebi/CHEBI:58764"/>
                  <rdf:li rdf:resource="https://identifiers.org/chebi/CHEBI:877"/>
                  <rdf:li rdf:resource="https://identifiers.org/inchikey/INCSWYKICIYAHB-WDSKDSINSA-M"/>
                  <rdf:li rdf:resource="https://identifiers.org/biocyc/META:DIHYDRO-DIOH-BENZOATE"/>
                  <rdf:li rdf:resource="https://identifiers.org/metanetx.chemical/MNXM114261"/>
                  <rdf:li rdf:resource="https://identifiers.org/seed.compound/cpd02566"/>
                  <rdf:li rdf:resource="https://identifiers.org/seed.compound/cpd29666"/>
                </rdf:Bag>
              </bqbiol:is>
            </rdf:Description>
          </rdf:RDF>
        </annotation>
      </species>
      <species metaid="meta_M_23dhb_c" sboTerm="SBO:0000247" id="M_23dhb_c" name="2,3-Dihydroxybenzoate" compartment="cytosol" hasOnlySubstanceUnits="false" boundaryCondition="false" constant="false" fbc:charge="-1" fbc:chemicalFormula="C7H5O4">
        <annotation>
          <rdf:RDF xmlns:rdf="http://www.w3.org/1999/02/22-rdf-syntax-ns#" xmlns:dcterms="http://purl.org/dc/terms/" xmlns:vCard="http://www.w3.org/2001/vcard-rdf/3.0#" xmlns:vCard4="http://www.w3.org/2006/vcard/ns#" xmlns:bqbiol="http://biomodels.net/biology-qualifiers/" xmlns:bqmodel="http://biomodels.net/model-qualifiers/">
            <rdf:Description rdf:about="#meta_M_23dhb_c">
              <bqbiol:is>
                <rdf:Bag>
                  <rdf:li rdf:resource="https://identifiers.org/bigg.metabolite/23dhb_c"/>
                  <rdf:li rdf:resource="https://identifiers.org/kegg.compound/C00196"/>
                  <rdf:li rdf:resource="https://identifiers.org/chebi/CHEBI:11427"/>
                  <rdf:li rdf:resource="https://identifiers.org/chebi/CHEBI:18026"/>
                  <rdf:li rdf:resource="https://identifiers.org/chebi/CHEBI:19319"/>
                  <rdf:li rdf:resource="https://identifiers.org/chebi/CHEBI:19320"/>
                  <rdf:li rdf:resource="https://identifiers.org/chebi/CHEBI:36654"/>
                  <rdf:li rdf:resource="https://identifiers.org/chebi/CHEBI:41901"/>
                  <rdf:li rdf:resource="https://identifiers.org/chebi/CHEBI:885"/>
                  <rdf:li rdf:resource="https://identifiers.org/inchikey/GLDQAMYCGOIJDV-UHFFFAOYSA-M"/>
                  <rdf:li rdf:resource="https://identifiers.org/hmdb/HMDB00397"/>
                  <rdf:li rdf:resource="https://identifiers.org/biocyc/META:2-3-DIHYDROXYBENZOATE"/>
                  <rdf:li rdf:resource="https://identifiers.org/metanetx.chemical/MNXM455"/>
                  <rdf:li rdf:resource="https://identifiers.org/seed.compound/cpd00168"/>
                </rdf:Bag>
              </bqbiol:is>
            </rdf:Description>
          </rdf:RDF>
        </annotation>
      </species>
      <species metaid="meta_M_23dhba_c" sboTerm="SBO:0000247" id="M_23dhba_c" name="(2,3-Dihydroxybenzoyl)adenylate" compartment="cytosol" hasOnlySubstanceUnits="false" boundaryCondition="false" constant="false" fbc:charge="-1" fbc:chemicalFormula="C17H17N5O10P">
        <annotation>
          <rdf:RDF xmlns:rdf="http://www.w3.org/1999/02/22-rdf-syntax-ns#" xmlns:dcterms="http://purl.org/dc/terms/" xmlns:vCard="http://www.w3.org/2001/vcard-rdf/3.0#" xmlns:vCard4="http://www.w3.org/2006/vcard/ns#" xmlns:bqbiol="http://biomodels.net/biology-qualifiers/" xmlns:bqmodel="http://biomodels.net/model-qualifiers/">
            <rdf:Description rdf:about="#meta_M_23dhba_c">
              <bqbiol:is>
                <rdf:Bag>
                  <rdf:li rdf:resource="https://identifiers.org/bigg.metabolite/23dhba_c"/>
                  <rdf:li rdf:resource="https://identifiers.org/kegg.compound/C04030"/>
                  <rdf:li rdf:resource="https://identifiers.org/chebi/CHEBI:10846"/>
                  <rdf:li rdf:resource="https://identifiers.org/chebi/CHEBI:15572"/>
                  <rdf:li rdf:resource="https://identifiers.org/chebi/CHEBI:170"/>
                  <rdf:li rdf:resource="https://identifiers.org/chebi/CHEBI:18521"/>
                  <rdf:li rdf:resource="https://identifiers.org/chebi/CHEBI:57417"/>
                  <rdf:li rdf:resource="https://identifiers.org/biocyc/META:CPD-62"/>
                  <rdf:li rdf:resource="https://identifiers.org/metanetx.chemical/MNXM1978"/>
                  <rdf:li rdf:resource="https://identifiers.org/inchikey/ULPVJDOMCRTJSN-RVXWVPLUSA-M"/>
                  <rdf:li rdf:resource="https://identifiers.org/seed.compound/cpd02494"/>
                </rdf:Bag>
              </bqbiol:is>
            </rdf:Description>
          </rdf:RDF>
        </annotation>
      </species>
      <species metaid="meta_M_23dhdp_c" sboTerm="SBO:0000247" id="M_23dhdp_c" name="Dihydrodipicolinate" compartment="cytosol" hasOnlySubstanceUnits="false" boundaryCondition="false" constant="false" fbc:charge="-2" fbc:chemicalFormula="C7H5NO4">
        <annotation>
          <rdf:RDF xmlns:rdf="http://www.w3.org/1999/02/22-rdf-syntax-ns#" xmlns:dcterms="http://purl.org/dc/terms/" xmlns:vCard="http://www.w3.org/2001/vcard-rdf/3.0#" xmlns:vCard4="http://www.w3.org/2006/vcard/ns#" xmlns:bqbiol="http://biomodels.net/biology-qualifiers/" xmlns:bqmodel="http://biomodels.net/model-qualifiers/">
            <rdf:Description rdf:about="#meta_M_23dhdp_c">
              <bqbiol:is>
                <rdf:Bag>
                  <rdf:li rdf:resource="https://identifiers.org/bigg.metabolite/23dhdp_c"/>
                  <rdf:li rdf:resource="https://identifiers.org/kegg.compound/C03340"/>
                  <rdf:li rdf:resource="https://identifiers.org/chebi/CHEBI:11421"/>
                  <rdf:li rdf:resource="https://identifiers.org/chebi/CHEBI:18042"/>
                  <rdf:li rdf:resource="https://identifiers.org/chebi/CHEBI:19312"/>
                  <rdf:li rdf:resource="https://identifiers.org/chebi/CHEBI:23739"/>
                  <rdf:li rdf:resource="https://identifiers.org/chebi/CHEBI:29048"/>
                  <rdf:li rdf:resource="https://identifiers.org/chebi/CHEBI:30620"/>
                  <rdf:li rdf:resource="https://identifiers.org/chebi/CHEBI:48052"/>
                  <rdf:li rdf:resource="https://identifiers.org/chebi/CHEBI:878"/>
                  <rdf:li rdf:resource="https://identifiers.org/hmdb/HMDB12247"/>
                  <rdf:li rdf:resource="https://identifiers.org/biocyc/META:2-3-DIHYDRODIPICOLINATE"/>
                  <rdf:li rdf:resource="https://identifiers.org/metanetx.chemical/MNXM807"/>
                  <rdf:li rdf:resource="https://identifiers.org/inchikey/UWOCFOFVIBZJGH-YFKPBYRVSA-L"/>
                  <rdf:li rdf:resource="https://identifiers.org/seed.compound/cpd02120"/>
                </rdf:Bag>
              </bqbiol:is>
            </rdf:Description>
          </rdf:RDF>
        </annotation>
      </species>
      <species metaid="meta_M_23dhmb_c" sboTerm="SBO:0000247" id="M_23dhmb_c" name="2,3-dihydroxy-3-methylbutanoate" compartment="cytosol" hasOnlySubstanceUnits="false" boundaryCondition="false" constant="false" fbc:charge="-1" fbc:chemicalFormula="C5H9O4">
        <annotation>
          <rdf:RDF xmlns:rdf="http://www.w3.org/1999/02/22-rdf-syntax-ns#" xmlns:dcterms="http://purl.org/dc/terms/" xmlns:vCard="http://www.w3.org/2001/vcard-rdf/3.0#" xmlns:vCard4="http://www.w3.org/2006/vcard/ns#" xmlns:bqbiol="http://biomodels.net/biology-qualifiers/" xmlns:bqmodel="http://biomodels.net/model-qualifiers/">
            <rdf:Description rdf:about="#meta_M_23dhmb_c">
              <bqbiol:is>
                <rdf:Bag>
                  <rdf:li rdf:resource="https://identifiers.org/bigg.metabolite/23dhmb_c"/>
                  <rdf:li rdf:resource="https://identifiers.org/kegg.compound/C04272"/>
                  <rdf:li rdf:resource="https://identifiers.org/chebi/CHEBI:10966"/>
                  <rdf:li rdf:resource="https://identifiers.org/chebi/CHEBI:15684"/>
                  <rdf:li rdf:resource="https://identifiers.org/chebi/CHEBI:18645"/>
                  <rdf:li rdf:resource="https://identifiers.org/chebi/CHEBI:305"/>
                  <rdf:li rdf:resource="https://identifiers.org/chebi/CHEBI:49072"/>
                  <rdf:li rdf:resource="https://identifiers.org/hmdb/HMDB12141"/>
                  <rdf:li rdf:resource="https://identifiers.org/inchikey/JTEYKUFKXGDTEU-VKHMYHEASA-M"/>
                  <rdf:li rdf:resource="https://identifiers.org/lipidmaps/LMFA01050453"/>
                  <rdf:li rdf:resource="https://identifiers.org/biocyc/META:CPD-13357"/>
                  <rdf:li rdf:resource="https://identifiers.org/metanetx.chemical/MNXM114097"/>
                  <rdf:li rdf:resource="https://identifiers.org/seed.compound/cpd19030"/>
                </rdf:Bag>
              </bqbiol:is>
            </rdf:Description>
          </rdf:RDF>
        </annotation>
      </species>
      <species metaid="meta_M_23dhmp_c" sboTerm="SBO:0000247" id="M_23dhmp_c" name="2,3-Dihydroxy-3-methylvalerate" compartment="cytosol" hasOnlySubstanceUnits="false" boundaryCondition="false" constant="false" fbc:charge="-1" fbc:chemicalFormula="C6H11O4">
        <annotation>
          <rdf:RDF xmlns:rdf="http://www.w3.org/1999/02/22-rdf-syntax-ns#" xmlns:dcterms="http://purl.org/dc/terms/" xmlns:vCard="http://www.w3.org/2001/vcard-rdf/3.0#" xmlns:vCard4="http://www.w3.org/2006/vcard/ns#" xmlns:bqbiol="http://biomodels.net/biology-qualifiers/" xmlns:bqmodel="http://biomodels.net/model-qualifiers/">
            <rdf:Description rdf:about="#meta_M_23dhmp_c">
              <bqbiol:is>
                <rdf:Bag>
                  <rdf:li rdf:resource="https://identifiers.org/bigg.metabolite/23dhmp_c"/>
                  <rdf:li rdf:resource="https://identifiers.org/kegg.compound/C06007"/>
                  <rdf:li rdf:resource="https://identifiers.org/chebi/CHEBI:18646"/>
                  <rdf:li rdf:resource="https://identifiers.org/chebi/CHEBI:27512"/>
                  <rdf:li rdf:resource="https://identifiers.org/chebi/CHEBI:306"/>
                  <rdf:li rdf:resource="https://identifiers.org/chebi/CHEBI:49258"/>
                  <rdf:li rdf:resource="https://identifiers.org/hmdb/HMDB12140"/>
                  <rdf:li rdf:resource="https://identifiers.org/lipidmaps/LMFA01050452"/>
                  <rdf:li rdf:resource="https://identifiers.org/biocyc/META:1-KETO-2-METHYLVALERATE"/>
                  <rdf:li rdf:resource="https://identifiers.org/metanetx.chemical/MNXM1202"/>
                  <rdf:li rdf:resource="https://identifiers.org/inchikey/PDGXJDXVGMHUIR-UJURSFKZSA-M"/>
                  <rdf:li rdf:resource="https://identifiers.org/seed.compound/cpd19046"/>
                </rdf:Bag>
              </bqbiol:is>
            </rdf:Description>
          </rdf:RDF>
        </annotation>
      </species>
      <species metaid="meta_M_25aics_c" sboTerm="SBO:0000247" id="M_25aics_c" name="S_2_5_Amino_1_5_phospho_D_ribosyl_imidazole_4_carboxamidosuccinate" compartment="cytosol" hasOnlySubstanceUnits="false" boundaryCondition="false" constant="false" fbc:charge="-4" fbc:chemicalFormula="C13H15N4O12P">
        <annotation>
          <rdf:RDF xmlns:rdf="http://www.w3.org/1999/02/22-rdf-syntax-ns#" xmlns:dcterms="http://purl.org/dc/terms/" xmlns:vCard="http://www.w3.org/2001/vcard-rdf/3.0#" xmlns:vCard4="http://www.w3.org/2006/vcard/ns#" xmlns:bqbiol="http://biomodels.net/biology-qualifiers/" xmlns:bqmodel="http://biomodels.net/model-qualifiers/">
            <rdf:Description rdf:about="#meta_M_25aics_c">
              <bqbiol:is>
                <rdf:Bag>
                  <rdf:li rdf:resource="https://identifiers.org/bigg.metabolite/25aics_c"/>
                  <rdf:li rdf:resource="https://identifiers.org/reactome/R-ALL-111399"/>
                  <rdf:li rdf:resource="https://identifiers.org/kegg.compound/C04823"/>
                  <rdf:li rdf:resource="https://identifiers.org/chebi/CHEBI:11028"/>
                  <rdf:li rdf:resource="https://identifiers.org/chebi/CHEBI:18319"/>
                  <rdf:li rdf:resource="https://identifiers.org/chebi/CHEBI:18965"/>
                  <rdf:li rdf:resource="https://identifiers.org/chebi/CHEBI:572"/>
                  <rdf:li rdf:resource="https://identifiers.org/chebi/CHEBI:58443"/>
                  <rdf:li rdf:resource="https://identifiers.org/chebi/CHEBI:78110"/>
                  <rdf:li rdf:resource="https://identifiers.org/hmdb/HMDB00797"/>
                  <rdf:li rdf:resource="https://identifiers.org/hmdb/HMDB06274"/>
                  <rdf:li rdf:resource="https://identifiers.org/biocyc/META:P-RIBOSYL-4-SUCCCARB-AMINOIMIDAZOLE"/>
                  <rdf:li rdf:resource="https://identifiers.org/metanetx.chemical/MNXM607"/>
                  <rdf:li rdf:resource="https://identifiers.org/inchikey/NAQGHJTUZRHGAC-ZZZDFHIKSA-J"/>
                  <rdf:li rdf:resource="https://identifiers.org/seed.compound/cpd19032"/>
                </rdf:Bag>
              </bqbiol:is>
            </rdf:Description>
          </rdf:RDF>
        </annotation>
      </species>
      <species metaid="meta_M_25dop_c" sboTerm="SBO:0000247" id="M_25dop_c" name="2,5-Dioxopentanoate" compartment="cytosol" hasOnlySubstanceUnits="false" boundaryCondition="false" constant="false" fbc:charge="-1" fbc:chemicalFormula="C5H5O4">
        <annotation>
          <rdf:RDF xmlns:rdf="http://www.w3.org/1999/02/22-rdf-syntax-ns#" xmlns:dcterms="http://purl.org/dc/terms/" xmlns:vCard="http://www.w3.org/2001/vcard-rdf/3.0#" xmlns:vCard4="http://www.w3.org/2006/vcard/ns#" xmlns:bqbiol="http://biomodels.net/biology-qualifiers/" xmlns:bqmodel="http://biomodels.net/model-qualifiers/">
            <rdf:Description rdf:about="#meta_M_25dop_c">
              <bqbiol:is>
                <rdf:Bag>
                  <rdf:li rdf:resource="https://identifiers.org/bigg.metabolite/25dop_c"/>
                  <rdf:li rdf:resource="https://identifiers.org/metanetx.chemical/MNXM165561"/>
                </rdf:Bag>
              </bqbiol:is>
            </rdf:Description>
          </rdf:RDF>
        </annotation>
      </species>
      <species metaid="meta_M_25drapp_c" sboTerm="SBO:0000247" id="M_25drapp_c" name="2,5-Diamino-6-(5&apos;-phosphoribosylamino)-4-pyrimidineone" compartment="cytosol" hasOnlySubstanceUnits="false" boundaryCondition="false" constant="false" fbc:charge="-2" fbc:chemicalFormula="C9H14N5O8P">
        <annotation>
          <rdf:RDF xmlns:rdf="http://www.w3.org/1999/02/22-rdf-syntax-ns#" xmlns:dcterms="http://purl.org/dc/terms/" xmlns:vCard="http://www.w3.org/2001/vcard-rdf/3.0#" xmlns:vCard4="http://www.w3.org/2006/vcard/ns#" xmlns:bqbiol="http://biomodels.net/biology-qualifiers/" xmlns:bqmodel="http://biomodels.net/model-qualifiers/">
            <rdf:Description rdf:about="#meta_M_25drapp_c">
              <bqbiol:is>
                <rdf:Bag>
                  <rdf:li rdf:resource="https://identifiers.org/bigg.metabolite/25drapp_c"/>
                  <rdf:li rdf:resource="https://identifiers.org/kegg.compound/C01304"/>
                  <rdf:li rdf:resource="https://identifiers.org/chebi/CHEBI:11446"/>
                  <rdf:li rdf:resource="https://identifiers.org/chebi/CHEBI:19368"/>
                  <rdf:li rdf:resource="https://identifiers.org/chebi/CHEBI:29114"/>
                  <rdf:li rdf:resource="https://identifiers.org/chebi/CHEBI:58614"/>
                  <rdf:li rdf:resource="https://identifiers.org/chebi/CHEBI:59545"/>
                  <rdf:li rdf:resource="https://identifiers.org/chebi/CHEBI:59546"/>
                  <rdf:li rdf:resource="https://identifiers.org/chebi/CHEBI:927"/>
                  <rdf:li rdf:resource="https://identifiers.org/biocyc/META:DIAMINO-OH-PHOSPHORIBOSYLAMINO-PYR"/>
                  <rdf:li rdf:resource="https://identifiers.org/metanetx.chemical/MNXM648"/>
                  <rdf:li rdf:resource="https://identifiers.org/inchikey/OCLCLRXKNJCOJD-UMMCILCDSA-L"/>
                </rdf:Bag>
              </bqbiol:is>
            </rdf:Description>
          </rdf:RDF>
        </annotation>
      </species>
      <species metaid="meta_M_26dap_LL_c" sboTerm="SBO:0000247" id="M_26dap_LL_c" name="LL-2,6-Diaminopimelate" compartment="cytosol" hasOnlySubstanceUnits="false" boundaryCondition="false" constant="false" fbc:charge="0" fbc:chemicalFormula="C7H14N2O4">
        <annotation>
          <rdf:RDF xmlns:rdf="http://www.w3.org/1999/02/22-rdf-syntax-ns#" xmlns:dcterms="http://purl.org/dc/terms/" xmlns:vCard="http://www.w3.org/2001/vcard-rdf/3.0#" xmlns:vCard4="http://www.w3.org/2006/vcard/ns#" xmlns:bqbiol="http://biomodels.net/biology-qualifiers/" xmlns:bqmodel="http://biomodels.net/model-qualifiers/">
            <rdf:Description rdf:about="#meta_M_26dap_LL_c">
              <bqbiol:is>
                <rdf:Bag>
                  <rdf:li rdf:resource="https://identifiers.org/bigg.metabolite/26dap_LL_c"/>
                  <rdf:li rdf:resource="https://identifiers.org/kegg.compound/C00666"/>
                  <rdf:li rdf:resource="https://identifiers.org/chebi/CHEBI:13192"/>
                  <rdf:li rdf:resource="https://identifiers.org/chebi/CHEBI:16026"/>
                  <rdf:li rdf:resource="https://identifiers.org/chebi/CHEBI:21428"/>
                  <rdf:li rdf:resource="https://identifiers.org/chebi/CHEBI:21429"/>
                  <rdf:li rdf:resource="https://identifiers.org/chebi/CHEBI:47031"/>
                  <rdf:li rdf:resource="https://identifiers.org/chebi/CHEBI:57609"/>
                  <rdf:li rdf:resource="https://identifiers.org/chebi/CHEBI:6341"/>
                  <rdf:li rdf:resource="https://identifiers.org/inchikey/GMKMEZVLHJARHF-WHFBIAKZSA-N"/>
                  <rdf:li rdf:resource="https://identifiers.org/hmdb/HMDB01370"/>
                  <rdf:li rdf:resource="https://identifiers.org/lipidmaps/LMFA01170102"/>
                  <rdf:li rdf:resource="https://identifiers.org/biocyc/META:LL-DIAMINOPIMELATE"/>
                  <rdf:li rdf:resource="https://identifiers.org/metanetx.chemical/MNXM644"/>
                  <rdf:li rdf:resource="https://identifiers.org/seed.compound/cpd00504"/>
                </rdf:Bag>
              </bqbiol:is>
            </rdf:Description>
          </rdf:RDF>
        </annotation>
      </species>
      <species metaid="meta_M_26dap_M_c" sboTerm="SBO:0000247" id="M_26dap_M_c" name="meso-2,6-Diaminopimelate" compartment="cytosol" hasOnlySubstanceUnits="false" boundaryCondition="false" constant="false" fbc:charge="0" fbc:chemicalFormula="C7H14N2O4">
        <annotation>
          <rdf:RDF xmlns:rdf="http://www.w3.org/1999/02/22-rdf-syntax-ns#" xmlns:dcterms="http://purl.org/dc/terms/" xmlns:vCard="http://www.w3.org/2001/vcard-rdf/3.0#" xmlns:vCard4="http://www.w3.org/2006/vcard/ns#" xmlns:bqbiol="http://biomodels.net/biology-qualifiers/" xmlns:bqmodel="http://biomodels.net/model-qualifiers/">
            <rdf:Description rdf:about="#meta_M_26dap_M_c">
              <bqbiol:is>
                <rdf:Bag>
                  <rdf:li rdf:resource="https://identifiers.org/bigg.metabolite/26dap_M_c"/>
                  <rdf:li rdf:resource="https://identifiers.org/kegg.compound/C00680"/>
                  <rdf:li rdf:resource="https://identifiers.org/chebi/CHEBI:10598"/>
                  <rdf:li rdf:resource="https://identifiers.org/chebi/CHEBI:12822"/>
                  <rdf:li rdf:resource="https://identifiers.org/chebi/CHEBI:12823"/>
                  <rdf:li rdf:resource="https://identifiers.org/chebi/CHEBI:12825"/>
                  <rdf:li rdf:resource="https://identifiers.org/chebi/CHEBI:16488"/>
                  <rdf:li rdf:resource="https://identifiers.org/chebi/CHEBI:25203"/>
                  <rdf:li rdf:resource="https://identifiers.org/chebi/CHEBI:25204"/>
                  <rdf:li rdf:resource="https://identifiers.org/chebi/CHEBI:30308"/>
                  <rdf:li rdf:resource="https://identifiers.org/chebi/CHEBI:40838"/>
                  <rdf:li rdf:resource="https://identifiers.org/chebi/CHEBI:57791"/>
                  <rdf:li rdf:resource="https://identifiers.org/inchikey/GMKMEZVLHJARHF-SYDPRGILSA-N"/>
                  <rdf:li rdf:resource="https://identifiers.org/biocyc/META:MESO-DIAMINOPIMELATE"/>
                  <rdf:li rdf:resource="https://identifiers.org/metanetx.chemical/MNXM529"/>
                  <rdf:li rdf:resource="https://identifiers.org/seed.compound/cpd00516"/>
                </rdf:Bag>
              </bqbiol:is>
            </rdf:Description>
          </rdf:RDF>
        </annotation>
      </species>
      <species metaid="meta_M_26dapime_c" sboTerm="SBO:0000247" id="M_26dapime_c" name="N6 Acetyl LL 2 6 diaminopimelate" compartment="cytosol" hasOnlySubstanceUnits="false" boundaryCondition="false" constant="false" fbc:charge="-1" fbc:chemicalFormula="C9H15N2O5">
        <annotation>
          <rdf:RDF xmlns:rdf="http://www.w3.org/1999/02/22-rdf-syntax-ns#" xmlns:dcterms="http://purl.org/dc/terms/" xmlns:vCard="http://www.w3.org/2001/vcard-rdf/3.0#" xmlns:vCard4="http://www.w3.org/2006/vcard/ns#" xmlns:bqbiol="http://biomodels.net/biology-qualifiers/" xmlns:bqmodel="http://biomodels.net/model-qualifiers/">
            <rdf:Description rdf:about="#meta_M_26dapime_c">
              <bqbiol:is>
                <rdf:Bag>
                  <rdf:li rdf:resource="https://identifiers.org/bigg.metabolite/26dapime_c"/>
                  <rdf:li rdf:resource="https://identifiers.org/metanetx.chemical/MNXM164994"/>
                </rdf:Bag>
              </bqbiol:is>
            </rdf:Description>
          </rdf:RDF>
        </annotation>
      </species>
      <species metaid="meta_M_2ahbut_c" sboTerm="SBO:0000247" id="M_2ahbut_c" name="2-Aceto-2-hydroxybutanoate" compartment="cytosol" hasOnlySubstanceUnits="false" boundaryCondition="false" constant="false" fbc:charge="-1" fbc:chemicalFormula="C6H9O4">
        <annotation>
          <rdf:RDF xmlns:rdf="http://www.w3.org/1999/02/22-rdf-syntax-ns#" xmlns:dcterms="http://purl.org/dc/terms/" xmlns:vCard="http://www.w3.org/2001/vcard-rdf/3.0#" xmlns:vCard4="http://www.w3.org/2006/vcard/ns#" xmlns:bqbiol="http://biomodels.net/biology-qualifiers/" xmlns:bqmodel="http://biomodels.net/model-qualifiers/">
            <rdf:Description rdf:about="#meta_M_2ahbut_c">
              <bqbiol:is>
                <rdf:Bag>
                  <rdf:li rdf:resource="https://identifiers.org/bigg.metabolite/2ahbut_c"/>
                  <rdf:li rdf:resource="https://identifiers.org/kegg.compound/C06006"/>
                  <rdf:li rdf:resource="https://identifiers.org/chebi/CHEBI:18730"/>
                  <rdf:li rdf:resource="https://identifiers.org/chebi/CHEBI:27681"/>
                  <rdf:li rdf:resource="https://identifiers.org/chebi/CHEBI:373"/>
                  <rdf:li rdf:resource="https://identifiers.org/chebi/CHEBI:49256"/>
                  <rdf:li rdf:resource="https://identifiers.org/hmdb/HMDB06854"/>
                  <rdf:li rdf:resource="https://identifiers.org/hmdb/HMDB06900"/>
                  <rdf:li rdf:resource="https://identifiers.org/lipidmaps/LMFA01050383"/>
                  <rdf:li rdf:resource="https://identifiers.org/biocyc/META:2-ACETO-2-HYDROXY-BUTYRATE"/>
                  <rdf:li rdf:resource="https://identifiers.org/metanetx.chemical/MNXM114220"/>
                  <rdf:li rdf:resource="https://identifiers.org/inchikey/VUQLHQFKACOHNZ-LURJTMIESA-M"/>
                  <rdf:li rdf:resource="https://identifiers.org/seed.compound/cpd19045"/>
                </rdf:Bag>
              </bqbiol:is>
            </rdf:Description>
          </rdf:RDF>
        </annotation>
      </species>
      <species metaid="meta_M_2ahhmd_c" sboTerm="SBO:0000247" id="M_2ahhmd_c" name="2 Amino 4 hydroxy 6 hydroxymethyl 7 8 dihydropteridine diphosphate" compartment="cytosol" hasOnlySubstanceUnits="false" boundaryCondition="false" constant="false" fbc:charge="-3" fbc:chemicalFormula="C7H8N5O8P2">
        <annotation>
          <rdf:RDF xmlns:rdf="http://www.w3.org/1999/02/22-rdf-syntax-ns#" xmlns:dcterms="http://purl.org/dc/terms/" xmlns:vCard="http://www.w3.org/2001/vcard-rdf/3.0#" xmlns:vCard4="http://www.w3.org/2006/vcard/ns#" xmlns:bqbiol="http://biomodels.net/biology-qualifiers/" xmlns:bqmodel="http://biomodels.net/model-qualifiers/">
            <rdf:Description rdf:about="#meta_M_2ahhmd_c">
              <bqbiol:is>
                <rdf:Bag>
                  <rdf:li rdf:resource="https://identifiers.org/bigg.metabolite/2ahhmd_c"/>
                  <rdf:li rdf:resource="https://identifiers.org/inchikey/FCQGJGLSOWZZON-UHFFFAOYSA-L"/>
                  <rdf:li rdf:resource="https://identifiers.org/metanetx.chemical/MNXM91459"/>
                  <rdf:li rdf:resource="https://identifiers.org/seed.compound/cpd02920"/>
                </rdf:Bag>
              </bqbiol:is>
            </rdf:Description>
          </rdf:RDF>
        </annotation>
      </species>
      <species metaid="meta_M_2ahhmp_c" sboTerm="SBO:0000247" id="M_2ahhmp_c" name="Amino 4 hydroxy 6 hydroxymethyl 7 8 dihydropteridine" compartment="cytosol" hasOnlySubstanceUnits="false" boundaryCondition="false" constant="false" fbc:charge="0" fbc:chemicalFormula="C7H9N5O2">
        <annotation>
          <rdf:RDF xmlns:rdf="http://www.w3.org/1999/02/22-rdf-syntax-ns#" xmlns:dcterms="http://purl.org/dc/terms/" xmlns:vCard="http://www.w3.org/2001/vcard-rdf/3.0#" xmlns:vCard4="http://www.w3.org/2006/vcard/ns#" xmlns:bqbiol="http://biomodels.net/biology-qualifiers/" xmlns:bqmodel="http://biomodels.net/model-qualifiers/">
            <rdf:Description rdf:about="#meta_M_2ahhmp_c">
              <bqbiol:is>
                <rdf:Bag>
                  <rdf:li rdf:resource="https://identifiers.org/bigg.metabolite/2ahhmp_c"/>
                  <rdf:li rdf:resource="https://identifiers.org/metanetx.chemical/MNXM146055"/>
                </rdf:Bag>
              </bqbiol:is>
            </rdf:Description>
          </rdf:RDF>
        </annotation>
      </species>
      <species metaid="meta_M_2aobut_c" sboTerm="SBO:0000247" id="M_2aobut_c" name="L-2-Amino-acetoacetate" compartment="cytosol" hasOnlySubstanceUnits="false" boundaryCondition="false" constant="false" fbc:charge="0" fbc:chemicalFormula="C4H7NO3">
        <annotation>
          <rdf:RDF xmlns:rdf="http://www.w3.org/1999/02/22-rdf-syntax-ns#" xmlns:dcterms="http://purl.org/dc/terms/" xmlns:vCard="http://www.w3.org/2001/vcard-rdf/3.0#" xmlns:vCard4="http://www.w3.org/2006/vcard/ns#" xmlns:bqbiol="http://biomodels.net/biology-qualifiers/" xmlns:bqmodel="http://biomodels.net/model-qualifiers/">
            <rdf:Description rdf:about="#meta_M_2aobut_c">
              <bqbiol:is>
                <rdf:Bag>
                  <rdf:li rdf:resource="https://identifiers.org/bigg.metabolite/2aobut_c"/>
                  <rdf:li rdf:resource="https://identifiers.org/reactome/R-ALL-6798652"/>
                  <rdf:li rdf:resource="https://identifiers.org/kegg.compound/C03508"/>
                  <rdf:li rdf:resource="https://identifiers.org/chebi/CHEBI:13048"/>
                  <rdf:li rdf:resource="https://identifiers.org/chebi/CHEBI:16944"/>
                  <rdf:li rdf:resource="https://identifiers.org/chebi/CHEBI:21195"/>
                  <rdf:li rdf:resource="https://identifiers.org/chebi/CHEBI:35229"/>
                  <rdf:li rdf:resource="https://identifiers.org/chebi/CHEBI:40668"/>
                  <rdf:li rdf:resource="https://identifiers.org/chebi/CHEBI:40673"/>
                  <rdf:li rdf:resource="https://identifiers.org/chebi/CHEBI:6156"/>
                  <rdf:li rdf:resource="https://identifiers.org/chebi/CHEBI:78948"/>
                  <rdf:li rdf:resource="https://identifiers.org/hmdb/HMDB06454"/>
                  <rdf:li rdf:resource="https://identifiers.org/lipidmaps/LMFA01060172"/>
                  <rdf:li rdf:resource="https://identifiers.org/biocyc/META:AMINO-OXOBUT"/>
                  <rdf:li rdf:resource="https://identifiers.org/metanetx.chemical/MNXM114087"/>
                  <rdf:li rdf:resource="https://identifiers.org/inchikey/SAUCHDKDCUROAO-VKHMYHEASA-N"/>
                  <rdf:li rdf:resource="https://identifiers.org/seed.compound/cpd02211"/>
                </rdf:Bag>
              </bqbiol:is>
            </rdf:Description>
          </rdf:RDF>
        </annotation>
      </species>
      <species metaid="meta_M_2cpr5p_c" sboTerm="SBO:0000247" id="M_2cpr5p_c" name="1-(2-carboxyphenylamino)-1-deoxyribulose_5-phosphate" compartment="cytosol" hasOnlySubstanceUnits="false" boundaryCondition="false" constant="false" fbc:charge="-3" fbc:chemicalFormula="C12H13NO9P">
        <annotation>
          <rdf:RDF xmlns:rdf="http://www.w3.org/1999/02/22-rdf-syntax-ns#" xmlns:dcterms="http://purl.org/dc/terms/" xmlns:vCard="http://www.w3.org/2001/vcard-rdf/3.0#" xmlns:vCard4="http://www.w3.org/2006/vcard/ns#" xmlns:bqbiol="http://biomodels.net/biology-qualifiers/" xmlns:bqmodel="http://biomodels.net/model-qualifiers/">
            <rdf:Description rdf:about="#meta_M_2cpr5p_c">
              <bqbiol:is>
                <rdf:Bag>
                  <rdf:li rdf:resource="https://identifiers.org/bigg.metabolite/2cpr5p_c"/>
                  <rdf:li rdf:resource="https://identifiers.org/kegg.compound/C01302"/>
                  <rdf:li rdf:resource="https://identifiers.org/chebi/CHEBI:11186"/>
                  <rdf:li rdf:resource="https://identifiers.org/chebi/CHEBI:18959"/>
                  <rdf:li rdf:resource="https://identifiers.org/chebi/CHEBI:28625"/>
                  <rdf:li rdf:resource="https://identifiers.org/chebi/CHEBI:29112"/>
                  <rdf:li rdf:resource="https://identifiers.org/chebi/CHEBI:565"/>
                  <rdf:li rdf:resource="https://identifiers.org/chebi/CHEBI:566"/>
                  <rdf:li rdf:resource="https://identifiers.org/chebi/CHEBI:58613"/>
                  <rdf:li rdf:resource="https://identifiers.org/biocyc/META:CARBOXYPHENYLAMINO-DEOXYRIBULOSE-P"/>
                  <rdf:li rdf:resource="https://identifiers.org/metanetx.chemical/MNXM1455"/>
                  <rdf:li rdf:resource="https://identifiers.org/inchikey/QKMBYNRMPRKVTO-MNOVXSKESA-K"/>
                  <rdf:li rdf:resource="https://identifiers.org/seed.compound/cpd00956"/>
                </rdf:Bag>
              </bqbiol:is>
            </rdf:Description>
          </rdf:RDF>
        </annotation>
      </species>
      <species metaid="meta_M_2dda7p_c" sboTerm="SBO:0000247" id="M_2dda7p_c" name="2_Dehydro_3_deoxy_D_arabino_heptonate_7_phosphate" compartment="cytosol" hasOnlySubstanceUnits="false" boundaryCondition="false" constant="false" fbc:charge="-3" fbc:chemicalFormula="C7H10O10P">
        <annotation>
          <rdf:RDF xmlns:rdf="http://www.w3.org/1999/02/22-rdf-syntax-ns#" xmlns:dcterms="http://purl.org/dc/terms/" xmlns:vCard="http://www.w3.org/2001/vcard-rdf/3.0#" xmlns:vCard4="http://www.w3.org/2006/vcard/ns#" xmlns:bqbiol="http://biomodels.net/biology-qualifiers/" xmlns:bqmodel="http://biomodels.net/model-qualifiers/">
            <rdf:Description rdf:about="#meta_M_2dda7p_c">
              <bqbiol:is>
                <rdf:Bag>
                  <rdf:li rdf:resource="https://identifiers.org/bigg.metabolite/2dda7p_c"/>
                  <rdf:li rdf:resource="https://identifiers.org/reactome/R-ALL-964909"/>
                  <rdf:li rdf:resource="https://identifiers.org/kegg.compound/C04691"/>
                  <rdf:li rdf:resource="https://identifiers.org/chebi/CHEBI:1053"/>
                  <rdf:li rdf:resource="https://identifiers.org/chebi/CHEBI:11544"/>
                  <rdf:li rdf:resource="https://identifiers.org/chebi/CHEBI:11785"/>
                  <rdf:li rdf:resource="https://identifiers.org/chebi/CHEBI:11786"/>
                  <rdf:li rdf:resource="https://identifiers.org/chebi/CHEBI:18150"/>
                  <rdf:li rdf:resource="https://identifiers.org/chebi/CHEBI:19523"/>
                  <rdf:li rdf:resource="https://identifiers.org/chebi/CHEBI:20003"/>
                  <rdf:li rdf:resource="https://identifiers.org/chebi/CHEBI:29477"/>
                  <rdf:li rdf:resource="https://identifiers.org/chebi/CHEBI:58394"/>
                  <rdf:li rdf:resource="https://identifiers.org/biocyc/META:3-DEOXY-D-ARABINO-HEPTULOSONATE-7-P"/>
                  <rdf:li rdf:resource="https://identifiers.org/metanetx.chemical/MNXM1219"/>
                  <rdf:li rdf:resource="https://identifiers.org/inchikey/PJWIPEXIFFQAQZ-PUFIMZNGSA-K"/>
                  <rdf:li rdf:resource="https://identifiers.org/seed.compound/cpd02857"/>
                </rdf:Bag>
              </bqbiol:is>
            </rdf:Description>
          </rdf:RDF>
        </annotation>
      </species>
      <species metaid="meta_M_2ddg6p_c" sboTerm="SBO:0000247" id="M_2ddg6p_c" name="2-Keto-3-deoxy-6-phosphogluconate" compartment="cytosol" hasOnlySubstanceUnits="false" boundaryCondition="false" constant="false" fbc:charge="-3" fbc:chemicalFormula="C6H8O9P">
        <annotation>
          <rdf:RDF xmlns:rdf="http://www.w3.org/1999/02/22-rdf-syntax-ns#" xmlns:dcterms="http://purl.org/dc/terms/" xmlns:vCard="http://www.w3.org/2001/vcard-rdf/3.0#" xmlns:vCard4="http://www.w3.org/2006/vcard/ns#" xmlns:bqbiol="http://biomodels.net/biology-qualifiers/" xmlns:bqmodel="http://biomodels.net/model-qualifiers/">
            <rdf:Description rdf:about="#meta_M_2ddg6p_c">
              <bqbiol:is>
                <rdf:Bag>
                  <rdf:li rdf:resource="https://identifiers.org/bigg.metabolite/2ddg6p_c"/>
                  <rdf:li rdf:resource="https://identifiers.org/kegg.compound/C04442"/>
                  <rdf:li rdf:resource="https://identifiers.org/chebi/CHEBI:1051"/>
                  <rdf:li rdf:resource="https://identifiers.org/chebi/CHEBI:11543"/>
                  <rdf:li rdf:resource="https://identifiers.org/chebi/CHEBI:11551"/>
                  <rdf:li rdf:resource="https://identifiers.org/chebi/CHEBI:12227"/>
                  <rdf:li rdf:resource="https://identifiers.org/chebi/CHEBI:15925"/>
                  <rdf:li rdf:resource="https://identifiers.org/chebi/CHEBI:19522"/>
                  <rdf:li rdf:resource="https://identifiers.org/chebi/CHEBI:57569"/>
                  <rdf:li rdf:resource="https://identifiers.org/hmdb/HMDB01376"/>
                  <rdf:li rdf:resource="https://identifiers.org/biocyc/META:2-KETO-3-DEOXY-6-P-GLUCONATE"/>
                  <rdf:li rdf:resource="https://identifiers.org/metanetx.chemical/MNXM649"/>
                  <rdf:li rdf:resource="https://identifiers.org/inchikey/OVPRPPOVAXRCED-WVZVXSGGSA-K"/>
                  <rdf:li rdf:resource="https://identifiers.org/seed.compound/cpd02711"/>
                </rdf:Bag>
              </bqbiol:is>
            </rdf:Description>
          </rdf:RDF>
        </annotation>
      </species>
      <species metaid="meta_M_2dh3dgal_c" sboTerm="SBO:0000247" id="M_2dh3dgal_c" name="2-keto-3-deoxygluconate" compartment="cytosol" hasOnlySubstanceUnits="false" boundaryCondition="false" constant="false" fbc:charge="-1" fbc:chemicalFormula="C6H9O6">
        <annotation>
          <rdf:RDF xmlns:rdf="http://www.w3.org/1999/02/22-rdf-syntax-ns#" xmlns:dcterms="http://purl.org/dc/terms/" xmlns:vCard="http://www.w3.org/2001/vcard-rdf/3.0#" xmlns:vCard4="http://www.w3.org/2006/vcard/ns#" xmlns:bqbiol="http://biomodels.net/biology-qualifiers/" xmlns:bqmodel="http://biomodels.net/model-qualifiers/">
            <rdf:Description rdf:about="#meta_M_2dh3dgal_c">
              <bqbiol:is>
                <rdf:Bag>
                  <rdf:li rdf:resource="https://identifiers.org/bigg.metabolite/2dh3dgal_c"/>
                  <rdf:li rdf:resource="https://identifiers.org/kegg.compound/C01216"/>
                  <rdf:li rdf:resource="https://identifiers.org/chebi/CHEBI:1056"/>
                  <rdf:li rdf:resource="https://identifiers.org/chebi/CHEBI:11547"/>
                  <rdf:li rdf:resource="https://identifiers.org/chebi/CHEBI:17028"/>
                  <rdf:li rdf:resource="https://identifiers.org/chebi/CHEBI:19527"/>
                  <rdf:li rdf:resource="https://identifiers.org/chebi/CHEBI:57989"/>
                  <rdf:li rdf:resource="https://identifiers.org/lipidmaps/LMFA01050486"/>
                  <rdf:li rdf:resource="https://identifiers.org/biocyc/META:2-DEHYDRO-3-DEOXY-D-GALACTONATE"/>
                  <rdf:li rdf:resource="https://identifiers.org/metanetx.chemical/MNXM1627"/>
                  <rdf:li rdf:resource="https://identifiers.org/inchikey/WPAMZTWLKIDIOP-NQXXGFSBSA-M"/>
                  <rdf:li rdf:resource="https://identifiers.org/seed.compound/cpd00894"/>
                </rdf:Bag>
              </bqbiol:is>
            </rdf:Description>
          </rdf:RDF>
        </annotation>
      </species>
      <species metaid="meta_M_2dh3dgal_e" sboTerm="SBO:0000247" id="M_2dh3dgal_e" name="2-keto-3-deoxygluconate" compartment="extracellular" hasOnlySubstanceUnits="false" boundaryCondition="false" constant="false" fbc:charge="-1" fbc:chemicalFormula="C6H9O6">
        <annotation>
          <rdf:RDF xmlns:rdf="http://www.w3.org/1999/02/22-rdf-syntax-ns#" xmlns:dcterms="http://purl.org/dc/terms/" xmlns:vCard="http://www.w3.org/2001/vcard-rdf/3.0#" xmlns:vCard4="http://www.w3.org/2006/vcard/ns#" xmlns:bqbiol="http://biomodels.net/biology-qualifiers/" xmlns:bqmodel="http://biomodels.net/model-qualifiers/">
            <rdf:Description rdf:about="#meta_M_2dh3dgal_e">
              <bqbiol:is>
                <rdf:Bag>
                  <rdf:li rdf:resource="https://identifiers.org/bigg.metabolite/2dh3dgal_e"/>
                  <rdf:li rdf:resource="https://identifiers.org/kegg.compound/C01216"/>
                  <rdf:li rdf:resource="https://identifiers.org/chebi/CHEBI:1056"/>
                  <rdf:li rdf:resource="https://identifiers.org/chebi/CHEBI:11547"/>
                  <rdf:li rdf:resource="https://identifiers.org/chebi/CHEBI:17028"/>
                  <rdf:li rdf:resource="https://identifiers.org/chebi/CHEBI:19527"/>
                  <rdf:li rdf:resource="https://identifiers.org/chebi/CHEBI:57989"/>
                  <rdf:li rdf:resource="https://identifiers.org/lipidmaps/LMFA01050486"/>
                  <rdf:li rdf:resource="https://identifiers.org/biocyc/META:2-DEHYDRO-3-DEOXY-D-GALACTONATE"/>
                  <rdf:li rdf:resource="https://identifiers.org/metanetx.chemical/MNXM1627"/>
                  <rdf:li rdf:resource="https://identifiers.org/inchikey/WPAMZTWLKIDIOP-NQXXGFSBSA-M"/>
                  <rdf:li rdf:resource="https://identifiers.org/seed.compound/cpd00894"/>
                </rdf:Bag>
              </bqbiol:is>
            </rdf:Description>
          </rdf:RDF>
        </annotation>
      </species>
      <species metaid="meta_M_2dhp_c" sboTerm="SBO:0000247" id="M_2dhp_c" name="2-Dehydropantoate" compartment="cytosol" hasOnlySubstanceUnits="false" boundaryCondition="false" constant="false" fbc:charge="-1" fbc:chemicalFormula="C6H9O4">
        <annotation>
          <rdf:RDF xmlns:rdf="http://www.w3.org/1999/02/22-rdf-syntax-ns#" xmlns:dcterms="http://purl.org/dc/terms/" xmlns:vCard="http://www.w3.org/2001/vcard-rdf/3.0#" xmlns:vCard4="http://www.w3.org/2006/vcard/ns#" xmlns:bqbiol="http://biomodels.net/biology-qualifiers/" xmlns:bqmodel="http://biomodels.net/model-qualifiers/">
            <rdf:Description rdf:about="#meta_M_2dhp_c">
              <bqbiol:is>
                <rdf:Bag>
                  <rdf:li rdf:resource="https://identifiers.org/bigg.metabolite/2dhp_c"/>
                  <rdf:li rdf:resource="https://identifiers.org/kegg.compound/C00966"/>
                  <rdf:li rdf:resource="https://identifiers.org/chebi/CHEBI:1071"/>
                  <rdf:li rdf:resource="https://identifiers.org/chebi/CHEBI:11561"/>
                  <rdf:li rdf:resource="https://identifiers.org/chebi/CHEBI:17094"/>
                  <rdf:li rdf:resource="https://identifiers.org/chebi/CHEBI:19545"/>
                  <rdf:li rdf:resource="https://identifiers.org/biocyc/META:2-DEHYDROPANTOATE"/>
                  <rdf:li rdf:resource="https://identifiers.org/metanetx.chemical/MNXM959"/>
                  <rdf:li rdf:resource="https://identifiers.org/inchikey/PKVVTUWHANFMQC-UHFFFAOYSA-M"/>
                  <rdf:li rdf:resource="https://identifiers.org/seed.compound/cpd00712"/>
                </rdf:Bag>
              </bqbiol:is>
            </rdf:Description>
          </rdf:RDF>
        </annotation>
      </species>
      <species metaid="meta_M_2dr1p_c" sboTerm="SBO:0000247" id="M_2dr1p_c" name="2-Deoxy-D-ribose 1-phosphate" compartment="cytosol" hasOnlySubstanceUnits="false" boundaryCondition="false" constant="false" fbc:charge="-2" fbc:chemicalFormula="C5H9O7P">
        <annotation>
          <rdf:RDF xmlns:rdf="http://www.w3.org/1999/02/22-rdf-syntax-ns#" xmlns:dcterms="http://purl.org/dc/terms/" xmlns:vCard="http://www.w3.org/2001/vcard-rdf/3.0#" xmlns:vCard4="http://www.w3.org/2006/vcard/ns#" xmlns:bqbiol="http://biomodels.net/biology-qualifiers/" xmlns:bqmodel="http://biomodels.net/model-qualifiers/">
            <rdf:Description rdf:about="#meta_M_2dr1p_c">
              <bqbiol:is>
                <rdf:Bag>
                  <rdf:li rdf:resource="https://identifiers.org/bigg.metabolite/2dr1p_c"/>
                  <rdf:li rdf:resource="https://identifiers.org/reactome/R-ALL-112032"/>
                  <rdf:li rdf:resource="https://identifiers.org/kegg.compound/C00672"/>
                  <rdf:li rdf:resource="https://identifiers.org/chebi/CHEBI:1081"/>
                  <rdf:li rdf:resource="https://identifiers.org/chebi/CHEBI:11563"/>
                  <rdf:li rdf:resource="https://identifiers.org/chebi/CHEBI:19558"/>
                  <rdf:li rdf:resource="https://identifiers.org/chebi/CHEBI:28542"/>
                  <rdf:li rdf:resource="https://identifiers.org/chebi/CHEBI:57259"/>
                  <rdf:li rdf:resource="https://identifiers.org/chebi/CHEBI:58576"/>
                  <rdf:li rdf:resource="https://identifiers.org/hmdb/HMDB01351"/>
                  <rdf:li rdf:resource="https://identifiers.org/inchikey/KBDKAJNTYKVSEK-VPENINKCSA-L"/>
                  <rdf:li rdf:resource="https://identifiers.org/biocyc/META:DEOXY-D-RIBOSE-1-PHOSPHATE"/>
                  <rdf:li rdf:resource="https://identifiers.org/metanetx.chemical/MNXM789"/>
                  <rdf:li rdf:resource="https://identifiers.org/seed.compound/cpd00509"/>
                  <rdf:li rdf:resource="https://identifiers.org/seed.compound/cpd26845"/>
                </rdf:Bag>
              </bqbiol:is>
            </rdf:Description>
          </rdf:RDF>
        </annotation>
      </species>
      <species metaid="meta_M_2dr5p_c" sboTerm="SBO:0000247" id="M_2dr5p_c" name="2-Deoxy-D-ribose 5-phosphate" compartment="cytosol" hasOnlySubstanceUnits="false" boundaryCondition="false" constant="false" fbc:charge="-2" fbc:chemicalFormula="C5H9O7P">
        <annotation>
          <rdf:RDF xmlns:rdf="http://www.w3.org/1999/02/22-rdf-syntax-ns#" xmlns:dcterms="http://purl.org/dc/terms/" xmlns:vCard="http://www.w3.org/2001/vcard-rdf/3.0#" xmlns:vCard4="http://www.w3.org/2006/vcard/ns#" xmlns:bqbiol="http://biomodels.net/biology-qualifiers/" xmlns:bqmodel="http://biomodels.net/model-qualifiers/">
            <rdf:Description rdf:about="#meta_M_2dr5p_c">
              <bqbiol:is>
                <rdf:Bag>
                  <rdf:li rdf:resource="https://identifiers.org/bigg.metabolite/2dr5p_c"/>
                  <rdf:li rdf:resource="https://identifiers.org/reactome/R-ALL-6787328"/>
                  <rdf:li rdf:resource="https://identifiers.org/inchikey/ALQNUOMIEBHXQG-CRCLSJGQSA-L"/>
                  <rdf:li rdf:resource="https://identifiers.org/kegg.compound/C00673"/>
                  <rdf:li rdf:resource="https://identifiers.org/chebi/CHEBI:1082"/>
                  <rdf:li rdf:resource="https://identifiers.org/chebi/CHEBI:11566"/>
                  <rdf:li rdf:resource="https://identifiers.org/chebi/CHEBI:16132"/>
                  <rdf:li rdf:resource="https://identifiers.org/chebi/CHEBI:19559"/>
                  <rdf:li rdf:resource="https://identifiers.org/chebi/CHEBI:40516"/>
                  <rdf:li rdf:resource="https://identifiers.org/chebi/CHEBI:40921"/>
                  <rdf:li rdf:resource="https://identifiers.org/chebi/CHEBI:40923"/>
                  <rdf:li rdf:resource="https://identifiers.org/chebi/CHEBI:42055"/>
                  <rdf:li rdf:resource="https://identifiers.org/chebi/CHEBI:55513"/>
                  <rdf:li rdf:resource="https://identifiers.org/chebi/CHEBI:57651"/>
                  <rdf:li rdf:resource="https://identifiers.org/chebi/CHEBI:62877"/>
                  <rdf:li rdf:resource="https://identifiers.org/hmdb/HMDB01031"/>
                  <rdf:li rdf:resource="https://identifiers.org/biocyc/META:DEOXY-RIBOSE-5P"/>
                  <rdf:li rdf:resource="https://identifiers.org/metanetx.chemical/MNXM2179"/>
                  <rdf:li rdf:resource="https://identifiers.org/seed.compound/cpd00510"/>
                  <rdf:li rdf:resource="https://identifiers.org/seed.compound/cpd26846"/>
                </rdf:Bag>
              </bqbiol:is>
            </rdf:Description>
          </rdf:RDF>
        </annotation>
      </species>
      <species metaid="meta_M_2h3k5m_c" sboTerm="SBO:0000247" id="M_2h3k5m_c" name="2 hydroxy 3 keto 5 methylthiopentenyl 1 phosphate" compartment="cytosol" hasOnlySubstanceUnits="false" boundaryCondition="false" constant="false" fbc:charge="-3" fbc:chemicalFormula="C6H8O6PS">
        <annotation>
          <rdf:RDF xmlns:rdf="http://www.w3.org/1999/02/22-rdf-syntax-ns#" xmlns:dcterms="http://purl.org/dc/terms/" xmlns:vCard="http://www.w3.org/2001/vcard-rdf/3.0#" xmlns:vCard4="http://www.w3.org/2006/vcard/ns#" xmlns:bqbiol="http://biomodels.net/biology-qualifiers/" xmlns:bqmodel="http://biomodels.net/model-qualifiers/">
            <rdf:Description rdf:about="#meta_M_2h3k5m_c">
              <bqbiol:is>
                <rdf:Bag>
                  <rdf:li rdf:resource="https://identifiers.org/bigg.metabolite/2h3k5m_c"/>
                  <rdf:li rdf:resource="https://identifiers.org/kegg.compound/C15651"/>
                  <rdf:li rdf:resource="https://identifiers.org/chebi/CHEBI:50605"/>
                  <rdf:li rdf:resource="https://identifiers.org/chebi/CHEBI:58829"/>
                  <rdf:li rdf:resource="https://identifiers.org/chebi/CHEBI:59505"/>
                  <rdf:li rdf:resource="https://identifiers.org/biocyc/META:2-HYDROXY-3-KETO-5-METHYLTHIO-1-PHOSPHOP"/>
                  <rdf:li rdf:resource="https://identifiers.org/metanetx.chemical/MNXM409"/>
                  <rdf:li rdf:resource="https://identifiers.org/inchikey/YIEMFVNCENFBSD-XQRVVYSFSA-L"/>
                  <rdf:li rdf:resource="https://identifiers.org/seed.compound/cpd11296"/>
                </rdf:Bag>
              </bqbiol:is>
            </rdf:Description>
          </rdf:RDF>
        </annotation>
      </species>
      <species metaid="meta_M_2h3oppan_c" sboTerm="SBO:0000247" id="M_2h3oppan_c" name="2-Hydroxy-3-oxopropanoate" compartment="cytosol" hasOnlySubstanceUnits="false" boundaryCondition="false" constant="false" fbc:charge="-1" fbc:chemicalFormula="C3H3O4">
        <annotation>
          <rdf:RDF xmlns:rdf="http://www.w3.org/1999/02/22-rdf-syntax-ns#" xmlns:dcterms="http://purl.org/dc/terms/" xmlns:vCard="http://www.w3.org/2001/vcard-rdf/3.0#" xmlns:vCard4="http://www.w3.org/2006/vcard/ns#" xmlns:bqbiol="http://biomodels.net/biology-qualifiers/" xmlns:bqmodel="http://biomodels.net/model-qualifiers/">
            <rdf:Description rdf:about="#meta_M_2h3oppan_c">
              <bqbiol:is>
                <rdf:Bag>
                  <rdf:li rdf:resource="https://identifiers.org/bigg.metabolite/2h3oppan_c"/>
                  <rdf:li rdf:resource="https://identifiers.org/kegg.compound/C01146"/>
                  <rdf:li rdf:resource="https://identifiers.org/chebi/CHEBI:1123"/>
                  <rdf:li rdf:resource="https://identifiers.org/chebi/CHEBI:11583"/>
                  <rdf:li rdf:resource="https://identifiers.org/chebi/CHEBI:15194"/>
                  <rdf:li rdf:resource="https://identifiers.org/chebi/CHEBI:16992"/>
                  <rdf:li rdf:resource="https://identifiers.org/chebi/CHEBI:19605"/>
                  <rdf:li rdf:resource="https://identifiers.org/chebi/CHEBI:57978"/>
                  <rdf:li rdf:resource="https://identifiers.org/hmdb/HMDB06781"/>
                  <rdf:li rdf:resource="https://identifiers.org/hmdb/HMDB06938"/>
                  <rdf:li rdf:resource="https://identifiers.org/biocyc/META:TARTRONATE-S-ALD"/>
                  <rdf:li rdf:resource="https://identifiers.org/metanetx.chemical/MNXM475"/>
                  <rdf:li rdf:resource="https://identifiers.org/inchikey/QWBAFPFNGRFSFB-UHFFFAOYSA-M"/>
                  <rdf:li rdf:resource="https://identifiers.org/seed.compound/cpd00843"/>
                </rdf:Bag>
              </bqbiol:is>
            </rdf:Description>
          </rdf:RDF>
        </annotation>
      </species>
      <species metaid="meta_M_2hxmp_c" sboTerm="SBO:0000247" id="M_2hxmp_c" name="Saligenin" compartment="cytosol" hasOnlySubstanceUnits="false" boundaryCondition="false" constant="false" fbc:charge="0" fbc:chemicalFormula="C7H8O2">
        <annotation>
          <rdf:RDF xmlns:rdf="http://www.w3.org/1999/02/22-rdf-syntax-ns#" xmlns:dcterms="http://purl.org/dc/terms/" xmlns:vCard="http://www.w3.org/2001/vcard-rdf/3.0#" xmlns:vCard4="http://www.w3.org/2006/vcard/ns#" xmlns:bqbiol="http://biomodels.net/biology-qualifiers/" xmlns:bqmodel="http://biomodels.net/model-qualifiers/">
            <rdf:Description rdf:about="#meta_M_2hxmp_c">
              <bqbiol:is>
                <rdf:Bag>
                  <rdf:li rdf:resource="https://identifiers.org/bigg.metabolite/2hxmp_c"/>
                  <rdf:li rdf:resource="https://identifiers.org/kegg.compound/C02323"/>
                  <rdf:li rdf:resource="https://identifiers.org/chebi/CHEBI:15059"/>
                  <rdf:li rdf:resource="https://identifiers.org/chebi/CHEBI:16464"/>
                  <rdf:li rdf:resource="https://identifiers.org/chebi/CHEBI:26592"/>
                  <rdf:li rdf:resource="https://identifiers.org/chebi/CHEBI:9004"/>
                  <rdf:li rdf:resource="https://identifiers.org/chebi/CHEBI:974"/>
                  <rdf:li rdf:resource="https://identifiers.org/inchikey/CQRYARSYNCAZFO-UHFFFAOYSA-N"/>
                  <rdf:li rdf:resource="https://identifiers.org/kegg.drug/D05790"/>
                  <rdf:li rdf:resource="https://identifiers.org/hmdb/HMDB59709"/>
                  <rdf:li rdf:resource="https://identifiers.org/biocyc/META:CPD-173"/>
                  <rdf:li rdf:resource="https://identifiers.org/metanetx.chemical/MNXM1855"/>
                  <rdf:li rdf:resource="https://identifiers.org/seed.compound/cpd01553"/>
                </rdf:Bag>
              </bqbiol:is>
            </rdf:Description>
          </rdf:RDF>
        </annotation>
      </species>
      <species metaid="meta_M_2hxmp_e" sboTerm="SBO:0000247" id="M_2hxmp_e" name="Saligenin" compartment="extracellular" hasOnlySubstanceUnits="false" boundaryCondition="false" constant="false" fbc:charge="0" fbc:chemicalFormula="C7H8O2">
        <annotation>
          <rdf:RDF xmlns:rdf="http://www.w3.org/1999/02/22-rdf-syntax-ns#" xmlns:dcterms="http://purl.org/dc/terms/" xmlns:vCard="http://www.w3.org/2001/vcard-rdf/3.0#" xmlns:vCard4="http://www.w3.org/2006/vcard/ns#" xmlns:bqbiol="http://biomodels.net/biology-qualifiers/" xmlns:bqmodel="http://biomodels.net/model-qualifiers/">
            <rdf:Description rdf:about="#meta_M_2hxmp_e">
              <bqbiol:is>
                <rdf:Bag>
                  <rdf:li rdf:resource="https://identifiers.org/bigg.metabolite/2hxmp_e"/>
                  <rdf:li rdf:resource="https://identifiers.org/kegg.compound/C02323"/>
                  <rdf:li rdf:resource="https://identifiers.org/chebi/CHEBI:15059"/>
                  <rdf:li rdf:resource="https://identifiers.org/chebi/CHEBI:16464"/>
                  <rdf:li rdf:resource="https://identifiers.org/chebi/CHEBI:26592"/>
                  <rdf:li rdf:resource="https://identifiers.org/chebi/CHEBI:9004"/>
                  <rdf:li rdf:resource="https://identifiers.org/chebi/CHEBI:974"/>
                  <rdf:li rdf:resource="https://identifiers.org/inchikey/CQRYARSYNCAZFO-UHFFFAOYSA-N"/>
                  <rdf:li rdf:resource="https://identifiers.org/kegg.drug/D05790"/>
                  <rdf:li rdf:resource="https://identifiers.org/hmdb/HMDB59709"/>
                  <rdf:li rdf:resource="https://identifiers.org/biocyc/META:CPD-173"/>
                  <rdf:li rdf:resource="https://identifiers.org/metanetx.chemical/MNXM1855"/>
                  <rdf:li rdf:resource="https://identifiers.org/seed.compound/cpd01553"/>
                </rdf:Bag>
              </bqbiol:is>
            </rdf:Description>
          </rdf:RDF>
        </annotation>
      </species>
      <species metaid="meta_M_2ins_c" sboTerm="SBO:0000247" id="M_2ins_c" name="2-Inosose" compartment="cytosol" hasOnlySubstanceUnits="false" boundaryCondition="false" constant="false" fbc:charge="0" fbc:chemicalFormula="C6H10O6">
        <annotation>
          <rdf:RDF xmlns:rdf="http://www.w3.org/1999/02/22-rdf-syntax-ns#" xmlns:dcterms="http://purl.org/dc/terms/" xmlns:vCard="http://www.w3.org/2001/vcard-rdf/3.0#" xmlns:vCard4="http://www.w3.org/2006/vcard/ns#" xmlns:bqbiol="http://biomodels.net/biology-qualifiers/" xmlns:bqmodel="http://biomodels.net/model-qualifiers/">
            <rdf:Description rdf:about="#meta_M_2ins_c">
              <bqbiol:is>
                <rdf:Bag>
                  <rdf:li rdf:resource="https://identifiers.org/bigg.metabolite/2ins_c"/>
                  <rdf:li rdf:resource="https://identifiers.org/kegg.compound/C00691"/>
                  <rdf:li rdf:resource="https://identifiers.org/chebi/CHEBI:11435"/>
                  <rdf:li rdf:resource="https://identifiers.org/chebi/CHEBI:17811"/>
                  <rdf:li rdf:resource="https://identifiers.org/chebi/CHEBI:19339"/>
                  <rdf:li rdf:resource="https://identifiers.org/chebi/CHEBI:900"/>
                  <rdf:li rdf:resource="https://identifiers.org/biocyc/META:CPD-14808"/>
                  <rdf:li rdf:resource="https://identifiers.org/metanetx.chemical/MNXM676"/>
                  <rdf:li rdf:resource="https://identifiers.org/inchikey/VYEGBDHSGHXOGT-HYFGLKJPSA-N"/>
                  <rdf:li rdf:resource="https://identifiers.org/seed.compound/cpd00524"/>
                </rdf:Bag>
              </bqbiol:is>
            </rdf:Description>
          </rdf:RDF>
        </annotation>
      </species>
      <species metaid="meta_M_2ippm_c" sboTerm="SBO:0000247" id="M_2ippm_c" name="2-Isopropylmaleate" compartment="cytosol" hasOnlySubstanceUnits="false" boundaryCondition="false" constant="false" fbc:charge="-2" fbc:chemicalFormula="C7H8O4">
        <annotation>
          <rdf:RDF xmlns:rdf="http://www.w3.org/1999/02/22-rdf-syntax-ns#" xmlns:dcterms="http://purl.org/dc/terms/" xmlns:vCard="http://www.w3.org/2001/vcard-rdf/3.0#" xmlns:vCard4="http://www.w3.org/2006/vcard/ns#" xmlns:bqbiol="http://biomodels.net/biology-qualifiers/" xmlns:bqmodel="http://biomodels.net/model-qualifiers/">
            <rdf:Description rdf:about="#meta_M_2ippm_c">
              <bqbiol:is>
                <rdf:Bag>
                  <rdf:li rdf:resource="https://identifiers.org/bigg.metabolite/2ippm_c"/>
                  <rdf:li rdf:resource="https://identifiers.org/kegg.compound/C02631"/>
                  <rdf:li rdf:resource="https://identifiers.org/chebi/CHEBI:11604"/>
                  <rdf:li rdf:resource="https://identifiers.org/chebi/CHEBI:1179"/>
                  <rdf:li rdf:resource="https://identifiers.org/chebi/CHEBI:17275"/>
                  <rdf:li rdf:resource="https://identifiers.org/chebi/CHEBI:19668"/>
                  <rdf:li rdf:resource="https://identifiers.org/chebi/CHEBI:58085"/>
                  <rdf:li rdf:resource="https://identifiers.org/hmdb/HMDB12241"/>
                  <rdf:li rdf:resource="https://identifiers.org/biocyc/META:CPD-9451"/>
                  <rdf:li rdf:resource="https://identifiers.org/metanetx.chemical/MNXM1706"/>
                  <rdf:li rdf:resource="https://identifiers.org/inchikey/NJMGRJLQRLFQQX-HYXAFXHYSA-L"/>
                  <rdf:li rdf:resource="https://identifiers.org/seed.compound/cpd01710"/>
                </rdf:Bag>
              </bqbiol:is>
            </rdf:Description>
          </rdf:RDF>
        </annotation>
      </species>
      <species metaid="meta_M_2maacoa_c" sboTerm="SBO:0000247" id="M_2maacoa_c" name="2-Methylacetoacetyl-CoA" compartment="cytosol" hasOnlySubstanceUnits="false" boundaryCondition="false" constant="false" fbc:charge="-4" fbc:chemicalFormula="C26H38N7O18P3S">
        <annotation>
          <rdf:RDF xmlns:rdf="http://www.w3.org/1999/02/22-rdf-syntax-ns#" xmlns:dcterms="http://purl.org/dc/terms/" xmlns:vCard="http://www.w3.org/2001/vcard-rdf/3.0#" xmlns:vCard4="http://www.w3.org/2006/vcard/ns#" xmlns:bqbiol="http://biomodels.net/biology-qualifiers/" xmlns:bqmodel="http://biomodels.net/model-qualifiers/">
            <rdf:Description rdf:about="#meta_M_2maacoa_c">
              <bqbiol:is>
                <rdf:Bag>
                  <rdf:li rdf:resource="https://identifiers.org/bigg.metabolite/2maacoa_c"/>
                  <rdf:li rdf:resource="https://identifiers.org/reactome/R-ALL-70836"/>
                  <rdf:li rdf:resource="https://identifiers.org/kegg.compound/C03344"/>
                  <rdf:li rdf:resource="https://identifiers.org/chebi/CHEBI:11613"/>
                  <rdf:li rdf:resource="https://identifiers.org/chebi/CHEBI:1195"/>
                  <rdf:li rdf:resource="https://identifiers.org/chebi/CHEBI:15476"/>
                  <rdf:li rdf:resource="https://identifiers.org/chebi/CHEBI:19687"/>
                  <rdf:li rdf:resource="https://identifiers.org/chebi/CHEBI:57335"/>
                  <rdf:li rdf:resource="https://identifiers.org/hmdb/HMDB01157"/>
                  <rdf:li rdf:resource="https://identifiers.org/lipidmaps/LMFA07050189"/>
                  <rdf:li rdf:resource="https://identifiers.org/biocyc/META:2-METHYL-ACETO-ACETYL-COA"/>
                  <rdf:li rdf:resource="https://identifiers.org/metanetx.chemical/MNXM524"/>
                  <rdf:li rdf:resource="https://identifiers.org/inchikey/NHNODHRSCRALBF-NQNBQJKNSA-J"/>
                  <rdf:li rdf:resource="https://identifiers.org/seed.compound/cpd02124"/>
                </rdf:Bag>
              </bqbiol:is>
            </rdf:Description>
          </rdf:RDF>
        </annotation>
      </species>
      <species metaid="meta_M_2mahmp_c" sboTerm="SBO:0000247" id="M_2mahmp_c" name="4-Amino-2-methyl-5-diphosphomethylpyrimidine" compartment="cytosol" hasOnlySubstanceUnits="false" boundaryCondition="false" constant="false" fbc:charge="-3" fbc:chemicalFormula="C6H8N3O7P2">
        <annotation>
          <rdf:RDF xmlns:rdf="http://www.w3.org/1999/02/22-rdf-syntax-ns#" xmlns:dcterms="http://purl.org/dc/terms/" xmlns:vCard="http://www.w3.org/2001/vcard-rdf/3.0#" xmlns:vCard4="http://www.w3.org/2006/vcard/ns#" xmlns:bqbiol="http://biomodels.net/biology-qualifiers/" xmlns:bqmodel="http://biomodels.net/model-qualifiers/">
            <rdf:Description rdf:about="#meta_M_2mahmp_c">
              <bqbiol:is>
                <rdf:Bag>
                  <rdf:li rdf:resource="https://identifiers.org/bigg.metabolite/2mahmp_c"/>
                  <rdf:li rdf:resource="https://identifiers.org/inchikey/AGQJQCFEPUVXNK-UHFFFAOYSA-K"/>
                  <rdf:li rdf:resource="https://identifiers.org/kegg.compound/C04752"/>
                  <rdf:li rdf:resource="https://identifiers.org/chebi/CHEBI:11612"/>
                  <rdf:li rdf:resource="https://identifiers.org/chebi/CHEBI:1194"/>
                  <rdf:li rdf:resource="https://identifiers.org/chebi/CHEBI:11953"/>
                  <rdf:li rdf:resource="https://identifiers.org/chebi/CHEBI:16629"/>
                  <rdf:li rdf:resource="https://identifiers.org/chebi/CHEBI:19684"/>
                  <rdf:li rdf:resource="https://identifiers.org/chebi/CHEBI:20308"/>
                  <rdf:li rdf:resource="https://identifiers.org/chebi/CHEBI:29079"/>
                  <rdf:li rdf:resource="https://identifiers.org/chebi/CHEBI:57841"/>
                  <rdf:li rdf:resource="https://identifiers.org/biocyc/META:AMINO-HYDROXYMETHYL-METHYLPYRIMIDINE-PP"/>
                  <rdf:li rdf:resource="https://identifiers.org/metanetx.chemical/MNXM1135"/>
                  <rdf:li rdf:resource="https://identifiers.org/seed.compound/cpd02894"/>
                </rdf:Bag>
              </bqbiol:is>
            </rdf:Description>
          </rdf:RDF>
        </annotation>
      </species>
      <species metaid="meta_M_2mb2coa_c" sboTerm="SBO:0000247" id="M_2mb2coa_c" name="Tiglyl-CoA" compartment="cytosol" hasOnlySubstanceUnits="false" boundaryCondition="false" constant="false" fbc:charge="-4" fbc:chemicalFormula="C26H38N7O17P3S">
        <annotation>
          <rdf:RDF xmlns:rdf="http://www.w3.org/1999/02/22-rdf-syntax-ns#" xmlns:dcterms="http://purl.org/dc/terms/" xmlns:vCard="http://www.w3.org/2001/vcard-rdf/3.0#" xmlns:vCard4="http://www.w3.org/2006/vcard/ns#" xmlns:bqbiol="http://biomodels.net/biology-qualifiers/" xmlns:bqmodel="http://biomodels.net/model-qualifiers/">
            <rdf:Description rdf:about="#meta_M_2mb2coa_c">
              <bqbiol:is>
                <rdf:Bag>
                  <rdf:li rdf:resource="https://identifiers.org/bigg.metabolite/2mb2coa_c"/>
                  <rdf:li rdf:resource="https://identifiers.org/reactome/R-ALL-70799"/>
                  <rdf:li rdf:resource="https://identifiers.org/kegg.compound/C03345"/>
                  <rdf:li rdf:resource="https://identifiers.org/chebi/CHEBI:10949"/>
                  <rdf:li rdf:resource="https://identifiers.org/chebi/CHEBI:11614"/>
                  <rdf:li rdf:resource="https://identifiers.org/chebi/CHEBI:11619"/>
                  <rdf:li rdf:resource="https://identifiers.org/chebi/CHEBI:1199"/>
                  <rdf:li rdf:resource="https://identifiers.org/chebi/CHEBI:1204"/>
                  <rdf:li rdf:resource="https://identifiers.org/chebi/CHEBI:15478"/>
                  <rdf:li rdf:resource="https://identifiers.org/chebi/CHEBI:19691"/>
                  <rdf:li rdf:resource="https://identifiers.org/chebi/CHEBI:19697"/>
                  <rdf:li rdf:resource="https://identifiers.org/chebi/CHEBI:57260"/>
                  <rdf:li rdf:resource="https://identifiers.org/chebi/CHEBI:57337"/>
                  <rdf:li rdf:resource="https://identifiers.org/hmdb/HMDB00993"/>
                  <rdf:li rdf:resource="https://identifiers.org/hmdb/HMDB02054"/>
                  <rdf:li rdf:resource="https://identifiers.org/hmdb/HMDB02371"/>
                  <rdf:li rdf:resource="https://identifiers.org/hmdb/HMDB06871"/>
                  <rdf:li rdf:resource="https://identifiers.org/hmdb/HMDB62753"/>
                  <rdf:li rdf:resource="https://identifiers.org/lipidmaps/LMFA07050191"/>
                  <rdf:li rdf:resource="https://identifiers.org/lipidmaps/LMFA07050374"/>
                  <rdf:li rdf:resource="https://identifiers.org/biocyc/META:CPD-1083"/>
                  <rdf:li rdf:resource="https://identifiers.org/metanetx.chemical/MNXM609"/>
                  <rdf:li rdf:resource="https://identifiers.org/inchikey/PMWATMXOQQZNBX-DKBZLLMOSA-J"/>
                  <rdf:li rdf:resource="https://identifiers.org/seed.compound/cpd02125"/>
                  <rdf:li rdf:resource="https://identifiers.org/seed.compound/cpd29594"/>
                </rdf:Bag>
              </bqbiol:is>
            </rdf:Description>
          </rdf:RDF>
        </annotation>
      </species>
      <species metaid="meta_M_2mbcoa_c" sboTerm="SBO:0000247" id="M_2mbcoa_c" name="2-Methylbutyryl-CoA" compartment="cytosol" hasOnlySubstanceUnits="false" boundaryCondition="false" constant="false" fbc:charge="-4" fbc:chemicalFormula="C26H40N7O17P3S">
        <annotation>
          <rdf:RDF xmlns:rdf="http://www.w3.org/1999/02/22-rdf-syntax-ns#" xmlns:dcterms="http://purl.org/dc/terms/" xmlns:vCard="http://www.w3.org/2001/vcard-rdf/3.0#" xmlns:vCard4="http://www.w3.org/2006/vcard/ns#" xmlns:bqbiol="http://biomodels.net/biology-qualifiers/" xmlns:bqmodel="http://biomodels.net/model-qualifiers/">
            <rdf:Description rdf:about="#meta_M_2mbcoa_c">
              <bqbiol:is>
                <rdf:Bag>
                  <rdf:li rdf:resource="https://identifiers.org/bigg.metabolite/2mbcoa_c"/>
                  <rdf:li rdf:resource="https://identifiers.org/reactome/R-ALL-70718"/>
                  <rdf:li rdf:resource="https://identifiers.org/kegg.compound/C01033"/>
                  <rdf:li rdf:resource="https://identifiers.org/chebi/CHEBI:11616"/>
                  <rdf:li rdf:resource="https://identifiers.org/chebi/CHEBI:1201"/>
                  <rdf:li rdf:resource="https://identifiers.org/chebi/CHEBI:15477"/>
                  <rdf:li rdf:resource="https://identifiers.org/chebi/CHEBI:19693"/>
                  <rdf:li rdf:resource="https://identifiers.org/chebi/CHEBI:57336"/>
                  <rdf:li rdf:resource="https://identifiers.org/hmdb/HMDB01041"/>
                  <rdf:li rdf:resource="https://identifiers.org/hmdb/HMDB02021"/>
                  <rdf:li rdf:resource="https://identifiers.org/hmdb/HMDB02191"/>
                  <rdf:li rdf:resource="https://identifiers.org/hmdb/HMDB02253"/>
                  <rdf:li rdf:resource="https://identifiers.org/lipidmaps/LMFA07050190"/>
                  <rdf:li rdf:resource="https://identifiers.org/inchikey/LYNVNYDEQMMNMZ-XGXNYEOVSA-J"/>
                  <rdf:li rdf:resource="https://identifiers.org/biocyc/META:2-METHYL-BUTYRYL-COA"/>
                  <rdf:li rdf:resource="https://identifiers.org/metanetx.chemical/MNXM569"/>
                  <rdf:li rdf:resource="https://identifiers.org/seed.compound/cpd00760"/>
                </rdf:Bag>
              </bqbiol:is>
            </rdf:Description>
          </rdf:RDF>
        </annotation>
      </species>
      <species metaid="meta_M_2mcacn_c" sboTerm="SBO:0000247" id="M_2mcacn_c" name="cis-2-Methylaconitate" compartment="cytosol" hasOnlySubstanceUnits="false" boundaryCondition="false" constant="false" fbc:charge="-3" fbc:chemicalFormula="C7H5O6">
        <annotation>
          <rdf:RDF xmlns:rdf="http://www.w3.org/1999/02/22-rdf-syntax-ns#" xmlns:dcterms="http://purl.org/dc/terms/" xmlns:vCard="http://www.w3.org/2001/vcard-rdf/3.0#" xmlns:vCard4="http://www.w3.org/2006/vcard/ns#" xmlns:bqbiol="http://biomodels.net/biology-qualifiers/" xmlns:bqmodel="http://biomodels.net/model-qualifiers/">
            <rdf:Description rdf:about="#meta_M_2mcacn_c">
              <bqbiol:is>
                <rdf:Bag>
                  <rdf:li rdf:resource="https://identifiers.org/bigg.metabolite/2mcacn_c"/>
                  <rdf:li rdf:resource="https://identifiers.org/kegg.compound/C04225"/>
                  <rdf:li rdf:resource="https://identifiers.org/chebi/CHEBI:11084"/>
                  <rdf:li rdf:resource="https://identifiers.org/chebi/CHEBI:16717"/>
                  <rdf:li rdf:resource="https://identifiers.org/chebi/CHEBI:18819"/>
                  <rdf:li rdf:resource="https://identifiers.org/chebi/CHEBI:456"/>
                  <rdf:li rdf:resource="https://identifiers.org/chebi/CHEBI:57872"/>
                  <rdf:li rdf:resource="https://identifiers.org/hmdb/HMDB06357"/>
                  <rdf:li rdf:resource="https://identifiers.org/biocyc/META:CPD-1136"/>
                  <rdf:li rdf:resource="https://identifiers.org/metanetx.chemical/MNXM1792"/>
                  <rdf:li rdf:resource="https://identifiers.org/inchikey/NUZLRKBHOBPTQV-ARJAWSKDSA-K"/>
                  <rdf:li rdf:resource="https://identifiers.org/seed.compound/cpd02597"/>
                </rdf:Bag>
              </bqbiol:is>
            </rdf:Description>
          </rdf:RDF>
        </annotation>
      </species>
      <species metaid="meta_M_2mcit_c" sboTerm="SBO:0000247" id="M_2mcit_c" name="2-Methylcitrate" compartment="cytosol" hasOnlySubstanceUnits="false" boundaryCondition="false" constant="false" fbc:charge="-3" fbc:chemicalFormula="C7H7O7">
        <annotation>
          <rdf:RDF xmlns:rdf="http://www.w3.org/1999/02/22-rdf-syntax-ns#" xmlns:dcterms="http://purl.org/dc/terms/" xmlns:vCard="http://www.w3.org/2001/vcard-rdf/3.0#" xmlns:vCard4="http://www.w3.org/2006/vcard/ns#" xmlns:bqbiol="http://biomodels.net/biology-qualifiers/" xmlns:bqmodel="http://biomodels.net/model-qualifiers/">
            <rdf:Description rdf:about="#meta_M_2mcit_c">
              <bqbiol:is>
                <rdf:Bag>
                  <rdf:li rdf:resource="https://identifiers.org/bigg.metabolite/2mcit_c"/>
                  <rdf:li rdf:resource="https://identifiers.org/kegg.compound/C02225"/>
                  <rdf:li rdf:resource="https://identifiers.org/chebi/CHEBI:10860"/>
                  <rdf:li rdf:resource="https://identifiers.org/chebi/CHEBI:11592"/>
                  <rdf:li rdf:resource="https://identifiers.org/chebi/CHEBI:11618"/>
                  <rdf:li rdf:resource="https://identifiers.org/chebi/CHEBI:1203"/>
                  <rdf:li rdf:resource="https://identifiers.org/chebi/CHEBI:15598"/>
                  <rdf:li rdf:resource="https://identifiers.org/chebi/CHEBI:19630"/>
                  <rdf:li rdf:resource="https://identifiers.org/chebi/CHEBI:19695"/>
                  <rdf:li rdf:resource="https://identifiers.org/chebi/CHEBI:19696"/>
                  <rdf:li rdf:resource="https://identifiers.org/chebi/CHEBI:30835"/>
                  <rdf:li rdf:resource="https://identifiers.org/chebi/CHEBI:30836"/>
                  <rdf:li rdf:resource="https://identifiers.org/chebi/CHEBI:50948"/>
                  <rdf:li rdf:resource="https://identifiers.org/chebi/CHEBI:58853"/>
                  <rdf:li rdf:resource="https://identifiers.org/hmdb/HMDB00379"/>
                  <rdf:li rdf:resource="https://identifiers.org/hmdb/HMDB03610"/>
                  <rdf:li rdf:resource="https://identifiers.org/lipidmaps/LMFA01050442"/>
                  <rdf:li rdf:resource="https://identifiers.org/biocyc/META:CPD-622"/>
                  <rdf:li rdf:resource="https://identifiers.org/metanetx.chemical/MNXM90279"/>
                  <rdf:li rdf:resource="https://identifiers.org/inchikey/YNOXCRMFGMSKIJ-NFNCENRGSA-K"/>
                  <rdf:li rdf:resource="https://identifiers.org/seed.compound/cpd01501"/>
                  <rdf:li rdf:resource="https://identifiers.org/seed.compound/cpd24620"/>
                </rdf:Bag>
              </bqbiol:is>
            </rdf:Description>
          </rdf:RDF>
        </annotation>
      </species>
      <species metaid="meta_M_2me4p_c" sboTerm="SBO:0000247" id="M_2me4p_c" name="2-C-methyl-D-erythritol4-phosphate" compartment="cytosol" hasOnlySubstanceUnits="false" boundaryCondition="false" constant="false" fbc:charge="-2" fbc:chemicalFormula="C5H11O7P">
        <annotation>
          <rdf:RDF xmlns:rdf="http://www.w3.org/1999/02/22-rdf-syntax-ns#" xmlns:dcterms="http://purl.org/dc/terms/" xmlns:vCard="http://www.w3.org/2001/vcard-rdf/3.0#" xmlns:vCard4="http://www.w3.org/2006/vcard/ns#" xmlns:bqbiol="http://biomodels.net/biology-qualifiers/" xmlns:bqmodel="http://biomodels.net/model-qualifiers/">
            <rdf:Description rdf:about="#meta_M_2me4p_c">
              <bqbiol:is>
                <rdf:Bag>
                  <rdf:li rdf:resource="https://identifiers.org/bigg.metabolite/2me4p_c"/>
                  <rdf:li rdf:resource="https://identifiers.org/kegg.compound/C11434"/>
                  <rdf:li rdf:resource="https://identifiers.org/chebi/CHEBI:1030"/>
                  <rdf:li rdf:resource="https://identifiers.org/chebi/CHEBI:11483"/>
                  <rdf:li rdf:resource="https://identifiers.org/chebi/CHEBI:17764"/>
                  <rdf:li rdf:resource="https://identifiers.org/chebi/CHEBI:58262"/>
                  <rdf:li rdf:resource="https://identifiers.org/biocyc/META:2-C-METHYL-D-ERYTHRITOL-4-PHOSPHATE"/>
                  <rdf:li rdf:resource="https://identifiers.org/metanetx.chemical/MNXM1626"/>
                  <rdf:li rdf:resource="https://identifiers.org/inchikey/XMWHRVNVKDKBRG-UHNVWZDZSA-L"/>
                  <rdf:li rdf:resource="https://identifiers.org/seed.compound/cpd08286"/>
                </rdf:Bag>
              </bqbiol:is>
            </rdf:Description>
          </rdf:RDF>
        </annotation>
      </species>
      <species metaid="meta_M_2mecdp_c" sboTerm="SBO:0000247" id="M_2mecdp_c" name="2-C-methyl-D-erythritol2-4-cyclodiphosphate" compartment="cytosol" hasOnlySubstanceUnits="false" boundaryCondition="false" constant="false" fbc:charge="-2" fbc:chemicalFormula="C5H10O9P2">
        <annotation>
          <rdf:RDF xmlns:rdf="http://www.w3.org/1999/02/22-rdf-syntax-ns#" xmlns:dcterms="http://purl.org/dc/terms/" xmlns:vCard="http://www.w3.org/2001/vcard-rdf/3.0#" xmlns:vCard4="http://www.w3.org/2006/vcard/ns#" xmlns:bqbiol="http://biomodels.net/biology-qualifiers/" xmlns:bqmodel="http://biomodels.net/model-qualifiers/">
            <rdf:Description rdf:about="#meta_M_2mecdp_c">
              <bqbiol:is>
                <rdf:Bag>
                  <rdf:li rdf:resource="https://identifiers.org/bigg.metabolite/2mecdp_c"/>
                  <rdf:li rdf:resource="https://identifiers.org/kegg.compound/C11453"/>
                  <rdf:li rdf:resource="https://identifiers.org/chebi/CHEBI:1029"/>
                  <rdf:li rdf:resource="https://identifiers.org/chebi/CHEBI:11481"/>
                  <rdf:li rdf:resource="https://identifiers.org/chebi/CHEBI:11482"/>
                  <rdf:li rdf:resource="https://identifiers.org/chebi/CHEBI:18425"/>
                  <rdf:li rdf:resource="https://identifiers.org/chebi/CHEBI:58483"/>
                  <rdf:li rdf:resource="https://identifiers.org/biocyc/META:2C-METH-D-ERYTHRITOL-CYCLODIPHOSPHATE"/>
                  <rdf:li rdf:resource="https://identifiers.org/metanetx.chemical/MNXM1168"/>
                  <rdf:li rdf:resource="https://identifiers.org/inchikey/SFRQRNJMIIUYDI-UHNVWZDZSA-L"/>
                  <rdf:li rdf:resource="https://identifiers.org/seed.compound/cpd08301"/>
                </rdf:Bag>
              </bqbiol:is>
            </rdf:Description>
          </rdf:RDF>
        </annotation>
      </species>
      <species metaid="meta_M_2mop_c" sboTerm="SBO:0000247" id="M_2mop_c" name="2-Methyl-3-oxopropanoate" compartment="cytosol" hasOnlySubstanceUnits="false" boundaryCondition="false" constant="false" fbc:charge="-1" fbc:chemicalFormula="C4H5O3">
        <annotation>
          <rdf:RDF xmlns:rdf="http://www.w3.org/1999/02/22-rdf-syntax-ns#" xmlns:dcterms="http://purl.org/dc/terms/" xmlns:vCard="http://www.w3.org/2001/vcard-rdf/3.0#" xmlns:vCard4="http://www.w3.org/2006/vcard/ns#" xmlns:bqbiol="http://biomodels.net/biology-qualifiers/" xmlns:bqmodel="http://biomodels.net/model-qualifiers/">
            <rdf:Description rdf:about="#meta_M_2mop_c">
              <bqbiol:is>
                <rdf:Bag>
                  <rdf:li rdf:resource="https://identifiers.org/bigg.metabolite/2mop_c"/>
                  <rdf:li rdf:resource="https://identifiers.org/reactome/R-ALL-30004"/>
                  <rdf:li rdf:resource="https://identifiers.org/kegg.compound/C00349"/>
                  <rdf:li rdf:resource="https://identifiers.org/chebi/CHEBI:11609"/>
                  <rdf:li rdf:resource="https://identifiers.org/chebi/CHEBI:11610"/>
                  <rdf:li rdf:resource="https://identifiers.org/chebi/CHEBI:1193"/>
                  <rdf:li rdf:resource="https://identifiers.org/chebi/CHEBI:16256"/>
                  <rdf:li rdf:resource="https://identifiers.org/chebi/CHEBI:19682"/>
                  <rdf:li rdf:resource="https://identifiers.org/chebi/CHEBI:57700"/>
                  <rdf:li rdf:resource="https://identifiers.org/hmdb/HMDB01172"/>
                  <rdf:li rdf:resource="https://identifiers.org/lipidmaps/LMFA01060193"/>
                  <rdf:li rdf:resource="https://identifiers.org/biocyc/META:CPD-12179"/>
                  <rdf:li rdf:resource="https://identifiers.org/metanetx.chemical/MNXM305"/>
                  <rdf:li rdf:resource="https://identifiers.org/inchikey/VOKUMXABRRXHAR-UHFFFAOYSA-M"/>
                  <rdf:li rdf:resource="https://identifiers.org/seed.compound/cpd00287"/>
                  <rdf:li rdf:resource="https://identifiers.org/seed.compound/cpd23282"/>
                </rdf:Bag>
              </bqbiol:is>
            </rdf:Description>
          </rdf:RDF>
        </annotation>
      </species>
      <species metaid="meta_M_2mp2coa_c" sboTerm="SBO:0000247" id="M_2mp2coa_c" name="Methacrylyl-CoA" compartment="cytosol" hasOnlySubstanceUnits="false" boundaryCondition="false" constant="false" fbc:charge="-4" fbc:chemicalFormula="C25H36N7O17P3S">
        <annotation>
          <rdf:RDF xmlns:rdf="http://www.w3.org/1999/02/22-rdf-syntax-ns#" xmlns:dcterms="http://purl.org/dc/terms/" xmlns:vCard="http://www.w3.org/2001/vcard-rdf/3.0#" xmlns:vCard4="http://www.w3.org/2006/vcard/ns#" xmlns:bqbiol="http://biomodels.net/biology-qualifiers/" xmlns:bqmodel="http://biomodels.net/model-qualifiers/">
            <rdf:Description rdf:about="#meta_M_2mp2coa_c">
              <bqbiol:is>
                <rdf:Bag>
                  <rdf:li rdf:resource="https://identifiers.org/bigg.metabolite/2mp2coa_c"/>
                  <rdf:li rdf:resource="https://identifiers.org/reactome/R-ALL-70858"/>
                  <rdf:li rdf:resource="https://identifiers.org/kegg.compound/C03460"/>
                  <rdf:li rdf:resource="https://identifiers.org/chebi/CHEBI:1208"/>
                  <rdf:li rdf:resource="https://identifiers.org/chebi/CHEBI:19706"/>
                  <rdf:li rdf:resource="https://identifiers.org/chebi/CHEBI:27754"/>
                  <rdf:li rdf:resource="https://identifiers.org/chebi/CHEBI:62500"/>
                  <rdf:li rdf:resource="https://identifiers.org/hmdb/HMDB01011"/>
                  <rdf:li rdf:resource="https://identifiers.org/lipidmaps/LMFA07050350"/>
                  <rdf:li rdf:resource="https://identifiers.org/biocyc/META:METHACRYLYL-COA"/>
                  <rdf:li rdf:resource="https://identifiers.org/metanetx.chemical/MNXM947"/>
                  <rdf:li rdf:resource="https://identifiers.org/inchikey/NPALUEYCDZWBOV-NDZSKPAWSA-J"/>
                  <rdf:li rdf:resource="https://identifiers.org/seed.compound/cpd02187"/>
                </rdf:Bag>
              </bqbiol:is>
            </rdf:Description>
          </rdf:RDF>
        </annotation>
      </species>
      <species metaid="meta_M_2o3mpt_c" sboTerm="SBO:0000247" id="M_2o3mpt_c" name=" R  2 Oxo 3 methylpentanoate" compartment="cytosol" hasOnlySubstanceUnits="false" boundaryCondition="false" constant="false" fbc:charge="-1" fbc:chemicalFormula="C6H9O3">
        <annotation>
          <rdf:RDF xmlns:rdf="http://www.w3.org/1999/02/22-rdf-syntax-ns#" xmlns:dcterms="http://purl.org/dc/terms/" xmlns:vCard="http://www.w3.org/2001/vcard-rdf/3.0#" xmlns:vCard4="http://www.w3.org/2006/vcard/ns#" xmlns:bqbiol="http://biomodels.net/biology-qualifiers/" xmlns:bqmodel="http://biomodels.net/model-qualifiers/">
            <rdf:Description rdf:about="#meta_M_2o3mpt_c">
              <bqbiol:is>
                <rdf:Bag>
                  <rdf:li rdf:resource="https://identifiers.org/bigg.metabolite/2o3mpt_c"/>
                  <rdf:li rdf:resource="https://identifiers.org/kegg.compound/C06008"/>
                  <rdf:li rdf:resource="https://identifiers.org/chebi/CHEBI:18656"/>
                  <rdf:li rdf:resource="https://identifiers.org/chebi/CHEBI:28379"/>
                  <rdf:li rdf:resource="https://identifiers.org/chebi/CHEBI:316"/>
                  <rdf:li rdf:resource="https://identifiers.org/inchikey/JVQYSWDUAOAHFM-SCSAIBSYSA-M"/>
                  <rdf:li rdf:resource="https://identifiers.org/lipidmaps/LMFA01020280"/>
                  <rdf:li rdf:resource="https://identifiers.org/metanetx.chemical/MNXM94056"/>
                  <rdf:li rdf:resource="https://identifiers.org/seed.compound/cpd03577"/>
                </rdf:Bag>
              </bqbiol:is>
            </rdf:Description>
          </rdf:RDF>
        </annotation>
      </species>
      <species metaid="meta_M_2obut_c" sboTerm="SBO:0000247" id="M_2obut_c" name="2-Oxobutanoate" compartment="cytosol" hasOnlySubstanceUnits="false" boundaryCondition="false" constant="false" fbc:charge="-1" fbc:chemicalFormula="C4H5O3">
        <annotation>
          <rdf:RDF xmlns:rdf="http://www.w3.org/1999/02/22-rdf-syntax-ns#" xmlns:dcterms="http://purl.org/dc/terms/" xmlns:vCard="http://www.w3.org/2001/vcard-rdf/3.0#" xmlns:vCard4="http://www.w3.org/2006/vcard/ns#" xmlns:bqbiol="http://biomodels.net/biology-qualifiers/" xmlns:bqmodel="http://biomodels.net/model-qualifiers/">
            <rdf:Description rdf:about="#meta_M_2obut_c">
              <bqbiol:is>
                <rdf:Bag>
                  <rdf:li rdf:resource="https://identifiers.org/bigg.metabolite/2obut_c"/>
                  <rdf:li rdf:resource="https://identifiers.org/reactome/R-ALL-936714"/>
                  <rdf:li rdf:resource="https://identifiers.org/kegg.compound/C00109"/>
                  <rdf:li rdf:resource="https://identifiers.org/chebi/CHEBI:11636"/>
                  <rdf:li rdf:resource="https://identifiers.org/chebi/CHEBI:1250"/>
                  <rdf:li rdf:resource="https://identifiers.org/chebi/CHEBI:16763"/>
                  <rdf:li rdf:resource="https://identifiers.org/chebi/CHEBI:19741"/>
                  <rdf:li rdf:resource="https://identifiers.org/chebi/CHEBI:19743"/>
                  <rdf:li rdf:resource="https://identifiers.org/chebi/CHEBI:30831"/>
                  <rdf:li rdf:resource="https://identifiers.org/chebi/CHEBI:39748"/>
                  <rdf:li rdf:resource="https://identifiers.org/hmdb/HMDB00005"/>
                  <rdf:li rdf:resource="https://identifiers.org/hmdb/HMDB06544"/>
                  <rdf:li rdf:resource="https://identifiers.org/lipidmaps/LMFA01060002"/>
                  <rdf:li rdf:resource="https://identifiers.org/biocyc/META:2-OXOBUTANOATE"/>
                  <rdf:li rdf:resource="https://identifiers.org/metanetx.chemical/MNXM159"/>
                  <rdf:li rdf:resource="https://identifiers.org/inchikey/TYEYBOSBBBHJIV-UHFFFAOYSA-M"/>
                  <rdf:li rdf:resource="https://identifiers.org/seed.compound/cpd00094"/>
                </rdf:Bag>
              </bqbiol:is>
            </rdf:Description>
          </rdf:RDF>
        </annotation>
      </species>
      <species metaid="meta_M_2obut_e" sboTerm="SBO:0000247" id="M_2obut_e" name="2-Oxobutanoate" compartment="extracellular" hasOnlySubstanceUnits="false" boundaryCondition="false" constant="false" fbc:charge="-1" fbc:chemicalFormula="C4H5O3">
        <annotation>
          <rdf:RDF xmlns:rdf="http://www.w3.org/1999/02/22-rdf-syntax-ns#" xmlns:dcterms="http://purl.org/dc/terms/" xmlns:vCard="http://www.w3.org/2001/vcard-rdf/3.0#" xmlns:vCard4="http://www.w3.org/2006/vcard/ns#" xmlns:bqbiol="http://biomodels.net/biology-qualifiers/" xmlns:bqmodel="http://biomodels.net/model-qualifiers/">
            <rdf:Description rdf:about="#meta_M_2obut_e">
              <bqbiol:is>
                <rdf:Bag>
                  <rdf:li rdf:resource="https://identifiers.org/bigg.metabolite/2obut_e"/>
                  <rdf:li rdf:resource="https://identifiers.org/reactome/R-ALL-936714"/>
                  <rdf:li rdf:resource="https://identifiers.org/kegg.compound/C00109"/>
                  <rdf:li rdf:resource="https://identifiers.org/chebi/CHEBI:11636"/>
                  <rdf:li rdf:resource="https://identifiers.org/chebi/CHEBI:1250"/>
                  <rdf:li rdf:resource="https://identifiers.org/chebi/CHEBI:16763"/>
                  <rdf:li rdf:resource="https://identifiers.org/chebi/CHEBI:19741"/>
                  <rdf:li rdf:resource="https://identifiers.org/chebi/CHEBI:19743"/>
                  <rdf:li rdf:resource="https://identifiers.org/chebi/CHEBI:30831"/>
                  <rdf:li rdf:resource="https://identifiers.org/chebi/CHEBI:39748"/>
                  <rdf:li rdf:resource="https://identifiers.org/hmdb/HMDB00005"/>
                  <rdf:li rdf:resource="https://identifiers.org/hmdb/HMDB06544"/>
                  <rdf:li rdf:resource="https://identifiers.org/lipidmaps/LMFA01060002"/>
                  <rdf:li rdf:resource="https://identifiers.org/biocyc/META:2-OXOBUTANOATE"/>
                  <rdf:li rdf:resource="https://identifiers.org/metanetx.chemical/MNXM159"/>
                  <rdf:li rdf:resource="https://identifiers.org/inchikey/TYEYBOSBBBHJIV-UHFFFAOYSA-M"/>
                  <rdf:li rdf:resource="https://identifiers.org/seed.compound/cpd00094"/>
                </rdf:Bag>
              </bqbiol:is>
            </rdf:Description>
          </rdf:RDF>
        </annotation>
      </species>
      <species metaid="meta_M_2omcm_c" sboTerm="SBO:0000247" id="M_2omcm_c" name="2-Oxo-5-methyl-cis-muconate (C7H6O5)" compartment="cytosol" hasOnlySubstanceUnits="false" boundaryCondition="false" constant="false" fbc:charge="-2" fbc:chemicalFormula="C7H6O5">
        <annotation>
          <rdf:RDF xmlns:rdf="http://www.w3.org/1999/02/22-rdf-syntax-ns#" xmlns:dcterms="http://purl.org/dc/terms/" xmlns:vCard="http://www.w3.org/2001/vcard-rdf/3.0#" xmlns:vCard4="http://www.w3.org/2006/vcard/ns#" xmlns:bqbiol="http://biomodels.net/biology-qualifiers/" xmlns:bqmodel="http://biomodels.net/model-qualifiers/">
            <rdf:Description rdf:about="#meta_M_2omcm_c">
              <bqbiol:is>
                <rdf:Bag>
                  <rdf:li rdf:resource="https://identifiers.org/bigg.metabolite/2omcm_c"/>
                  <rdf:li rdf:resource="https://identifiers.org/kegg.compound/C07479"/>
                  <rdf:li rdf:resource="https://identifiers.org/chebi/CHEBI:1243"/>
                  <rdf:li rdf:resource="https://identifiers.org/metanetx.chemical/MNXM4398"/>
                  <rdf:li rdf:resource="https://identifiers.org/inchikey/OQBDUIUEEGGDSS-IHWYPQMZSA-L"/>
                  <rdf:li rdf:resource="https://identifiers.org/seed.compound/cpd04652"/>
                </rdf:Bag>
              </bqbiol:is>
            </rdf:Description>
          </rdf:RDF>
        </annotation>
      </species>
      <species metaid="meta_M_2oph_c" sboTerm="SBO:0000247" id="M_2oph_c" name="2-Octaprenylphenol" compartment="cytosol" hasOnlySubstanceUnits="false" boundaryCondition="false" constant="false" fbc:charge="0" fbc:chemicalFormula="C46H70O">
        <annotation>
          <rdf:RDF xmlns:rdf="http://www.w3.org/1999/02/22-rdf-syntax-ns#" xmlns:dcterms="http://purl.org/dc/terms/" xmlns:vCard="http://www.w3.org/2001/vcard-rdf/3.0#" xmlns:vCard4="http://www.w3.org/2006/vcard/ns#" xmlns:bqbiol="http://biomodels.net/biology-qualifiers/" xmlns:bqmodel="http://biomodels.net/model-qualifiers/">
            <rdf:Description rdf:about="#meta_M_2oph_c">
              <bqbiol:is>
                <rdf:Bag>
                  <rdf:li rdf:resource="https://identifiers.org/bigg.metabolite/2oph_c"/>
                  <rdf:li rdf:resource="https://identifiers.org/kegg.compound/C05810"/>
                  <rdf:li rdf:resource="https://identifiers.org/chebi/CHEBI:1236"/>
                  <rdf:li rdf:resource="https://identifiers.org/chebi/CHEBI:40398"/>
                  <rdf:li rdf:resource="https://identifiers.org/chebi/CHEBI:40407"/>
                  <rdf:li rdf:resource="https://identifiers.org/biocyc/META:2-OCTAPRENYLPHENOL"/>
                  <rdf:li rdf:resource="https://identifiers.org/metanetx.chemical/MNXM1886"/>
                  <rdf:li rdf:resource="https://identifiers.org/inchikey/VUNQJPPPTJIREN-CMAXTTDKSA-N"/>
                  <rdf:li rdf:resource="https://identifiers.org/seed.compound/cpd03444"/>
                </rdf:Bag>
              </bqbiol:is>
            </rdf:Description>
          </rdf:RDF>
        </annotation>
      </species>
      <species metaid="meta_M_2p4c2me_c" sboTerm="SBO:0000247" id="M_2p4c2me_c" name="2-phospho-4-cytidine5-diphospho-2-C-methyl-D-erythritol" compartment="cytosol" hasOnlySubstanceUnits="false" boundaryCondition="false" constant="false" fbc:charge="-4" fbc:chemicalFormula="C14H22N3O17P3">
        <annotation>
          <rdf:RDF xmlns:rdf="http://www.w3.org/1999/02/22-rdf-syntax-ns#" xmlns:dcterms="http://purl.org/dc/terms/" xmlns:vCard="http://www.w3.org/2001/vcard-rdf/3.0#" xmlns:vCard4="http://www.w3.org/2006/vcard/ns#" xmlns:bqbiol="http://biomodels.net/biology-qualifiers/" xmlns:bqmodel="http://biomodels.net/model-qualifiers/">
            <rdf:Description rdf:about="#meta_M_2p4c2me_c">
              <bqbiol:is>
                <rdf:Bag>
                  <rdf:li rdf:resource="https://identifiers.org/bigg.metabolite/2p4c2me_c"/>
                  <rdf:li rdf:resource="https://identifiers.org/kegg.compound/C11436"/>
                  <rdf:li rdf:resource="https://identifiers.org/chebi/CHEBI:11649"/>
                  <rdf:li rdf:resource="https://identifiers.org/chebi/CHEBI:11650"/>
                  <rdf:li rdf:resource="https://identifiers.org/chebi/CHEBI:1266"/>
                  <rdf:li rdf:resource="https://identifiers.org/chebi/CHEBI:16840"/>
                  <rdf:li rdf:resource="https://identifiers.org/chebi/CHEBI:57919"/>
                  <rdf:li rdf:resource="https://identifiers.org/inchikey/HTJXTKBIUVFUAR-XHIBXCGHSA-J"/>
                  <rdf:li rdf:resource="https://identifiers.org/biocyc/META:2-PHOSPHO-4-CYTIDINE-5-DIPHOSPHO-2-C-MET"/>
                  <rdf:li rdf:resource="https://identifiers.org/metanetx.chemical/MNXM1641"/>
                  <rdf:li rdf:resource="https://identifiers.org/seed.compound/cpd08288"/>
                </rdf:Bag>
              </bqbiol:is>
            </rdf:Description>
          </rdf:RDF>
        </annotation>
      </species>
      <species metaid="meta_M_2pcpgc_c" sboTerm="SBO:0000247" id="M_2pcpgc_c" name="2 Protocatechoylphloroglucinolcarboxylate" compartment="cytosol" hasOnlySubstanceUnits="false" boundaryCondition="false" constant="false" fbc:charge="-3" fbc:chemicalFormula="C14H7O8">
        <annotation>
          <rdf:RDF xmlns:rdf="http://www.w3.org/1999/02/22-rdf-syntax-ns#" xmlns:dcterms="http://purl.org/dc/terms/" xmlns:vCard="http://www.w3.org/2001/vcard-rdf/3.0#" xmlns:vCard4="http://www.w3.org/2006/vcard/ns#" xmlns:bqbiol="http://biomodels.net/biology-qualifiers/" xmlns:bqmodel="http://biomodels.net/model-qualifiers/">
            <rdf:Description rdf:about="#meta_M_2pcpgc_c">
              <bqbiol:is>
                <rdf:Bag>
                  <rdf:li rdf:resource="https://identifiers.org/bigg.metabolite/2pcpgc_c"/>
                  <rdf:li rdf:resource="https://identifiers.org/kegg.compound/C04524"/>
                  <rdf:li rdf:resource="https://identifiers.org/chebi/CHEBI:11654"/>
                  <rdf:li rdf:resource="https://identifiers.org/chebi/CHEBI:1273"/>
                  <rdf:li rdf:resource="https://identifiers.org/chebi/CHEBI:136231"/>
                  <rdf:li rdf:resource="https://identifiers.org/chebi/CHEBI:16068"/>
                  <rdf:li rdf:resource="https://identifiers.org/chebi/CHEBI:19773"/>
                  <rdf:li rdf:resource="https://identifiers.org/chebi/CHEBI:57628"/>
                  <rdf:li rdf:resource="https://identifiers.org/inchikey/GRXIELRCPYIEQI-UHFFFAOYSA-M"/>
                  <rdf:li rdf:resource="https://identifiers.org/hmdb/HMDB59651"/>
                  <rdf:li rdf:resource="https://identifiers.org/biocyc/META:2-PROTOCATECHUOYLPHLOROGLUCINOLCARBOXYLA"/>
                  <rdf:li rdf:resource="https://identifiers.org/metanetx.chemical/MNXM3442"/>
                  <rdf:li rdf:resource="https://identifiers.org/seed.compound/cpd02754"/>
                </rdf:Bag>
              </bqbiol:is>
            </rdf:Description>
          </rdf:RDF>
        </annotation>
      </species>
      <species metaid="meta_M_2pg_c" sboTerm="SBO:0000247" id="M_2pg_c" name="2-Phospho-D-glycerate" compartment="cytosol" hasOnlySubstanceUnits="false" boundaryCondition="false" constant="false" fbc:charge="-3" fbc:chemicalFormula="C3H4O7P">
        <annotation>
          <rdf:RDF xmlns:rdf="http://www.w3.org/1999/02/22-rdf-syntax-ns#" xmlns:dcterms="http://purl.org/dc/terms/" xmlns:vCard="http://www.w3.org/2001/vcard-rdf/3.0#" xmlns:vCard4="http://www.w3.org/2006/vcard/ns#" xmlns:bqbiol="http://biomodels.net/biology-qualifiers/" xmlns:bqmodel="http://biomodels.net/model-qualifiers/">
            <rdf:Description rdf:about="#meta_M_2pg_c">
              <bqbiol:is>
                <rdf:Bag>
                  <rdf:li rdf:resource="https://identifiers.org/bigg.metabolite/2pg_c"/>
                  <rdf:li rdf:resource="https://identifiers.org/reactome/R-ALL-30485"/>
                  <rdf:li rdf:resource="https://identifiers.org/kegg.compound/C00631"/>
                  <rdf:li rdf:resource="https://identifiers.org/chebi/CHEBI:11651"/>
                  <rdf:li rdf:resource="https://identifiers.org/chebi/CHEBI:1267"/>
                  <rdf:li rdf:resource="https://identifiers.org/chebi/CHEBI:12986"/>
                  <rdf:li rdf:resource="https://identifiers.org/chebi/CHEBI:17835"/>
                  <rdf:li rdf:resource="https://identifiers.org/chebi/CHEBI:21028"/>
                  <rdf:li rdf:resource="https://identifiers.org/chebi/CHEBI:24344"/>
                  <rdf:li rdf:resource="https://identifiers.org/chebi/CHEBI:39868"/>
                  <rdf:li rdf:resource="https://identifiers.org/chebi/CHEBI:58289"/>
                  <rdf:li rdf:resource="https://identifiers.org/chebi/CHEBI:88350"/>
                  <rdf:li rdf:resource="https://identifiers.org/inchikey/GXIURPTVHJPJLF-UWTATZPHSA-K"/>
                  <rdf:li rdf:resource="https://identifiers.org/hmdb/HMDB00362"/>
                  <rdf:li rdf:resource="https://identifiers.org/hmdb/HMDB03391"/>
                  <rdf:li rdf:resource="https://identifiers.org/hmdb/HMDB62707"/>
                  <rdf:li rdf:resource="https://identifiers.org/biocyc/META:2-PG"/>
                  <rdf:li rdf:resource="https://identifiers.org/metanetx.chemical/MNXM275"/>
                  <rdf:li rdf:resource="https://identifiers.org/seed.compound/cpd00482"/>
                </rdf:Bag>
              </bqbiol:is>
            </rdf:Description>
          </rdf:RDF>
        </annotation>
      </species>
      <species metaid="meta_M_2pg_e" sboTerm="SBO:0000247" id="M_2pg_e" name="D-Glycerate 2-phosphate" compartment="extracellular" hasOnlySubstanceUnits="false" boundaryCondition="false" constant="false" fbc:charge="-3" fbc:chemicalFormula="C3H4O7P">
        <annotation>
          <rdf:RDF xmlns:rdf="http://www.w3.org/1999/02/22-rdf-syntax-ns#" xmlns:dcterms="http://purl.org/dc/terms/" xmlns:vCard="http://www.w3.org/2001/vcard-rdf/3.0#" xmlns:vCard4="http://www.w3.org/2006/vcard/ns#" xmlns:bqbiol="http://biomodels.net/biology-qualifiers/" xmlns:bqmodel="http://biomodels.net/model-qualifiers/">
            <rdf:Description rdf:about="#meta_M_2pg_e">
              <bqbiol:is>
                <rdf:Bag>
                  <rdf:li rdf:resource="https://identifiers.org/bigg.metabolite/2pg_e"/>
                  <rdf:li rdf:resource="https://identifiers.org/reactome/R-ALL-30485"/>
                  <rdf:li rdf:resource="https://identifiers.org/kegg.compound/C00631"/>
                  <rdf:li rdf:resource="https://identifiers.org/chebi/CHEBI:11651"/>
                  <rdf:li rdf:resource="https://identifiers.org/chebi/CHEBI:1267"/>
                  <rdf:li rdf:resource="https://identifiers.org/chebi/CHEBI:12986"/>
                  <rdf:li rdf:resource="https://identifiers.org/chebi/CHEBI:17835"/>
                  <rdf:li rdf:resource="https://identifiers.org/chebi/CHEBI:21028"/>
                  <rdf:li rdf:resource="https://identifiers.org/chebi/CHEBI:24344"/>
                  <rdf:li rdf:resource="https://identifiers.org/chebi/CHEBI:39868"/>
                  <rdf:li rdf:resource="https://identifiers.org/chebi/CHEBI:58289"/>
                  <rdf:li rdf:resource="https://identifiers.org/chebi/CHEBI:88350"/>
                  <rdf:li rdf:resource="https://identifiers.org/inchikey/GXIURPTVHJPJLF-UWTATZPHSA-K"/>
                  <rdf:li rdf:resource="https://identifiers.org/hmdb/HMDB00362"/>
                  <rdf:li rdf:resource="https://identifiers.org/hmdb/HMDB03391"/>
                  <rdf:li rdf:resource="https://identifiers.org/hmdb/HMDB62707"/>
                  <rdf:li rdf:resource="https://identifiers.org/biocyc/META:2-PG"/>
                  <rdf:li rdf:resource="https://identifiers.org/metanetx.chemical/MNXM275"/>
                  <rdf:li rdf:resource="https://identifiers.org/seed.compound/cpd00482"/>
                </rdf:Bag>
              </bqbiol:is>
            </rdf:Description>
          </rdf:RDF>
        </annotation>
      </species>
      <species metaid="meta_M_2pglyc_c" sboTerm="SBO:0000247" id="M_2pglyc_c" name="2_Phosphoglycolate" compartment="cytosol" hasOnlySubstanceUnits="false" boundaryCondition="false" constant="false" fbc:charge="-3" fbc:chemicalFormula="C2H2O6P">
        <annotation>
          <rdf:RDF xmlns:rdf="http://www.w3.org/1999/02/22-rdf-syntax-ns#" xmlns:dcterms="http://purl.org/dc/terms/" xmlns:vCard="http://www.w3.org/2001/vcard-rdf/3.0#" xmlns:vCard4="http://www.w3.org/2006/vcard/ns#" xmlns:bqbiol="http://biomodels.net/biology-qualifiers/" xmlns:bqmodel="http://biomodels.net/model-qualifiers/">
            <rdf:Description rdf:about="#meta_M_2pglyc_c">
              <bqbiol:is>
                <rdf:Bag>
                  <rdf:li rdf:resource="https://identifiers.org/bigg.metabolite/2pglyc_c"/>
                  <rdf:li rdf:resource="https://identifiers.org/inchikey/ASCFNMCAHFUBCO-UHFFFAOYSA-K"/>
                  <rdf:li rdf:resource="https://identifiers.org/kegg.compound/C00988"/>
                  <rdf:li rdf:resource="https://identifiers.org/chebi/CHEBI:11652"/>
                  <rdf:li rdf:resource="https://identifiers.org/chebi/CHEBI:1268"/>
                  <rdf:li rdf:resource="https://identifiers.org/chebi/CHEBI:17150"/>
                  <rdf:li rdf:resource="https://identifiers.org/chebi/CHEBI:19763"/>
                  <rdf:li rdf:resource="https://identifiers.org/chebi/CHEBI:19764"/>
                  <rdf:li rdf:resource="https://identifiers.org/chebi/CHEBI:44849"/>
                  <rdf:li rdf:resource="https://identifiers.org/chebi/CHEBI:58033"/>
                  <rdf:li rdf:resource="https://identifiers.org/hmdb/HMDB00816"/>
                  <rdf:li rdf:resource="https://identifiers.org/hmdb/HMDB60148"/>
                  <rdf:li rdf:resource="https://identifiers.org/biocyc/META:CPD-67"/>
                  <rdf:li rdf:resource="https://identifiers.org/metanetx.chemical/MNXM2074"/>
                  <rdf:li rdf:resource="https://identifiers.org/seed.compound/cpd00727"/>
                </rdf:Bag>
              </bqbiol:is>
            </rdf:Description>
          </rdf:RDF>
        </annotation>
      </species>
      <species metaid="meta_M_2pglyc_e" sboTerm="SBO:0000247" id="M_2pglyc_e" name="2_Phosphoglycolate" compartment="extracellular" hasOnlySubstanceUnits="false" boundaryCondition="false" constant="false" fbc:charge="-3" fbc:chemicalFormula="C2H2O6P">
        <annotation>
          <rdf:RDF xmlns:rdf="http://www.w3.org/1999/02/22-rdf-syntax-ns#" xmlns:dcterms="http://purl.org/dc/terms/" xmlns:vCard="http://www.w3.org/2001/vcard-rdf/3.0#" xmlns:vCard4="http://www.w3.org/2006/vcard/ns#" xmlns:bqbiol="http://biomodels.net/biology-qualifiers/" xmlns:bqmodel="http://biomodels.net/model-qualifiers/">
            <rdf:Description rdf:about="#meta_M_2pglyc_e">
              <bqbiol:is>
                <rdf:Bag>
                  <rdf:li rdf:resource="https://identifiers.org/bigg.metabolite/2pglyc_e"/>
                  <rdf:li rdf:resource="https://identifiers.org/inchikey/ASCFNMCAHFUBCO-UHFFFAOYSA-K"/>
                  <rdf:li rdf:resource="https://identifiers.org/kegg.compound/C00988"/>
                  <rdf:li rdf:resource="https://identifiers.org/chebi/CHEBI:11652"/>
                  <rdf:li rdf:resource="https://identifiers.org/chebi/CHEBI:1268"/>
                  <rdf:li rdf:resource="https://identifiers.org/chebi/CHEBI:17150"/>
                  <rdf:li rdf:resource="https://identifiers.org/chebi/CHEBI:19763"/>
                  <rdf:li rdf:resource="https://identifiers.org/chebi/CHEBI:19764"/>
                  <rdf:li rdf:resource="https://identifiers.org/chebi/CHEBI:44849"/>
                  <rdf:li rdf:resource="https://identifiers.org/chebi/CHEBI:58033"/>
                  <rdf:li rdf:resource="https://identifiers.org/hmdb/HMDB00816"/>
                  <rdf:li rdf:resource="https://identifiers.org/hmdb/HMDB60148"/>
                  <rdf:li rdf:resource="https://identifiers.org/biocyc/META:CPD-67"/>
                  <rdf:li rdf:resource="https://identifiers.org/metanetx.chemical/MNXM2074"/>
                  <rdf:li rdf:resource="https://identifiers.org/seed.compound/cpd00727"/>
                </rdf:Bag>
              </bqbiol:is>
            </rdf:Description>
          </rdf:RDF>
        </annotation>
      </species>
      <species metaid="meta_M_2sephchc_c" sboTerm="SBO:0000247" id="M_2sephchc_c" name="2-Succinyl-5-enolpyruvyl-6-hydroxy-3-cyclohexene-1-carboxylate" compartment="cytosol" hasOnlySubstanceUnits="false" boundaryCondition="false" constant="false" fbc:charge="-3" fbc:chemicalFormula="C14H13O9">
        <annotation>
          <rdf:RDF xmlns:rdf="http://www.w3.org/1999/02/22-rdf-syntax-ns#" xmlns:dcterms="http://purl.org/dc/terms/" xmlns:vCard="http://www.w3.org/2001/vcard-rdf/3.0#" xmlns:vCard4="http://www.w3.org/2006/vcard/ns#" xmlns:bqbiol="http://biomodels.net/biology-qualifiers/" xmlns:bqmodel="http://biomodels.net/model-qualifiers/">
            <rdf:Description rdf:about="#meta_M_2sephchc_c">
              <bqbiol:is>
                <rdf:Bag>
                  <rdf:li rdf:resource="https://identifiers.org/bigg.metabolite/2sephchc_c"/>
                  <rdf:li rdf:resource="https://identifiers.org/kegg.compound/C16519"/>
                  <rdf:li rdf:resource="https://identifiers.org/chebi/CHEBI:50271"/>
                  <rdf:li rdf:resource="https://identifiers.org/chebi/CHEBI:58818"/>
                  <rdf:li rdf:resource="https://identifiers.org/metanetx.chemical/MNXM1861"/>
                  <rdf:li rdf:resource="https://identifiers.org/inchikey/XYCATPIYKOARSZ-OAIFWDMCSA-K"/>
                  <rdf:li rdf:resource="https://identifiers.org/seed.compound/cpd16335"/>
                </rdf:Bag>
              </bqbiol:is>
            </rdf:Description>
          </rdf:RDF>
        </annotation>
      </species>
      <species metaid="meta_M_2shchc_c" sboTerm="SBO:0000247" id="M_2shchc_c" name="2-Succinyl-6-hydroxy-2,4-cyclohexadiene-1-carboxylate" compartment="cytosol" hasOnlySubstanceUnits="false" boundaryCondition="false" constant="false" fbc:charge="-2" fbc:chemicalFormula="C11H10O6">
        <annotation>
          <rdf:RDF xmlns:rdf="http://www.w3.org/1999/02/22-rdf-syntax-ns#" xmlns:dcterms="http://purl.org/dc/terms/" xmlns:vCard="http://www.w3.org/2001/vcard-rdf/3.0#" xmlns:vCard4="http://www.w3.org/2006/vcard/ns#" xmlns:bqbiol="http://biomodels.net/biology-qualifiers/" xmlns:bqmodel="http://biomodels.net/model-qualifiers/">
            <rdf:Description rdf:about="#meta_M_2shchc_c">
              <bqbiol:is>
                <rdf:Bag>
                  <rdf:li rdf:resource="https://identifiers.org/bigg.metabolite/2shchc_c"/>
                  <rdf:li rdf:resource="https://identifiers.org/kegg.compound/C05817"/>
                  <rdf:li rdf:resource="https://identifiers.org/chebi/CHEBI:39564"/>
                  <rdf:li rdf:resource="https://identifiers.org/chebi/CHEBI:58689"/>
                  <rdf:li rdf:resource="https://identifiers.org/biocyc/META:CPD-9923"/>
                  <rdf:li rdf:resource="https://identifiers.org/metanetx.chemical/MNXM1249"/>
                  <rdf:li rdf:resource="https://identifiers.org/inchikey/QJYRAJSESKVEAE-PSASIEDQSA-L"/>
                  <rdf:li rdf:resource="https://identifiers.org/seed.compound/cpd03451"/>
                </rdf:Bag>
              </bqbiol:is>
            </rdf:Description>
          </rdf:RDF>
        </annotation>
      </species>
      <species metaid="meta_M_34dhpha_c" sboTerm="SBO:0000247" id="M_34dhpha_c" name="3-4-Dihydroxyphenylacetate" compartment="cytosol" hasOnlySubstanceUnits="false" boundaryCondition="false" constant="false" fbc:charge="0" fbc:chemicalFormula="C8H8O4">
        <annotation>
          <rdf:RDF xmlns:rdf="http://www.w3.org/1999/02/22-rdf-syntax-ns#" xmlns:dcterms="http://purl.org/dc/terms/" xmlns:vCard="http://www.w3.org/2001/vcard-rdf/3.0#" xmlns:vCard4="http://www.w3.org/2006/vcard/ns#" xmlns:bqbiol="http://biomodels.net/biology-qualifiers/" xmlns:bqmodel="http://biomodels.net/model-qualifiers/">
            <rdf:Description rdf:about="#meta_M_34dhpha_c">
              <bqbiol:is>
                <rdf:Bag>
                  <rdf:li rdf:resource="https://identifiers.org/bigg.metabolite/34dhpha_c"/>
                  <rdf:li rdf:resource="https://identifiers.org/kegg.compound/C01161"/>
                  <rdf:li rdf:resource="https://identifiers.org/inchikey/CFFZDZCDUFSOFZ-UHFFFAOYSA-M"/>
                  <rdf:li rdf:resource="https://identifiers.org/chebi/CHEBI:11696"/>
                  <rdf:li rdf:resource="https://identifiers.org/chebi/CHEBI:11697"/>
                  <rdf:li rdf:resource="https://identifiers.org/chebi/CHEBI:1386"/>
                  <rdf:li rdf:resource="https://identifiers.org/chebi/CHEBI:17612"/>
                  <rdf:li rdf:resource="https://identifiers.org/chebi/CHEBI:19889"/>
                  <rdf:li rdf:resource="https://identifiers.org/chebi/CHEBI:41936"/>
                  <rdf:li rdf:resource="https://identifiers.org/chebi/CHEBI:41941"/>
                  <rdf:li rdf:resource="https://identifiers.org/hmdb/HMDB01336"/>
                  <rdf:li rdf:resource="https://identifiers.org/biocyc/META:CPD-782"/>
                  <rdf:li rdf:resource="https://identifiers.org/metanetx.chemical/MNXM645"/>
                  <rdf:li rdf:resource="https://identifiers.org/seed.compound/cpd00854"/>
                </rdf:Bag>
              </bqbiol:is>
            </rdf:Description>
          </rdf:RDF>
        </annotation>
      </species>
      <species metaid="meta_M_34hpp_c" sboTerm="SBO:0000247" id="M_34hpp_c" name="p-hydroxyphenylpyruvate" compartment="cytosol" hasOnlySubstanceUnits="false" boundaryCondition="false" constant="false" fbc:charge="-1" fbc:chemicalFormula="C9H7O4">
        <annotation>
          <rdf:RDF xmlns:rdf="http://www.w3.org/1999/02/22-rdf-syntax-ns#" xmlns:dcterms="http://purl.org/dc/terms/" xmlns:vCard="http://www.w3.org/2001/vcard-rdf/3.0#" xmlns:vCard4="http://www.w3.org/2006/vcard/ns#" xmlns:bqbiol="http://biomodels.net/biology-qualifiers/" xmlns:bqmodel="http://biomodels.net/model-qualifiers/">
            <rdf:Description rdf:about="#meta_M_34hpp_c">
              <bqbiol:is>
                <rdf:Bag>
                  <rdf:li rdf:resource="https://identifiers.org/bigg.metabolite/34hpp_c"/>
                  <rdf:li rdf:resource="https://identifiers.org/reactome/R-ALL-31365"/>
                  <rdf:li rdf:resource="https://identifiers.org/kegg.compound/C01179"/>
                  <rdf:li rdf:resource="https://identifiers.org/chebi/CHEBI:11725"/>
                  <rdf:li rdf:resource="https://identifiers.org/chebi/CHEBI:11727"/>
                  <rdf:li rdf:resource="https://identifiers.org/chebi/CHEBI:12016"/>
                  <rdf:li rdf:resource="https://identifiers.org/chebi/CHEBI:1431"/>
                  <rdf:li rdf:resource="https://identifiers.org/chebi/CHEBI:15999"/>
                  <rdf:li rdf:resource="https://identifiers.org/chebi/CHEBI:20425"/>
                  <rdf:li rdf:resource="https://identifiers.org/chebi/CHEBI:20426"/>
                  <rdf:li rdf:resource="https://identifiers.org/chebi/CHEBI:36242"/>
                  <rdf:li rdf:resource="https://identifiers.org/chebi/CHEBI:42422"/>
                  <rdf:li rdf:resource="https://identifiers.org/chebi/CHEBI:594665"/>
                  <rdf:li rdf:resource="https://identifiers.org/hmdb/HMDB00707"/>
                  <rdf:li rdf:resource="https://identifiers.org/inchikey/KKADPXVIOXHVKN-UHFFFAOYSA-M"/>
                  <rdf:li rdf:resource="https://identifiers.org/biocyc/META:P-HYDROXY-PHENYLPYRUVATE"/>
                  <rdf:li rdf:resource="https://identifiers.org/metanetx.chemical/MNXM153"/>
                  <rdf:li rdf:resource="https://identifiers.org/seed.compound/cpd00868"/>
                </rdf:Bag>
              </bqbiol:is>
            </rdf:Description>
          </rdf:RDF>
        </annotation>
      </species>
      <species metaid="meta_M_36dahx_c" sboTerm="SBO:0000247" id="M_36dahx_c" name="(3S)-3,6-Diaminohexanoate" compartment="cytosol" hasOnlySubstanceUnits="false" boundaryCondition="false" constant="false" fbc:charge="1" fbc:chemicalFormula="C6H15N2O2">
        <annotation>
          <rdf:RDF xmlns:rdf="http://www.w3.org/1999/02/22-rdf-syntax-ns#" xmlns:dcterms="http://purl.org/dc/terms/" xmlns:vCard="http://www.w3.org/2001/vcard-rdf/3.0#" xmlns:vCard4="http://www.w3.org/2006/vcard/ns#" xmlns:bqbiol="http://biomodels.net/biology-qualifiers/" xmlns:bqmodel="http://biomodels.net/model-qualifiers/">
            <rdf:Description rdf:about="#meta_M_36dahx_c">
              <bqbiol:is>
                <rdf:Bag>
                  <rdf:li rdf:resource="https://identifiers.org/bigg.metabolite/36dahx_c"/>
                  <rdf:li rdf:resource="https://identifiers.org/kegg.compound/C01142"/>
                  <rdf:li rdf:resource="https://identifiers.org/chebi/CHEBI:10885"/>
                  <rdf:li rdf:resource="https://identifiers.org/chebi/CHEBI:15613"/>
                  <rdf:li rdf:resource="https://identifiers.org/chebi/CHEBI:18564"/>
                  <rdf:li rdf:resource="https://identifiers.org/chebi/CHEBI:206"/>
                  <rdf:li rdf:resource="https://identifiers.org/chebi/CHEBI:57434"/>
                  <rdf:li rdf:resource="https://identifiers.org/hmdb/HMDB12114"/>
                  <rdf:li rdf:resource="https://identifiers.org/biocyc/META:CPD-233"/>
                  <rdf:li rdf:resource="https://identifiers.org/metanetx.chemical/MNXM1865"/>
                  <rdf:li rdf:resource="https://identifiers.org/inchikey/QKEWQOJCHPFEAF-YFKPBYRVSA-O"/>
                  <rdf:li rdf:resource="https://identifiers.org/seed.compound/cpd00840"/>
                </rdf:Bag>
              </bqbiol:is>
            </rdf:Description>
          </rdf:RDF>
        </annotation>
      </species>
      <species metaid="meta_M_3amba_c" sboTerm="SBO:0000247" id="M_3amba_c" name="3 aminobutanoic acid " compartment="cytosol" hasOnlySubstanceUnits="false" boundaryCondition="false" constant="false" fbc:charge="0" fbc:chemicalFormula="C4H9NO2">
        <annotation>
          <rdf:RDF xmlns:rdf="http://www.w3.org/1999/02/22-rdf-syntax-ns#" xmlns:dcterms="http://purl.org/dc/terms/" xmlns:vCard="http://www.w3.org/2001/vcard-rdf/3.0#" xmlns:vCard4="http://www.w3.org/2006/vcard/ns#" xmlns:bqbiol="http://biomodels.net/biology-qualifiers/" xmlns:bqmodel="http://biomodels.net/model-qualifiers/">
            <rdf:Description rdf:about="#meta_M_3amba_c">
              <bqbiol:is>
                <rdf:Bag>
                  <rdf:li rdf:resource="https://identifiers.org/bigg.metabolite/3amba_c"/>
                  <rdf:li rdf:resource="https://identifiers.org/chebi/CHEBI:37081"/>
                  <rdf:li rdf:resource="https://identifiers.org/chebi/CHEBI:87997"/>
                  <rdf:li rdf:resource="https://identifiers.org/hmdb/HMDB31654"/>
                  <rdf:li rdf:resource="https://identifiers.org/biocyc/META:CPD-4748"/>
                  <rdf:li rdf:resource="https://identifiers.org/metanetx.chemical/MNXM36331"/>
                  <rdf:li rdf:resource="https://identifiers.org/inchikey/OQEBBZSWEGYTPG-UHFFFAOYSA-N"/>
                  <rdf:li rdf:resource="https://identifiers.org/seed.compound/cpd11599"/>
                </rdf:Bag>
              </bqbiol:is>
            </rdf:Description>
          </rdf:RDF>
        </annotation>
      </species>
      <species metaid="meta_M_3amba_e" sboTerm="SBO:0000247" id="M_3amba_e" name="3 aminobutanoic acid" compartment="extracellular" hasOnlySubstanceUnits="false" boundaryCondition="false" constant="false" fbc:charge="0" fbc:chemicalFormula="C4H9NO2">
        <annotation>
          <rdf:RDF xmlns:rdf="http://www.w3.org/1999/02/22-rdf-syntax-ns#" xmlns:dcterms="http://purl.org/dc/terms/" xmlns:vCard="http://www.w3.org/2001/vcard-rdf/3.0#" xmlns:vCard4="http://www.w3.org/2006/vcard/ns#" xmlns:bqbiol="http://biomodels.net/biology-qualifiers/" xmlns:bqmodel="http://biomodels.net/model-qualifiers/">
            <rdf:Description rdf:about="#meta_M_3amba_e">
              <bqbiol:is>
                <rdf:Bag>
                  <rdf:li rdf:resource="https://identifiers.org/bigg.metabolite/3amba_e"/>
                  <rdf:li rdf:resource="https://identifiers.org/chebi/CHEBI:37081"/>
                  <rdf:li rdf:resource="https://identifiers.org/chebi/CHEBI:87997"/>
                  <rdf:li rdf:resource="https://identifiers.org/hmdb/HMDB31654"/>
                  <rdf:li rdf:resource="https://identifiers.org/biocyc/META:CPD-4748"/>
                  <rdf:li rdf:resource="https://identifiers.org/metanetx.chemical/MNXM36331"/>
                  <rdf:li rdf:resource="https://identifiers.org/inchikey/OQEBBZSWEGYTPG-UHFFFAOYSA-N"/>
                  <rdf:li rdf:resource="https://identifiers.org/seed.compound/cpd11599"/>
                </rdf:Bag>
              </bqbiol:is>
            </rdf:Description>
          </rdf:RDF>
        </annotation>
      </species>
      <species metaid="meta_M_3amp_c" sboTerm="SBO:0000247" id="M_3amp_c" name="3&apos;-AMP" compartment="cytosol" hasOnlySubstanceUnits="false" boundaryCondition="false" constant="false" fbc:charge="-2" fbc:chemicalFormula="C10H12N5O7P">
        <annotation>
          <rdf:RDF xmlns:rdf="http://www.w3.org/1999/02/22-rdf-syntax-ns#" xmlns:dcterms="http://purl.org/dc/terms/" xmlns:vCard="http://www.w3.org/2001/vcard-rdf/3.0#" xmlns:vCard4="http://www.w3.org/2006/vcard/ns#" xmlns:bqbiol="http://biomodels.net/biology-qualifiers/" xmlns:bqmodel="http://biomodels.net/model-qualifiers/">
            <rdf:Description rdf:about="#meta_M_3amp_c">
              <bqbiol:is>
                <rdf:Bag>
                  <rdf:li rdf:resource="https://identifiers.org/bigg.metabolite/3amp_c"/>
                  <rdf:li rdf:resource="https://identifiers.org/kegg.compound/C01367"/>
                  <rdf:li rdf:resource="https://identifiers.org/chebi/CHEBI:1333"/>
                  <rdf:li rdf:resource="https://identifiers.org/chebi/CHEBI:22241"/>
                  <rdf:li rdf:resource="https://identifiers.org/chebi/CHEBI:28931"/>
                  <rdf:li rdf:resource="https://identifiers.org/chebi/CHEBI:40872"/>
                  <rdf:li rdf:resource="https://identifiers.org/chebi/CHEBI:60880"/>
                  <rdf:li rdf:resource="https://identifiers.org/hmdb/HMDB03540"/>
                  <rdf:li rdf:resource="https://identifiers.org/hmdb/HMDB06550"/>
                  <rdf:li rdf:resource="https://identifiers.org/inchikey/LNQVTSROQXJCDD-KQYNXXCUSA-L"/>
                  <rdf:li rdf:resource="https://identifiers.org/biocyc/META:CPD-3706"/>
                  <rdf:li rdf:resource="https://identifiers.org/metanetx.chemical/MNXM1985"/>
                  <rdf:li rdf:resource="https://identifiers.org/seed.compound/cpd00988"/>
                </rdf:Bag>
              </bqbiol:is>
            </rdf:Description>
          </rdf:RDF>
        </annotation>
      </species>
      <species metaid="meta_M_3amp_e" sboTerm="SBO:0000247" id="M_3amp_e" name="3&apos;-AMP" compartment="extracellular" hasOnlySubstanceUnits="false" boundaryCondition="false" constant="false" fbc:charge="-2" fbc:chemicalFormula="C10H12N5O7P">
        <annotation>
          <rdf:RDF xmlns:rdf="http://www.w3.org/1999/02/22-rdf-syntax-ns#" xmlns:dcterms="http://purl.org/dc/terms/" xmlns:vCard="http://www.w3.org/2001/vcard-rdf/3.0#" xmlns:vCard4="http://www.w3.org/2006/vcard/ns#" xmlns:bqbiol="http://biomodels.net/biology-qualifiers/" xmlns:bqmodel="http://biomodels.net/model-qualifiers/">
            <rdf:Description rdf:about="#meta_M_3amp_e">
              <bqbiol:is>
                <rdf:Bag>
                  <rdf:li rdf:resource="https://identifiers.org/bigg.metabolite/3amp_e"/>
                  <rdf:li rdf:resource="https://identifiers.org/kegg.compound/C01367"/>
                  <rdf:li rdf:resource="https://identifiers.org/chebi/CHEBI:1333"/>
                  <rdf:li rdf:resource="https://identifiers.org/chebi/CHEBI:22241"/>
                  <rdf:li rdf:resource="https://identifiers.org/chebi/CHEBI:28931"/>
                  <rdf:li rdf:resource="https://identifiers.org/chebi/CHEBI:40872"/>
                  <rdf:li rdf:resource="https://identifiers.org/chebi/CHEBI:60880"/>
                  <rdf:li rdf:resource="https://identifiers.org/hmdb/HMDB03540"/>
                  <rdf:li rdf:resource="https://identifiers.org/hmdb/HMDB06550"/>
                  <rdf:li rdf:resource="https://identifiers.org/inchikey/LNQVTSROQXJCDD-KQYNXXCUSA-L"/>
                  <rdf:li rdf:resource="https://identifiers.org/biocyc/META:CPD-3706"/>
                  <rdf:li rdf:resource="https://identifiers.org/metanetx.chemical/MNXM1985"/>
                  <rdf:li rdf:resource="https://identifiers.org/seed.compound/cpd00988"/>
                </rdf:Bag>
              </bqbiol:is>
            </rdf:Description>
          </rdf:RDF>
        </annotation>
      </species>
      <species metaid="meta_M_3c2hmp_c" sboTerm="SBO:0000247" id="M_3c2hmp_c" name="3-Isopropylmalate" compartment="cytosol" hasOnlySubstanceUnits="false" boundaryCondition="false" constant="false" fbc:charge="-2" fbc:chemicalFormula="C7H10O5">
        <annotation>
          <rdf:RDF xmlns:rdf="http://www.w3.org/1999/02/22-rdf-syntax-ns#" xmlns:dcterms="http://purl.org/dc/terms/" xmlns:vCard="http://www.w3.org/2001/vcard-rdf/3.0#" xmlns:vCard4="http://www.w3.org/2006/vcard/ns#" xmlns:bqbiol="http://biomodels.net/biology-qualifiers/" xmlns:bqmodel="http://biomodels.net/model-qualifiers/">
            <rdf:Description rdf:about="#meta_M_3c2hmp_c">
              <bqbiol:is>
                <rdf:Bag>
                  <rdf:li rdf:resource="https://identifiers.org/bigg.metabolite/3c2hmp_c"/>
                  <rdf:li rdf:resource="https://identifiers.org/kegg.compound/C04411"/>
                  <rdf:li rdf:resource="https://identifiers.org/chebi/CHEBI:11760"/>
                  <rdf:li rdf:resource="https://identifiers.org/chebi/CHEBI:11843"/>
                  <rdf:li rdf:resource="https://identifiers.org/chebi/CHEBI:15592"/>
                  <rdf:li rdf:resource="https://identifiers.org/chebi/CHEBI:1565"/>
                  <rdf:li rdf:resource="https://identifiers.org/chebi/CHEBI:20094"/>
                  <rdf:li rdf:resource="https://identifiers.org/chebi/CHEBI:35114"/>
                  <rdf:li rdf:resource="https://identifiers.org/chebi/CHEBI:35120"/>
                  <rdf:li rdf:resource="https://identifiers.org/chebi/CHEBI:35121"/>
                  <rdf:li rdf:resource="https://identifiers.org/chebi/CHEBI:35122"/>
                  <rdf:li rdf:resource="https://identifiers.org/chebi/CHEBI:43465"/>
                  <rdf:li rdf:resource="https://identifiers.org/chebi/CHEBI:43468"/>
                  <rdf:li rdf:resource="https://identifiers.org/hmdb/HMDB12156"/>
                  <rdf:li rdf:resource="https://identifiers.org/biocyc/META:2-D-THREO-HYDROXY-3-CARBOXY-ISOCAPROATE"/>
                  <rdf:li rdf:resource="https://identifiers.org/metanetx.chemical/MNXM891"/>
                  <rdf:li rdf:resource="https://identifiers.org/inchikey/RNQHMTFBUSSBJQ-CRCLSJGQSA-L"/>
                  <rdf:li rdf:resource="https://identifiers.org/seed.compound/cpd02693"/>
                </rdf:Bag>
              </bqbiol:is>
            </rdf:Description>
          </rdf:RDF>
        </annotation>
      </species>
      <species metaid="meta_M_3c3hmp_c" sboTerm="SBO:0000247" id="M_3c3hmp_c" name="2-Isopropylmalate" compartment="cytosol" hasOnlySubstanceUnits="false" boundaryCondition="false" constant="false" fbc:charge="-2" fbc:chemicalFormula="C7H10O5">
        <annotation>
          <rdf:RDF xmlns:rdf="http://www.w3.org/1999/02/22-rdf-syntax-ns#" xmlns:dcterms="http://purl.org/dc/terms/" xmlns:vCard="http://www.w3.org/2001/vcard-rdf/3.0#" xmlns:vCard4="http://www.w3.org/2006/vcard/ns#" xmlns:bqbiol="http://biomodels.net/biology-qualifiers/" xmlns:bqmodel="http://biomodels.net/model-qualifiers/">
            <rdf:Description rdf:about="#meta_M_3c3hmp_c">
              <bqbiol:is>
                <rdf:Bag>
                  <rdf:li rdf:resource="https://identifiers.org/bigg.metabolite/3c3hmp_c"/>
                  <rdf:li rdf:resource="https://identifiers.org/inchikey/BITYXLXUCSKTJS-ZETCQYMHSA-L"/>
                  <rdf:li rdf:resource="https://identifiers.org/kegg.compound/C02504"/>
                  <rdf:li rdf:resource="https://identifiers.org/chebi/CHEBI:1178"/>
                  <rdf:li rdf:resource="https://identifiers.org/chebi/CHEBI:35128"/>
                  <rdf:li rdf:resource="https://identifiers.org/hmdb/HMDB00402"/>
                  <rdf:li rdf:resource="https://identifiers.org/lipidmaps/LMFA01170083"/>
                  <rdf:li rdf:resource="https://identifiers.org/biocyc/META:3-CARBOXY-3-HYDROXY-ISOCAPROATE"/>
                  <rdf:li rdf:resource="https://identifiers.org/metanetx.chemical/MNXM985"/>
                  <rdf:li rdf:resource="https://identifiers.org/seed.compound/cpd01646"/>
                </rdf:Bag>
              </bqbiol:is>
            </rdf:Description>
          </rdf:RDF>
        </annotation>
      </species>
      <species metaid="meta_M_3c4mop_c" sboTerm="SBO:0000247" id="M_3c4mop_c" name="2-isopropyl-3-oxosuccinate" compartment="cytosol" hasOnlySubstanceUnits="false" boundaryCondition="false" constant="false" fbc:charge="-2" fbc:chemicalFormula="C7H8O5">
        <annotation>
          <rdf:RDF xmlns:rdf="http://www.w3.org/1999/02/22-rdf-syntax-ns#" xmlns:dcterms="http://purl.org/dc/terms/" xmlns:vCard="http://www.w3.org/2001/vcard-rdf/3.0#" xmlns:vCard4="http://www.w3.org/2006/vcard/ns#" xmlns:bqbiol="http://biomodels.net/biology-qualifiers/" xmlns:bqmodel="http://biomodels.net/model-qualifiers/">
            <rdf:Description rdf:about="#meta_M_3c4mop_c">
              <bqbiol:is>
                <rdf:Bag>
                  <rdf:li rdf:resource="https://identifiers.org/bigg.metabolite/3c4mop_c"/>
                  <rdf:li rdf:resource="https://identifiers.org/kegg.compound/C04236"/>
                  <rdf:li rdf:resource="https://identifiers.org/chebi/CHEBI:11765"/>
                  <rdf:li rdf:resource="https://identifiers.org/chebi/CHEBI:1467"/>
                  <rdf:li rdf:resource="https://identifiers.org/chebi/CHEBI:17214"/>
                  <rdf:li rdf:resource="https://identifiers.org/chebi/CHEBI:19975"/>
                  <rdf:li rdf:resource="https://identifiers.org/inchikey/HIIZAGQWABAMRR-BYPYZUCNSA-L"/>
                  <rdf:li rdf:resource="https://identifiers.org/hmdb/HMDB12149"/>
                  <rdf:li rdf:resource="https://identifiers.org/biocyc/META:CPD-7100"/>
                  <rdf:li rdf:resource="https://identifiers.org/metanetx.chemical/MNXM1602"/>
                  <rdf:li rdf:resource="https://identifiers.org/seed.compound/cpd02605"/>
                </rdf:Bag>
              </bqbiol:is>
            </rdf:Description>
          </rdf:RDF>
        </annotation>
      </species>
      <species metaid="meta_M_3cmp_c" sboTerm="SBO:0000247" id="M_3cmp_c" name="3&apos;-CMP" compartment="cytosol" hasOnlySubstanceUnits="false" boundaryCondition="false" constant="false" fbc:charge="-2" fbc:chemicalFormula="C9H12N3O8P">
        <annotation>
          <rdf:RDF xmlns:rdf="http://www.w3.org/1999/02/22-rdf-syntax-ns#" xmlns:dcterms="http://purl.org/dc/terms/" xmlns:vCard="http://www.w3.org/2001/vcard-rdf/3.0#" xmlns:vCard4="http://www.w3.org/2006/vcard/ns#" xmlns:bqbiol="http://biomodels.net/biology-qualifiers/" xmlns:bqmodel="http://biomodels.net/model-qualifiers/">
            <rdf:Description rdf:about="#meta_M_3cmp_c">
              <bqbiol:is>
                <rdf:Bag>
                  <rdf:li rdf:resource="https://identifiers.org/bigg.metabolite/3cmp_c"/>
                  <rdf:li rdf:resource="https://identifiers.org/kegg.compound/C05822"/>
                  <rdf:li rdf:resource="https://identifiers.org/chebi/CHEBI:1335"/>
                  <rdf:li rdf:resource="https://identifiers.org/chebi/CHEBI:23517"/>
                  <rdf:li rdf:resource="https://identifiers.org/chebi/CHEBI:28929"/>
                  <rdf:li rdf:resource="https://identifiers.org/chebi/CHEBI:41345"/>
                  <rdf:li rdf:resource="https://identifiers.org/chebi/CHEBI:41615"/>
                  <rdf:li rdf:resource="https://identifiers.org/chebi/CHEBI:53013"/>
                  <rdf:li rdf:resource="https://identifiers.org/chebi/CHEBI:60875"/>
                  <rdf:li rdf:resource="https://identifiers.org/biocyc/META:CPD-3711"/>
                  <rdf:li rdf:resource="https://identifiers.org/metanetx.chemical/MNXM2182"/>
                  <rdf:li rdf:resource="https://identifiers.org/inchikey/UOOOPKANIPLQPU-XVFCMESISA-L"/>
                  <rdf:li rdf:resource="https://identifiers.org/seed.compound/cpd03454"/>
                </rdf:Bag>
              </bqbiol:is>
            </rdf:Description>
          </rdf:RDF>
        </annotation>
      </species>
      <species metaid="meta_M_3cmp_e" sboTerm="SBO:0000247" id="M_3cmp_e" name="3&apos;-CMP" compartment="extracellular" hasOnlySubstanceUnits="false" boundaryCondition="false" constant="false" fbc:charge="-2" fbc:chemicalFormula="C9H12N3O8P">
        <annotation>
          <rdf:RDF xmlns:rdf="http://www.w3.org/1999/02/22-rdf-syntax-ns#" xmlns:dcterms="http://purl.org/dc/terms/" xmlns:vCard="http://www.w3.org/2001/vcard-rdf/3.0#" xmlns:vCard4="http://www.w3.org/2006/vcard/ns#" xmlns:bqbiol="http://biomodels.net/biology-qualifiers/" xmlns:bqmodel="http://biomodels.net/model-qualifiers/">
            <rdf:Description rdf:about="#meta_M_3cmp_e">
              <bqbiol:is>
                <rdf:Bag>
                  <rdf:li rdf:resource="https://identifiers.org/bigg.metabolite/3cmp_e"/>
                  <rdf:li rdf:resource="https://identifiers.org/kegg.compound/C05822"/>
                  <rdf:li rdf:resource="https://identifiers.org/chebi/CHEBI:1335"/>
                  <rdf:li rdf:resource="https://identifiers.org/chebi/CHEBI:23517"/>
                  <rdf:li rdf:resource="https://identifiers.org/chebi/CHEBI:28929"/>
                  <rdf:li rdf:resource="https://identifiers.org/chebi/CHEBI:41345"/>
                  <rdf:li rdf:resource="https://identifiers.org/chebi/CHEBI:41615"/>
                  <rdf:li rdf:resource="https://identifiers.org/chebi/CHEBI:53013"/>
                  <rdf:li rdf:resource="https://identifiers.org/chebi/CHEBI:60875"/>
                  <rdf:li rdf:resource="https://identifiers.org/biocyc/META:CPD-3711"/>
                  <rdf:li rdf:resource="https://identifiers.org/metanetx.chemical/MNXM2182"/>
                  <rdf:li rdf:resource="https://identifiers.org/inchikey/UOOOPKANIPLQPU-XVFCMESISA-L"/>
                  <rdf:li rdf:resource="https://identifiers.org/seed.compound/cpd03454"/>
                </rdf:Bag>
              </bqbiol:is>
            </rdf:Description>
          </rdf:RDF>
        </annotation>
      </species>
      <species metaid="meta_M_3dhq_c" sboTerm="SBO:0000247" id="M_3dhq_c" name="5-Dehydroquinate" compartment="cytosol" hasOnlySubstanceUnits="false" boundaryCondition="false" constant="false" fbc:charge="-1" fbc:chemicalFormula="C7H9O6">
        <annotation>
          <rdf:RDF xmlns:rdf="http://www.w3.org/1999/02/22-rdf-syntax-ns#" xmlns:dcterms="http://purl.org/dc/terms/" xmlns:vCard="http://www.w3.org/2001/vcard-rdf/3.0#" xmlns:vCard4="http://www.w3.org/2006/vcard/ns#" xmlns:bqbiol="http://biomodels.net/biology-qualifiers/" xmlns:bqmodel="http://biomodels.net/model-qualifiers/">
            <rdf:Description rdf:about="#meta_M_3dhq_c">
              <bqbiol:is>
                <rdf:Bag>
                  <rdf:li rdf:resource="https://identifiers.org/bigg.metabolite/3dhq_c"/>
                  <rdf:li rdf:resource="https://identifiers.org/reactome/R-ALL-964921"/>
                  <rdf:li rdf:resource="https://identifiers.org/kegg.compound/C00944"/>
                  <rdf:li rdf:resource="https://identifiers.org/chebi/CHEBI:11781"/>
                  <rdf:li rdf:resource="https://identifiers.org/chebi/CHEBI:12122"/>
                  <rdf:li rdf:resource="https://identifiers.org/chebi/CHEBI:1487"/>
                  <rdf:li rdf:resource="https://identifiers.org/chebi/CHEBI:17947"/>
                  <rdf:li rdf:resource="https://identifiers.org/chebi/CHEBI:19997"/>
                  <rdf:li rdf:resource="https://identifiers.org/chebi/CHEBI:32364"/>
                  <rdf:li rdf:resource="https://identifiers.org/chebi/CHEBI:42078"/>
                  <rdf:li rdf:resource="https://identifiers.org/hmdb/HMDB12710"/>
                  <rdf:li rdf:resource="https://identifiers.org/biocyc/META:DEHYDROQUINATE"/>
                  <rdf:li rdf:resource="https://identifiers.org/metanetx.chemical/MNXM478"/>
                  <rdf:li rdf:resource="https://identifiers.org/inchikey/WVMWZWGZRAXUBK-SYTVJDICSA-M"/>
                  <rdf:li rdf:resource="https://identifiers.org/seed.compound/cpd00699"/>
                </rdf:Bag>
              </bqbiol:is>
            </rdf:Description>
          </rdf:RDF>
        </annotation>
      </species>
      <species metaid="meta_M_3dhsk_c" sboTerm="SBO:0000247" id="M_3dhsk_c" name="3-Dehydroshikimate" compartment="cytosol" hasOnlySubstanceUnits="false" boundaryCondition="false" constant="false" fbc:charge="-1" fbc:chemicalFormula="C7H7O5">
        <annotation>
          <rdf:RDF xmlns:rdf="http://www.w3.org/1999/02/22-rdf-syntax-ns#" xmlns:dcterms="http://purl.org/dc/terms/" xmlns:vCard="http://www.w3.org/2001/vcard-rdf/3.0#" xmlns:vCard4="http://www.w3.org/2006/vcard/ns#" xmlns:bqbiol="http://biomodels.net/biology-qualifiers/" xmlns:bqmodel="http://biomodels.net/model-qualifiers/">
            <rdf:Description rdf:about="#meta_M_3dhsk_c">
              <bqbiol:is>
                <rdf:Bag>
                  <rdf:li rdf:resource="https://identifiers.org/bigg.metabolite/3dhsk_c"/>
                  <rdf:li rdf:resource="https://identifiers.org/reactome/R-ALL-964941"/>
                  <rdf:li rdf:resource="https://identifiers.org/kegg.compound/C02637"/>
                  <rdf:li rdf:resource="https://identifiers.org/chebi/CHEBI:11782"/>
                  <rdf:li rdf:resource="https://identifiers.org/chebi/CHEBI:12123"/>
                  <rdf:li rdf:resource="https://identifiers.org/chebi/CHEBI:1488"/>
                  <rdf:li rdf:resource="https://identifiers.org/chebi/CHEBI:16630"/>
                  <rdf:li rdf:resource="https://identifiers.org/chebi/CHEBI:17841"/>
                  <rdf:li rdf:resource="https://identifiers.org/chebi/CHEBI:19998"/>
                  <rdf:li rdf:resource="https://identifiers.org/chebi/CHEBI:19999"/>
                  <rdf:li rdf:resource="https://identifiers.org/chebi/CHEBI:2052"/>
                  <rdf:li rdf:resource="https://identifiers.org/chebi/CHEBI:20566"/>
                  <rdf:li rdf:resource="https://identifiers.org/chebi/CHEBI:30918"/>
                  <rdf:li rdf:resource="https://identifiers.org/chebi/CHEBI:42005"/>
                  <rdf:li rdf:resource="https://identifiers.org/biocyc/META:3-DEHYDRO-SHIKIMATE"/>
                  <rdf:li rdf:resource="https://identifiers.org/metanetx.chemical/MNXM611"/>
                  <rdf:li rdf:resource="https://identifiers.org/inchikey/SLWWJZMPHJJOPH-PHDIDXHHSA-M"/>
                  <rdf:li rdf:resource="https://identifiers.org/seed.compound/cpd01716"/>
                </rdf:Bag>
              </bqbiol:is>
            </rdf:Description>
          </rdf:RDF>
        </annotation>
      </species>
      <species metaid="meta_M_3gmp_c" sboTerm="SBO:0000247" id="M_3gmp_c" name="Guanosine 3  phosphate" compartment="cytosol" hasOnlySubstanceUnits="false" boundaryCondition="false" constant="false" fbc:charge="-2" fbc:chemicalFormula="C10H12N5O8P">
        <annotation>
          <rdf:RDF xmlns:rdf="http://www.w3.org/1999/02/22-rdf-syntax-ns#" xmlns:dcterms="http://purl.org/dc/terms/" xmlns:vCard="http://www.w3.org/2001/vcard-rdf/3.0#" xmlns:vCard4="http://www.w3.org/2006/vcard/ns#" xmlns:bqbiol="http://biomodels.net/biology-qualifiers/" xmlns:bqmodel="http://biomodels.net/model-qualifiers/">
            <rdf:Description rdf:about="#meta_M_3gmp_c">
              <bqbiol:is>
                <rdf:Bag>
                  <rdf:li rdf:resource="https://identifiers.org/bigg.metabolite/3gmp_c"/>
                  <rdf:li rdf:resource="https://identifiers.org/kegg.compound/C06193"/>
                  <rdf:li rdf:resource="https://identifiers.org/chebi/CHEBI:24447"/>
                  <rdf:li rdf:resource="https://identifiers.org/chebi/CHEBI:28072"/>
                  <rdf:li rdf:resource="https://identifiers.org/chebi/CHEBI:39948"/>
                  <rdf:li rdf:resource="https://identifiers.org/chebi/CHEBI:42888"/>
                  <rdf:li rdf:resource="https://identifiers.org/chebi/CHEBI:5567"/>
                  <rdf:li rdf:resource="https://identifiers.org/chebi/CHEBI:60732"/>
                  <rdf:li rdf:resource="https://identifiers.org/biocyc/META:CPD-3708"/>
                  <rdf:li rdf:resource="https://identifiers.org/metanetx.chemical/MNXM2183"/>
                  <rdf:li rdf:resource="https://identifiers.org/inchikey/ZDPUTNZENXVHJC-UUOKFMHZSA-L"/>
                  <rdf:li rdf:resource="https://identifiers.org/seed.compound/cpd03701"/>
                </rdf:Bag>
              </bqbiol:is>
            </rdf:Description>
          </rdf:RDF>
        </annotation>
      </species>
      <species metaid="meta_M_3gmp_e" sboTerm="SBO:0000247" id="M_3gmp_e" name="Guanosine 3  phosphate" compartment="extracellular" hasOnlySubstanceUnits="false" boundaryCondition="false" constant="false" fbc:charge="-2" fbc:chemicalFormula="C10H12N5O8P">
        <annotation>
          <rdf:RDF xmlns:rdf="http://www.w3.org/1999/02/22-rdf-syntax-ns#" xmlns:dcterms="http://purl.org/dc/terms/" xmlns:vCard="http://www.w3.org/2001/vcard-rdf/3.0#" xmlns:vCard4="http://www.w3.org/2006/vcard/ns#" xmlns:bqbiol="http://biomodels.net/biology-qualifiers/" xmlns:bqmodel="http://biomodels.net/model-qualifiers/">
            <rdf:Description rdf:about="#meta_M_3gmp_e">
              <bqbiol:is>
                <rdf:Bag>
                  <rdf:li rdf:resource="https://identifiers.org/bigg.metabolite/3gmp_e"/>
                  <rdf:li rdf:resource="https://identifiers.org/kegg.compound/C06193"/>
                  <rdf:li rdf:resource="https://identifiers.org/chebi/CHEBI:24447"/>
                  <rdf:li rdf:resource="https://identifiers.org/chebi/CHEBI:28072"/>
                  <rdf:li rdf:resource="https://identifiers.org/chebi/CHEBI:39948"/>
                  <rdf:li rdf:resource="https://identifiers.org/chebi/CHEBI:42888"/>
                  <rdf:li rdf:resource="https://identifiers.org/chebi/CHEBI:5567"/>
                  <rdf:li rdf:resource="https://identifiers.org/chebi/CHEBI:60732"/>
                  <rdf:li rdf:resource="https://identifiers.org/biocyc/META:CPD-3708"/>
                  <rdf:li rdf:resource="https://identifiers.org/metanetx.chemical/MNXM2183"/>
                  <rdf:li rdf:resource="https://identifiers.org/inchikey/ZDPUTNZENXVHJC-UUOKFMHZSA-L"/>
                  <rdf:li rdf:resource="https://identifiers.org/seed.compound/cpd03701"/>
                </rdf:Bag>
              </bqbiol:is>
            </rdf:Description>
          </rdf:RDF>
        </annotation>
      </species>
      <species metaid="meta_M_3hadpcoa_c" sboTerm="SBO:0000247" id="M_3hadpcoa_c" name="(3S)-3-Hydroxyadipyl-CoA" compartment="cytosol" hasOnlySubstanceUnits="false" boundaryCondition="false" constant="false" fbc:charge="-5" fbc:chemicalFormula="C27H39N7O20P3S">
        <annotation>
          <rdf:RDF xmlns:rdf="http://www.w3.org/1999/02/22-rdf-syntax-ns#" xmlns:dcterms="http://purl.org/dc/terms/" xmlns:vCard="http://www.w3.org/2001/vcard-rdf/3.0#" xmlns:vCard4="http://www.w3.org/2006/vcard/ns#" xmlns:bqbiol="http://biomodels.net/biology-qualifiers/" xmlns:bqmodel="http://biomodels.net/model-qualifiers/">
            <rdf:Description rdf:about="#meta_M_3hadpcoa_c">
              <bqbiol:is>
                <rdf:Bag>
                  <rdf:li rdf:resource="https://identifiers.org/bigg.metabolite/3hadpcoa_c"/>
                  <rdf:li rdf:resource="https://identifiers.org/kegg.compound/C14145"/>
                  <rdf:li rdf:resource="https://identifiers.org/chebi/CHEBI:132183"/>
                  <rdf:li rdf:resource="https://identifiers.org/chebi/CHEBI:34002"/>
                  <rdf:li rdf:resource="https://identifiers.org/chebi/CHEBI:70990"/>
                  <rdf:li rdf:resource="https://identifiers.org/chebi/CHEBI:71038"/>
                  <rdf:li rdf:resource="https://identifiers.org/hmdb/HMDB12475"/>
                  <rdf:li rdf:resource="https://identifiers.org/hmdb/HMDB62352"/>
                  <rdf:li rdf:resource="https://identifiers.org/lipidmaps/LMFA07050117"/>
                  <rdf:li rdf:resource="https://identifiers.org/lipidmaps/LMFA07050211"/>
                  <rdf:li rdf:resource="https://identifiers.org/biocyc/META:3-HYDROXYADIPYL-COA"/>
                  <rdf:li rdf:resource="https://identifiers.org/metanetx.chemical/MNXM2784"/>
                  <rdf:li rdf:resource="https://identifiers.org/inchikey/OTEACGAEDCIMBS-NOTSHUFBSA-I"/>
                  <rdf:li rdf:resource="https://identifiers.org/seed.compound/cpd09844"/>
                </rdf:Bag>
              </bqbiol:is>
            </rdf:Description>
          </rdf:RDF>
        </annotation>
      </species>
      <species metaid="meta_M_3hbcoa_c" sboTerm="SBO:0000247" id="M_3hbcoa_c" name="(S)-3-Hydroxybutanoyl-CoA" compartment="cytosol" hasOnlySubstanceUnits="false" boundaryCondition="false" constant="false" fbc:charge="-4" fbc:chemicalFormula="C25H38N7O18P3S">
        <annotation>
          <rdf:RDF xmlns:rdf="http://www.w3.org/1999/02/22-rdf-syntax-ns#" xmlns:dcterms="http://purl.org/dc/terms/" xmlns:vCard="http://www.w3.org/2001/vcard-rdf/3.0#" xmlns:vCard4="http://www.w3.org/2006/vcard/ns#" xmlns:bqbiol="http://biomodels.net/biology-qualifiers/" xmlns:bqmodel="http://biomodels.net/model-qualifiers/">
            <rdf:Description rdf:about="#meta_M_3hbcoa_c">
              <bqbiol:is>
                <rdf:Bag>
                  <rdf:li rdf:resource="https://identifiers.org/bigg.metabolite/3hbcoa_c"/>
                  <rdf:li rdf:resource="https://identifiers.org/reactome/R-ALL-77251"/>
                  <rdf:li rdf:resource="https://identifiers.org/kegg.compound/C01144"/>
                  <rdf:li rdf:resource="https://identifiers.org/chebi/CHEBI:11048"/>
                  <rdf:li rdf:resource="https://identifiers.org/chebi/CHEBI:15453"/>
                  <rdf:li rdf:resource="https://identifiers.org/chebi/CHEBI:18749"/>
                  <rdf:li rdf:resource="https://identifiers.org/chebi/CHEBI:394"/>
                  <rdf:li rdf:resource="https://identifiers.org/chebi/CHEBI:39978"/>
                  <rdf:li rdf:resource="https://identifiers.org/chebi/CHEBI:57316"/>
                  <rdf:li rdf:resource="https://identifiers.org/hmdb/HMDB62259"/>
                  <rdf:li rdf:resource="https://identifiers.org/lipidmaps/LMFA07050153"/>
                  <rdf:li rdf:resource="https://identifiers.org/biocyc/META:S-3-HYDROXYBUTANOYL-COA"/>
                  <rdf:li rdf:resource="https://identifiers.org/metanetx.chemical/MNXM446"/>
                  <rdf:li rdf:resource="https://identifiers.org/inchikey/QHHKKMYHDBRONY-VKBDFPRVSA-J"/>
                  <rdf:li rdf:resource="https://identifiers.org/seed.compound/cpd00842"/>
                </rdf:Bag>
              </bqbiol:is>
            </rdf:Description>
          </rdf:RDF>
        </annotation>
      </species>
      <species metaid="meta_M_3hbutACP_c" sboTerm="SBO:0000247" id="M_3hbutACP_c" name="(R)-3-Hydroxybutanoyl-[acyl-carrier_protein]" compartment="cytosol" hasOnlySubstanceUnits="false" boundaryCondition="false" constant="false" fbc:charge="-1" fbc:chemicalFormula="C15H27N2O9PRS">
        <annotation>
          <rdf:RDF xmlns:rdf="http://www.w3.org/1999/02/22-rdf-syntax-ns#" xmlns:dcterms="http://purl.org/dc/terms/" xmlns:vCard="http://www.w3.org/2001/vcard-rdf/3.0#" xmlns:vCard4="http://www.w3.org/2006/vcard/ns#" xmlns:bqbiol="http://biomodels.net/biology-qualifiers/" xmlns:bqmodel="http://biomodels.net/model-qualifiers/">
            <rdf:Description rdf:about="#meta_M_3hbutACP_c">
              <bqbiol:is>
                <rdf:Bag>
                  <rdf:li rdf:resource="https://identifiers.org/bigg.metabolite/3hbutACP_c"/>
                  <rdf:li rdf:resource="https://identifiers.org/kegg.compound/C04618"/>
                  <rdf:li rdf:resource="https://identifiers.org/biocyc/META:Beta-3-hydroxybutyryl-ACPs"/>
                  <rdf:li rdf:resource="https://identifiers.org/metanetx.chemical/MNXM91793"/>
                  <rdf:li rdf:resource="https://identifiers.org/seed.compound/cpd11478"/>
                </rdf:Bag>
              </bqbiol:is>
            </rdf:Description>
          </rdf:RDF>
        </annotation>
      </species>
      <species metaid="meta_M_3hdcoa_c" sboTerm="SBO:0000247" id="M_3hdcoa_c" name="(S)-Hydroxydecanoyl-CoA" compartment="cytosol" hasOnlySubstanceUnits="false" boundaryCondition="false" constant="false" fbc:charge="-4" fbc:chemicalFormula="C31H50N7O18P3S">
        <annotation>
          <rdf:RDF xmlns:rdf="http://www.w3.org/1999/02/22-rdf-syntax-ns#" xmlns:dcterms="http://purl.org/dc/terms/" xmlns:vCard="http://www.w3.org/2001/vcard-rdf/3.0#" xmlns:vCard4="http://www.w3.org/2006/vcard/ns#" xmlns:bqbiol="http://biomodels.net/biology-qualifiers/" xmlns:bqmodel="http://biomodels.net/model-qualifiers/">
            <rdf:Description rdf:about="#meta_M_3hdcoa_c">
              <bqbiol:is>
                <rdf:Bag>
                  <rdf:li rdf:resource="https://identifiers.org/bigg.metabolite/3hdcoa_c"/>
                  <rdf:li rdf:resource="https://identifiers.org/reactome/R-ALL-77341"/>
                  <rdf:li rdf:resource="https://identifiers.org/kegg.compound/C05264"/>
                  <rdf:li rdf:resource="https://identifiers.org/chebi/CHEBI:18779"/>
                  <rdf:li rdf:resource="https://identifiers.org/chebi/CHEBI:28325"/>
                  <rdf:li rdf:resource="https://identifiers.org/chebi/CHEBI:418"/>
                  <rdf:li rdf:resource="https://identifiers.org/chebi/CHEBI:62616"/>
                  <rdf:li rdf:resource="https://identifiers.org/inchikey/HIVSMYZAMUNFKZ-PNPVFPMQSA-J"/>
                  <rdf:li rdf:resource="https://identifiers.org/hmdb/HMDB03938"/>
                  <rdf:li rdf:resource="https://identifiers.org/lipidmaps/LMFA07050014"/>
                  <rdf:li rdf:resource="https://identifiers.org/lipidmaps/LMFA07050154"/>
                  <rdf:li rdf:resource="https://identifiers.org/biocyc/META:CPD0-2244"/>
                  <rdf:li rdf:resource="https://identifiers.org/metanetx.chemical/MNXM674"/>
                  <rdf:li rdf:resource="https://identifiers.org/seed.compound/cpd03118"/>
                </rdf:Bag>
              </bqbiol:is>
            </rdf:Description>
          </rdf:RDF>
        </annotation>
      </species>
      <species metaid="meta_M_3hddcoa_c" sboTerm="SBO:0000247" id="M_3hddcoa_c" name="(S)-3-Hydroxydodecanoyl-CoA" compartment="cytosol" hasOnlySubstanceUnits="false" boundaryCondition="false" constant="false" fbc:charge="-4" fbc:chemicalFormula="C33H54N7O18P3S">
        <annotation>
          <rdf:RDF xmlns:rdf="http://www.w3.org/1999/02/22-rdf-syntax-ns#" xmlns:dcterms="http://purl.org/dc/terms/" xmlns:vCard="http://www.w3.org/2001/vcard-rdf/3.0#" xmlns:vCard4="http://www.w3.org/2006/vcard/ns#" xmlns:bqbiol="http://biomodels.net/biology-qualifiers/" xmlns:bqmodel="http://biomodels.net/model-qualifiers/">
            <rdf:Description rdf:about="#meta_M_3hddcoa_c">
              <bqbiol:is>
                <rdf:Bag>
                  <rdf:li rdf:resource="https://identifiers.org/bigg.metabolite/3hddcoa_c"/>
                  <rdf:li rdf:resource="https://identifiers.org/reactome/R-ALL-77252"/>
                  <rdf:li rdf:resource="https://identifiers.org/kegg.compound/C05262"/>
                  <rdf:li rdf:resource="https://identifiers.org/chebi/CHEBI:18751"/>
                  <rdf:li rdf:resource="https://identifiers.org/chebi/CHEBI:27668"/>
                  <rdf:li rdf:resource="https://identifiers.org/chebi/CHEBI:396"/>
                  <rdf:li rdf:resource="https://identifiers.org/chebi/CHEBI:62558"/>
                  <rdf:li rdf:resource="https://identifiers.org/hmdb/HMDB03936"/>
                  <rdf:li rdf:resource="https://identifiers.org/hmdb/HMDB62260"/>
                  <rdf:li rdf:resource="https://identifiers.org/inchikey/IJFLXRCJWPKGKJ-LXIXEQKWSA-J"/>
                  <rdf:li rdf:resource="https://identifiers.org/lipidmaps/LMFA07050012"/>
                  <rdf:li rdf:resource="https://identifiers.org/lipidmaps/LMFA07050158"/>
                  <rdf:li rdf:resource="https://identifiers.org/biocyc/META:CPD0-2107"/>
                  <rdf:li rdf:resource="https://identifiers.org/metanetx.chemical/MNXM733"/>
                  <rdf:li rdf:resource="https://identifiers.org/seed.compound/cpd03116"/>
                </rdf:Bag>
              </bqbiol:is>
            </rdf:Description>
          </rdf:RDF>
        </annotation>
      </species>
      <species metaid="meta_M_3hddecACP_c" sboTerm="SBO:0000247" id="M_3hddecACP_c" name="D-3-Hydroxydodecanoyl-[acp]" compartment="cytosol" hasOnlySubstanceUnits="false" boundaryCondition="false" constant="false" fbc:charge="-1" fbc:chemicalFormula="C23H43N2O9PRS">
        <annotation>
          <rdf:RDF xmlns:rdf="http://www.w3.org/1999/02/22-rdf-syntax-ns#" xmlns:dcterms="http://purl.org/dc/terms/" xmlns:vCard="http://www.w3.org/2001/vcard-rdf/3.0#" xmlns:vCard4="http://www.w3.org/2006/vcard/ns#" xmlns:bqbiol="http://biomodels.net/biology-qualifiers/" xmlns:bqmodel="http://biomodels.net/model-qualifiers/">
            <rdf:Description rdf:about="#meta_M_3hddecACP_c">
              <bqbiol:is>
                <rdf:Bag>
                  <rdf:li rdf:resource="https://identifiers.org/bigg.metabolite/3hddecACP_c"/>
                  <rdf:li rdf:resource="https://identifiers.org/kegg.compound/C05757"/>
                  <rdf:li rdf:resource="https://identifiers.org/chebi/CHEBI:325"/>
                  <rdf:li rdf:resource="https://identifiers.org/lipidmaps/LMFA07060015"/>
                  <rdf:li rdf:resource="https://identifiers.org/metanetx.chemical/MNXM27066"/>
                  <rdf:li rdf:resource="https://identifiers.org/seed.compound/cpd11480"/>
                </rdf:Bag>
              </bqbiol:is>
            </rdf:Description>
          </rdf:RDF>
        </annotation>
      </species>
      <species metaid="meta_M_3hdecACP_c" sboTerm="SBO:0000247" id="M_3hdecACP_c" name="(R)-3-Hydroxydecanoyl-[acyl-carrier_protein]" compartment="cytosol" hasOnlySubstanceUnits="false" boundaryCondition="false" constant="false" fbc:charge="-1" fbc:chemicalFormula="C21H39N2O9PRS">
        <annotation>
          <rdf:RDF xmlns:rdf="http://www.w3.org/1999/02/22-rdf-syntax-ns#" xmlns:dcterms="http://purl.org/dc/terms/" xmlns:vCard="http://www.w3.org/2001/vcard-rdf/3.0#" xmlns:vCard4="http://www.w3.org/2006/vcard/ns#" xmlns:bqbiol="http://biomodels.net/biology-qualifiers/" xmlns:bqmodel="http://biomodels.net/model-qualifiers/">
            <rdf:Description rdf:about="#meta_M_3hdecACP_c">
              <bqbiol:is>
                <rdf:Bag>
                  <rdf:li rdf:resource="https://identifiers.org/bigg.metabolite/3hdecACP_c"/>
                  <rdf:li rdf:resource="https://identifiers.org/kegg.compound/C04619"/>
                  <rdf:li rdf:resource="https://identifiers.org/biocyc/META:Beta-hydroxydecanoyl-ACPs"/>
                  <rdf:li rdf:resource="https://identifiers.org/metanetx.chemical/MNXM7127"/>
                  <rdf:li rdf:resource="https://identifiers.org/seed.compound/cpd11482"/>
                </rdf:Bag>
              </bqbiol:is>
            </rdf:Description>
          </rdf:RDF>
        </annotation>
      </species>
      <species metaid="meta_M_3hhcoa_c" sboTerm="SBO:0000247" id="M_3hhcoa_c" name="(S)-Hydroxyhexanoyl-CoA" compartment="cytosol" hasOnlySubstanceUnits="false" boundaryCondition="false" constant="false" fbc:charge="-4" fbc:chemicalFormula="C27H42N7O18P3S">
        <annotation>
          <rdf:RDF xmlns:rdf="http://www.w3.org/1999/02/22-rdf-syntax-ns#" xmlns:dcterms="http://purl.org/dc/terms/" xmlns:vCard="http://www.w3.org/2001/vcard-rdf/3.0#" xmlns:vCard4="http://www.w3.org/2006/vcard/ns#" xmlns:bqbiol="http://biomodels.net/biology-qualifiers/" xmlns:bqmodel="http://biomodels.net/model-qualifiers/">
            <rdf:Description rdf:about="#meta_M_3hhcoa_c">
              <bqbiol:is>
                <rdf:Bag>
                  <rdf:li rdf:resource="https://identifiers.org/bigg.metabolite/3hhcoa_c"/>
                  <rdf:li rdf:resource="https://identifiers.org/reactome/R-ALL-77322"/>
                  <rdf:li rdf:resource="https://identifiers.org/kegg.compound/C05268"/>
                  <rdf:li rdf:resource="https://identifiers.org/chebi/CHEBI:18780"/>
                  <rdf:li rdf:resource="https://identifiers.org/chebi/CHEBI:28276"/>
                  <rdf:li rdf:resource="https://identifiers.org/chebi/CHEBI:419"/>
                  <rdf:li rdf:resource="https://identifiers.org/chebi/CHEBI:62075"/>
                  <rdf:li rdf:resource="https://identifiers.org/hmdb/HMDB03942"/>
                  <rdf:li rdf:resource="https://identifiers.org/hmdb/HMDB62262"/>
                  <rdf:li rdf:resource="https://identifiers.org/lipidmaps/LMFA07050017"/>
                  <rdf:li rdf:resource="https://identifiers.org/lipidmaps/LMFA07050156"/>
                  <rdf:li rdf:resource="https://identifiers.org/biocyc/META:OH-HEXANOYL-COA"/>
                  <rdf:li rdf:resource="https://identifiers.org/metanetx.chemical/MNXM757"/>
                  <rdf:li rdf:resource="https://identifiers.org/inchikey/VAAHKRMGOFIORX-IKTBLOROSA-J"/>
                  <rdf:li rdf:resource="https://identifiers.org/seed.compound/cpd03122"/>
                </rdf:Bag>
              </bqbiol:is>
            </rdf:Description>
          </rdf:RDF>
        </annotation>
      </species>
      <species metaid="meta_M_3hhdcoa_c" sboTerm="SBO:0000247" id="M_3hhdcoa_c" name="(S)-3-Hydroxyhexadecanoyl-CoA" compartment="cytosol" hasOnlySubstanceUnits="false" boundaryCondition="false" constant="false" fbc:charge="-4" fbc:chemicalFormula="C37H62N7O18P3S">
        <annotation>
          <rdf:RDF xmlns:rdf="http://www.w3.org/1999/02/22-rdf-syntax-ns#" xmlns:dcterms="http://purl.org/dc/terms/" xmlns:vCard="http://www.w3.org/2001/vcard-rdf/3.0#" xmlns:vCard4="http://www.w3.org/2006/vcard/ns#" xmlns:bqbiol="http://biomodels.net/biology-qualifiers/" xmlns:bqmodel="http://biomodels.net/model-qualifiers/">
            <rdf:Description rdf:about="#meta_M_3hhdcoa_c">
              <bqbiol:is>
                <rdf:Bag>
                  <rdf:li rdf:resource="https://identifiers.org/bigg.metabolite/3hhdcoa_c"/>
                  <rdf:li rdf:resource="https://identifiers.org/reactome/R-ALL-77300"/>
                  <rdf:li rdf:resource="https://identifiers.org/kegg.compound/C05258"/>
                  <rdf:li rdf:resource="https://identifiers.org/chebi/CHEBI:18752"/>
                  <rdf:li rdf:resource="https://identifiers.org/chebi/CHEBI:27402"/>
                  <rdf:li rdf:resource="https://identifiers.org/chebi/CHEBI:397"/>
                  <rdf:li rdf:resource="https://identifiers.org/chebi/CHEBI:62613"/>
                  <rdf:li rdf:resource="https://identifiers.org/inchikey/DEHLMTDDPWDRDR-BCIKBWLNSA-J"/>
                  <rdf:li rdf:resource="https://identifiers.org/hmdb/HMDB03932"/>
                  <rdf:li rdf:resource="https://identifiers.org/lipidmaps/LMFA07050161"/>
                  <rdf:li rdf:resource="https://identifiers.org/biocyc/META:CPD0-2232"/>
                  <rdf:li rdf:resource="https://identifiers.org/metanetx.chemical/MNXM825"/>
                  <rdf:li rdf:resource="https://identifiers.org/seed.compound/cpd03113"/>
                </rdf:Bag>
              </bqbiol:is>
            </rdf:Description>
          </rdf:RDF>
        </annotation>
      </species>
      <species metaid="meta_M_3hhexACP_c" sboTerm="SBO:0000247" id="M_3hhexACP_c" name="D-3-Hydroxyhexanoyl-[acp]" compartment="cytosol" hasOnlySubstanceUnits="false" boundaryCondition="false" constant="false" fbc:charge="-1" fbc:chemicalFormula="C17H31N2O9PRS">
        <annotation>
          <rdf:RDF xmlns:rdf="http://www.w3.org/1999/02/22-rdf-syntax-ns#" xmlns:dcterms="http://purl.org/dc/terms/" xmlns:vCard="http://www.w3.org/2001/vcard-rdf/3.0#" xmlns:vCard4="http://www.w3.org/2006/vcard/ns#" xmlns:bqbiol="http://biomodels.net/biology-qualifiers/" xmlns:bqmodel="http://biomodels.net/model-qualifiers/">
            <rdf:Description rdf:about="#meta_M_3hhexACP_c">
              <bqbiol:is>
                <rdf:Bag>
                  <rdf:li rdf:resource="https://identifiers.org/bigg.metabolite/3hhexACP_c"/>
                  <rdf:li rdf:resource="https://identifiers.org/kegg.compound/C05747"/>
                  <rdf:li rdf:resource="https://identifiers.org/chebi/CHEBI:326"/>
                  <rdf:li rdf:resource="https://identifiers.org/lipidmaps/LMFA07060006"/>
                  <rdf:li rdf:resource="https://identifiers.org/metanetx.chemical/MNXM25370"/>
                  <rdf:li rdf:resource="https://identifiers.org/seed.compound/cpd11479"/>
                </rdf:Bag>
              </bqbiol:is>
            </rdf:Description>
          </rdf:RDF>
        </annotation>
      </species>
      <species metaid="meta_M_3hmbcoa_c" sboTerm="SBO:0000247" id="M_3hmbcoa_c" name="2-methyl-3-hydroxy-butyryl-CoA" compartment="cytosol" hasOnlySubstanceUnits="false" boundaryCondition="false" constant="false" fbc:charge="-4" fbc:chemicalFormula="C26H40N7O18P3S">
        <annotation>
          <rdf:RDF xmlns:rdf="http://www.w3.org/1999/02/22-rdf-syntax-ns#" xmlns:dcterms="http://purl.org/dc/terms/" xmlns:vCard="http://www.w3.org/2001/vcard-rdf/3.0#" xmlns:vCard4="http://www.w3.org/2006/vcard/ns#" xmlns:bqbiol="http://biomodels.net/biology-qualifiers/" xmlns:bqmodel="http://biomodels.net/model-qualifiers/">
            <rdf:Description rdf:about="#meta_M_3hmbcoa_c">
              <bqbiol:is>
                <rdf:Bag>
                  <rdf:li rdf:resource="https://identifiers.org/bigg.metabolite/3hmbcoa_c"/>
                  <rdf:li rdf:resource="https://identifiers.org/kegg.compound/C04405"/>
                  <rdf:li rdf:resource="https://identifiers.org/chebi/CHEBI:10871"/>
                  <rdf:li rdf:resource="https://identifiers.org/chebi/CHEBI:15449"/>
                  <rdf:li rdf:resource="https://identifiers.org/chebi/CHEBI:18552"/>
                  <rdf:li rdf:resource="https://identifiers.org/chebi/CHEBI:18553"/>
                  <rdf:li rdf:resource="https://identifiers.org/chebi/CHEBI:191"/>
                  <rdf:li rdf:resource="https://identifiers.org/chebi/CHEBI:57312"/>
                  <rdf:li rdf:resource="https://identifiers.org/hmdb/HMDB01356"/>
                  <rdf:li rdf:resource="https://identifiers.org/hmdb/HMDB02029"/>
                  <rdf:li rdf:resource="https://identifiers.org/lipidmaps/LMFA07050109"/>
                  <rdf:li rdf:resource="https://identifiers.org/lipidmaps/LMFA07050188"/>
                  <rdf:li rdf:resource="https://identifiers.org/biocyc/META:2-METHYL-3-HYDROXY-BUTYRYL-COA"/>
                  <rdf:li rdf:resource="https://identifiers.org/metanetx.chemical/MNXM701"/>
                  <rdf:li rdf:resource="https://identifiers.org/inchikey/PEKYNTFSOBAABV-LQUDNSJZSA-J"/>
                  <rdf:li rdf:resource="https://identifiers.org/seed.compound/cpd02691"/>
                </rdf:Bag>
              </bqbiol:is>
            </rdf:Description>
          </rdf:RDF>
        </annotation>
      </species>
      <species metaid="meta_M_3hmop_c" sboTerm="SBO:0000247" id="M_3hmop_c" name="(R)-3-Hydroxy-3-methyl-2-oxopentanoate" compartment="cytosol" hasOnlySubstanceUnits="false" boundaryCondition="false" constant="false" fbc:charge="-1" fbc:chemicalFormula="C6H9O4">
        <annotation>
          <rdf:RDF xmlns:rdf="http://www.w3.org/1999/02/22-rdf-syntax-ns#" xmlns:dcterms="http://purl.org/dc/terms/" xmlns:vCard="http://www.w3.org/2001/vcard-rdf/3.0#" xmlns:vCard4="http://www.w3.org/2006/vcard/ns#" xmlns:bqbiol="http://biomodels.net/biology-qualifiers/" xmlns:bqmodel="http://biomodels.net/model-qualifiers/">
            <rdf:Description rdf:about="#meta_M_3hmop_c">
              <bqbiol:is>
                <rdf:Bag>
                  <rdf:li rdf:resource="https://identifiers.org/bigg.metabolite/3hmop_c"/>
                  <rdf:li rdf:resource="https://identifiers.org/kegg.compound/C14463"/>
                  <rdf:li rdf:resource="https://identifiers.org/chebi/CHEBI:34008"/>
                  <rdf:li rdf:resource="https://identifiers.org/chebi/CHEBI:49257"/>
                  <rdf:li rdf:resource="https://identifiers.org/lipidmaps/LMFA01050457"/>
                  <rdf:li rdf:resource="https://identifiers.org/biocyc/META:CPD-15104"/>
                  <rdf:li rdf:resource="https://identifiers.org/metanetx.chemical/MNXM114594"/>
                  <rdf:li rdf:resource="https://identifiers.org/inchikey/YJVOWRAWFXRESP-ZCFIWIBFSA-M"/>
                  <rdf:li rdf:resource="https://identifiers.org/seed.compound/cpd10162"/>
                </rdf:Bag>
              </bqbiol:is>
            </rdf:Description>
          </rdf:RDF>
        </annotation>
      </species>
      <species metaid="meta_M_3hmp_c" sboTerm="SBO:0000247" id="M_3hmp_c" name="3-Hydroxyisobutyrate" compartment="cytosol" hasOnlySubstanceUnits="false" boundaryCondition="false" constant="false" fbc:charge="-1" fbc:chemicalFormula="C4H7O3">
        <annotation>
          <rdf:RDF xmlns:rdf="http://www.w3.org/1999/02/22-rdf-syntax-ns#" xmlns:dcterms="http://purl.org/dc/terms/" xmlns:vCard="http://www.w3.org/2001/vcard-rdf/3.0#" xmlns:vCard4="http://www.w3.org/2006/vcard/ns#" xmlns:bqbiol="http://biomodels.net/biology-qualifiers/" xmlns:bqmodel="http://biomodels.net/model-qualifiers/">
            <rdf:Description rdf:about="#meta_M_3hmp_c">
              <bqbiol:is>
                <rdf:Bag>
                  <rdf:li rdf:resource="https://identifiers.org/bigg.metabolite/3hmp_c"/>
                  <rdf:li rdf:resource="https://identifiers.org/reactome/R-ALL-573404"/>
                  <rdf:li rdf:resource="https://identifiers.org/kegg.compound/C01188"/>
                  <rdf:li rdf:resource="https://identifiers.org/chebi/CHEBI:11805"/>
                  <rdf:li rdf:resource="https://identifiers.org/chebi/CHEBI:1516"/>
                  <rdf:li rdf:resource="https://identifiers.org/chebi/CHEBI:18064"/>
                  <rdf:li rdf:resource="https://identifiers.org/inchikey/DBXBTMSZEOQQDU-UHFFFAOYSA-M"/>
                  <rdf:li rdf:resource="https://identifiers.org/hmdb/HMDB62640"/>
                  <rdf:li rdf:resource="https://identifiers.org/biocyc/META:3-HYDROXY-ISOBUTYRATE"/>
                  <rdf:li rdf:resource="https://identifiers.org/metanetx.chemical/MNXM396"/>
                  <rdf:li rdf:resource="https://identifiers.org/seed.compound/cpd00876"/>
                </rdf:Bag>
              </bqbiol:is>
            </rdf:Description>
          </rdf:RDF>
        </annotation>
      </species>
      <species metaid="meta_M_3hmrsACP_c" sboTerm="SBO:0000247" id="M_3hmrsACP_c" name="HMA" compartment="cytosol" hasOnlySubstanceUnits="false" boundaryCondition="false" constant="false" fbc:charge="-1" fbc:chemicalFormula="C25H47N2O9PRS">
        <annotation>
          <rdf:RDF xmlns:rdf="http://www.w3.org/1999/02/22-rdf-syntax-ns#" xmlns:dcterms="http://purl.org/dc/terms/" xmlns:vCard="http://www.w3.org/2001/vcard-rdf/3.0#" xmlns:vCard4="http://www.w3.org/2006/vcard/ns#" xmlns:bqbiol="http://biomodels.net/biology-qualifiers/" xmlns:bqmodel="http://biomodels.net/model-qualifiers/">
            <rdf:Description rdf:about="#meta_M_3hmrsACP_c">
              <bqbiol:is>
                <rdf:Bag>
                  <rdf:li rdf:resource="https://identifiers.org/bigg.metabolite/3hmrsACP_c"/>
                  <rdf:li rdf:resource="https://identifiers.org/kegg.compound/C04688"/>
                  <rdf:li rdf:resource="https://identifiers.org/biocyc/META:R-3-hydroxymyristoyl-ACPs"/>
                  <rdf:li rdf:resource="https://identifiers.org/metanetx.chemical/MNXM7733"/>
                  <rdf:li rdf:resource="https://identifiers.org/seed.compound/cpd11484"/>
                </rdf:Bag>
              </bqbiol:is>
            </rdf:Description>
          </rdf:RDF>
        </annotation>
      </species>
      <species metaid="meta_M_3hocoa_c" sboTerm="SBO:0000247" id="M_3hocoa_c" name="(S)-Hydroxyoctanoyl-CoA" compartment="cytosol" hasOnlySubstanceUnits="false" boundaryCondition="false" constant="false" fbc:charge="-4" fbc:chemicalFormula="C29H46N7O18P3S">
        <annotation>
          <rdf:RDF xmlns:rdf="http://www.w3.org/1999/02/22-rdf-syntax-ns#" xmlns:dcterms="http://purl.org/dc/terms/" xmlns:vCard="http://www.w3.org/2001/vcard-rdf/3.0#" xmlns:vCard4="http://www.w3.org/2006/vcard/ns#" xmlns:bqbiol="http://biomodels.net/biology-qualifiers/" xmlns:bqmodel="http://biomodels.net/model-qualifiers/">
            <rdf:Description rdf:about="#meta_M_3hocoa_c">
              <bqbiol:is>
                <rdf:Bag>
                  <rdf:li rdf:resource="https://identifiers.org/bigg.metabolite/3hocoa_c"/>
                  <rdf:li rdf:resource="https://identifiers.org/reactome/R-ALL-77330"/>
                  <rdf:li rdf:resource="https://identifiers.org/inchikey/ATVGTMKWKDUCMS-OTOYJEMWSA-J"/>
                  <rdf:li rdf:resource="https://identifiers.org/kegg.compound/C05266"/>
                  <rdf:li rdf:resource="https://identifiers.org/chebi/CHEBI:18750"/>
                  <rdf:li rdf:resource="https://identifiers.org/chebi/CHEBI:18781"/>
                  <rdf:li rdf:resource="https://identifiers.org/chebi/CHEBI:27800"/>
                  <rdf:li rdf:resource="https://identifiers.org/chebi/CHEBI:28632"/>
                  <rdf:li rdf:resource="https://identifiers.org/chebi/CHEBI:395"/>
                  <rdf:li rdf:resource="https://identifiers.org/chebi/CHEBI:420"/>
                  <rdf:li rdf:resource="https://identifiers.org/chebi/CHEBI:62617"/>
                  <rdf:li rdf:resource="https://identifiers.org/hmdb/HMDB03940"/>
                  <rdf:li rdf:resource="https://identifiers.org/lipidmaps/LMFA07050015"/>
                  <rdf:li rdf:resource="https://identifiers.org/lipidmaps/LMFA07050160"/>
                  <rdf:li rdf:resource="https://identifiers.org/metanetx.chemical/MNXM766"/>
                  <rdf:li rdf:resource="https://identifiers.org/seed.compound/cpd03120"/>
                </rdf:Bag>
              </bqbiol:is>
            </rdf:Description>
          </rdf:RDF>
        </annotation>
      </species>
      <species metaid="meta_M_3hoctACP_c" sboTerm="SBO:0000247" id="M_3hoctACP_c" name="(R)-3-Hydroxyoctanoyl-[acyl-carrier_protein]" compartment="cytosol" hasOnlySubstanceUnits="false" boundaryCondition="false" constant="false" fbc:charge="-1" fbc:chemicalFormula="C19H35N2O9PRS">
        <annotation>
          <rdf:RDF xmlns:rdf="http://www.w3.org/1999/02/22-rdf-syntax-ns#" xmlns:dcterms="http://purl.org/dc/terms/" xmlns:vCard="http://www.w3.org/2001/vcard-rdf/3.0#" xmlns:vCard4="http://www.w3.org/2006/vcard/ns#" xmlns:bqbiol="http://biomodels.net/biology-qualifiers/" xmlns:bqmodel="http://biomodels.net/model-qualifiers/">
            <rdf:Description rdf:about="#meta_M_3hoctACP_c">
              <bqbiol:is>
                <rdf:Bag>
                  <rdf:li rdf:resource="https://identifiers.org/bigg.metabolite/3hoctACP_c"/>
                  <rdf:li rdf:resource="https://identifiers.org/kegg.compound/C04620"/>
                  <rdf:li rdf:resource="https://identifiers.org/biocyc/META:3-Hydroxy-octanoyl-ACPs"/>
                  <rdf:li rdf:resource="https://identifiers.org/metanetx.chemical/MNXM10019"/>
                  <rdf:li rdf:resource="https://identifiers.org/seed.compound/cpd11483"/>
                </rdf:Bag>
              </bqbiol:is>
            </rdf:Description>
          </rdf:RDF>
        </annotation>
      </species>
      <species metaid="meta_M_3hoxpac_c" sboTerm="SBO:0000247" id="M_3hoxpac_c" name="3-Hydroxyphenylacetate" compartment="cytosol" hasOnlySubstanceUnits="false" boundaryCondition="false" constant="false" fbc:charge="0" fbc:chemicalFormula="C8H8O3">
        <annotation>
          <rdf:RDF xmlns:rdf="http://www.w3.org/1999/02/22-rdf-syntax-ns#" xmlns:dcterms="http://purl.org/dc/terms/" xmlns:vCard="http://www.w3.org/2001/vcard-rdf/3.0#" xmlns:vCard4="http://www.w3.org/2006/vcard/ns#" xmlns:bqbiol="http://biomodels.net/biology-qualifiers/" xmlns:bqmodel="http://biomodels.net/model-qualifiers/">
            <rdf:Description rdf:about="#meta_M_3hoxpac_c">
              <bqbiol:is>
                <rdf:Bag>
                  <rdf:li rdf:resource="https://identifiers.org/bigg.metabolite/3hoxpac_c"/>
                  <rdf:li rdf:resource="https://identifiers.org/kegg.compound/C05593"/>
                  <rdf:li rdf:resource="https://identifiers.org/chebi/CHEBI:11833"/>
                  <rdf:li rdf:resource="https://identifiers.org/chebi/CHEBI:1550"/>
                  <rdf:li rdf:resource="https://identifiers.org/chebi/CHEBI:17445"/>
                  <rdf:li rdf:resource="https://identifiers.org/chebi/CHEBI:20076"/>
                  <rdf:li rdf:resource="https://identifiers.org/chebi/CHEBI:39897"/>
                  <rdf:li rdf:resource="https://identifiers.org/chebi/CHEBI:58149"/>
                  <rdf:li rdf:resource="https://identifiers.org/inchikey/FVMDYYGIDFPZAX-UHFFFAOYSA-M"/>
                  <rdf:li rdf:resource="https://identifiers.org/hmdb/HMDB00440"/>
                  <rdf:li rdf:resource="https://identifiers.org/biocyc/META:3-HYDROXYPHENYLACETATE"/>
                  <rdf:li rdf:resource="https://identifiers.org/metanetx.chemical/MNXM1639"/>
                  <rdf:li rdf:resource="https://identifiers.org/seed.compound/cpd03320"/>
                </rdf:Bag>
              </bqbiol:is>
            </rdf:Description>
          </rdf:RDF>
        </annotation>
      </species>
      <species metaid="meta_M_3hpalmACP_c" sboTerm="SBO:0000247" id="M_3hpalmACP_c" name="R-3-hydroxypalmitoyl-acyl-carrierprotein" compartment="cytosol" hasOnlySubstanceUnits="false" boundaryCondition="false" constant="false" fbc:charge="-1" fbc:chemicalFormula="C27H51N2O9PRS">
        <annotation>
          <rdf:RDF xmlns:rdf="http://www.w3.org/1999/02/22-rdf-syntax-ns#" xmlns:dcterms="http://purl.org/dc/terms/" xmlns:vCard="http://www.w3.org/2001/vcard-rdf/3.0#" xmlns:vCard4="http://www.w3.org/2006/vcard/ns#" xmlns:bqbiol="http://biomodels.net/biology-qualifiers/" xmlns:bqmodel="http://biomodels.net/model-qualifiers/">
            <rdf:Description rdf:about="#meta_M_3hpalmACP_c">
              <bqbiol:is>
                <rdf:Bag>
                  <rdf:li rdf:resource="https://identifiers.org/bigg.metabolite/3hpalmACP_c"/>
                  <rdf:li rdf:resource="https://identifiers.org/kegg.compound/C04633"/>
                  <rdf:li rdf:resource="https://identifiers.org/metanetx.chemical/MNXM2576"/>
                  <rdf:li rdf:resource="https://identifiers.org/seed.compound/cpd11481"/>
                </rdf:Bag>
              </bqbiol:is>
            </rdf:Description>
          </rdf:RDF>
        </annotation>
      </species>
      <species metaid="meta_M_3htdcoa_c" sboTerm="SBO:0000247" id="M_3htdcoa_c" name="(S)-3-Hydroxytetradecanoyl-CoA" compartment="cytosol" hasOnlySubstanceUnits="false" boundaryCondition="false" constant="false" fbc:charge="-4" fbc:chemicalFormula="C35H58N7O18P3S">
        <annotation>
          <rdf:RDF xmlns:rdf="http://www.w3.org/1999/02/22-rdf-syntax-ns#" xmlns:dcterms="http://purl.org/dc/terms/" xmlns:vCard="http://www.w3.org/2001/vcard-rdf/3.0#" xmlns:vCard4="http://www.w3.org/2006/vcard/ns#" xmlns:bqbiol="http://biomodels.net/biology-qualifiers/" xmlns:bqmodel="http://biomodels.net/model-qualifiers/">
            <rdf:Description rdf:about="#meta_M_3htdcoa_c">
              <bqbiol:is>
                <rdf:Bag>
                  <rdf:li rdf:resource="https://identifiers.org/bigg.metabolite/3htdcoa_c"/>
                  <rdf:li rdf:resource="https://identifiers.org/reactome/R-ALL-77276"/>
                  <rdf:li rdf:resource="https://identifiers.org/kegg.compound/C05260"/>
                  <rdf:li rdf:resource="https://identifiers.org/chebi/CHEBI:18754"/>
                  <rdf:li rdf:resource="https://identifiers.org/chebi/CHEBI:27466"/>
                  <rdf:li rdf:resource="https://identifiers.org/chebi/CHEBI:400"/>
                  <rdf:li rdf:resource="https://identifiers.org/chebi/CHEBI:62614"/>
                  <rdf:li rdf:resource="https://identifiers.org/hmdb/HMDB03934"/>
                  <rdf:li rdf:resource="https://identifiers.org/lipidmaps/LMFA07050257"/>
                  <rdf:li rdf:resource="https://identifiers.org/biocyc/META:CPD0-2171"/>
                  <rdf:li rdf:resource="https://identifiers.org/metanetx.chemical/MNXM767"/>
                  <rdf:li rdf:resource="https://identifiers.org/inchikey/OXBHKMHNDGRDCZ-STLSENOWSA-J"/>
                  <rdf:li rdf:resource="https://identifiers.org/seed.compound/cpd03115"/>
                  <rdf:li rdf:resource="https://identifiers.org/seed.compound/cpd26436"/>
                </rdf:Bag>
              </bqbiol:is>
            </rdf:Description>
          </rdf:RDF>
        </annotation>
      </species>
      <species metaid="meta_M_3ig3p_c" sboTerm="SBO:0000247" id="M_3ig3p_c" name="Indoleglycerol_phosphate" compartment="cytosol" hasOnlySubstanceUnits="false" boundaryCondition="false" constant="false" fbc:charge="-2" fbc:chemicalFormula="C11H12NO6P">
        <annotation>
          <rdf:RDF xmlns:rdf="http://www.w3.org/1999/02/22-rdf-syntax-ns#" xmlns:dcterms="http://purl.org/dc/terms/" xmlns:vCard="http://www.w3.org/2001/vcard-rdf/3.0#" xmlns:vCard4="http://www.w3.org/2006/vcard/ns#" xmlns:bqbiol="http://biomodels.net/biology-qualifiers/" xmlns:bqmodel="http://biomodels.net/model-qualifiers/">
            <rdf:Description rdf:about="#meta_M_3ig3p_c">
              <bqbiol:is>
                <rdf:Bag>
                  <rdf:li rdf:resource="https://identifiers.org/bigg.metabolite/3ig3p_c"/>
                  <rdf:li rdf:resource="https://identifiers.org/kegg.compound/C03506"/>
                  <rdf:li rdf:resource="https://identifiers.org/chebi/CHEBI:51793"/>
                  <rdf:li rdf:resource="https://identifiers.org/chebi/CHEBI:58866"/>
                  <rdf:li rdf:resource="https://identifiers.org/biocyc/META:INDOLE-3-GLYCEROL-P"/>
                  <rdf:li rdf:resource="https://identifiers.org/metanetx.chemical/MNXM866"/>
                  <rdf:li rdf:resource="https://identifiers.org/inchikey/NQEQTYPJSIEPHW-MNOVXSKESA-L"/>
                  <rdf:li rdf:resource="https://identifiers.org/seed.compound/cpd02210"/>
                  <rdf:li rdf:resource="https://identifiers.org/seed.compound/cpd29667"/>
                </rdf:Bag>
              </bqbiol:is>
            </rdf:Description>
          </rdf:RDF>
        </annotation>
      </species>
      <species metaid="meta_M_3mb2coa_c" sboTerm="SBO:0000247" id="M_3mb2coa_c" name="Dimethylacryloyl-CoA" compartment="cytosol" hasOnlySubstanceUnits="false" boundaryCondition="false" constant="false" fbc:charge="-4" fbc:chemicalFormula="C26H38N7O17P3S">
        <annotation>
          <rdf:RDF xmlns:rdf="http://www.w3.org/1999/02/22-rdf-syntax-ns#" xmlns:dcterms="http://purl.org/dc/terms/" xmlns:vCard="http://www.w3.org/2001/vcard-rdf/3.0#" xmlns:vCard4="http://www.w3.org/2006/vcard/ns#" xmlns:bqbiol="http://biomodels.net/biology-qualifiers/" xmlns:bqmodel="http://biomodels.net/model-qualifiers/">
            <rdf:Description rdf:about="#meta_M_3mb2coa_c">
              <bqbiol:is>
                <rdf:Bag>
                  <rdf:li rdf:resource="https://identifiers.org/bigg.metabolite/3mb2coa_c"/>
                  <rdf:li rdf:resource="https://identifiers.org/reactome/R-ALL-70744"/>
                  <rdf:li rdf:resource="https://identifiers.org/inchikey/BXIPALATIYNHJN-ZMHDXICWSA-J"/>
                  <rdf:li rdf:resource="https://identifiers.org/kegg.compound/C03069"/>
                  <rdf:li rdf:resource="https://identifiers.org/chebi/CHEBI:11853"/>
                  <rdf:li rdf:resource="https://identifiers.org/chebi/CHEBI:11858"/>
                  <rdf:li rdf:resource="https://identifiers.org/chebi/CHEBI:15486"/>
                  <rdf:li rdf:resource="https://identifiers.org/chebi/CHEBI:1599"/>
                  <rdf:li rdf:resource="https://identifiers.org/chebi/CHEBI:20128"/>
                  <rdf:li rdf:resource="https://identifiers.org/chebi/CHEBI:23802"/>
                  <rdf:li rdf:resource="https://identifiers.org/chebi/CHEBI:27728"/>
                  <rdf:li rdf:resource="https://identifiers.org/chebi/CHEBI:4615"/>
                  <rdf:li rdf:resource="https://identifiers.org/chebi/CHEBI:57344"/>
                  <rdf:li rdf:resource="https://identifiers.org/hmdb/HMDB01493"/>
                  <rdf:li rdf:resource="https://identifiers.org/lipidmaps/LMFA07050232"/>
                  <rdf:li rdf:resource="https://identifiers.org/lipidmaps/LMFA07050234"/>
                  <rdf:li rdf:resource="https://identifiers.org/biocyc/META:3-METHYL-CROTONYL-COA"/>
                  <rdf:li rdf:resource="https://identifiers.org/metanetx.chemical/MNXM389"/>
                  <rdf:li rdf:resource="https://identifiers.org/seed.compound/cpd01966"/>
                </rdf:Bag>
              </bqbiol:is>
            </rdf:Description>
          </rdf:RDF>
        </annotation>
      </species>
      <species metaid="meta_M_3mcat_c" sboTerm="SBO:0000247" id="M_3mcat_c" name="3-Methylcatechol" compartment="cytosol" hasOnlySubstanceUnits="false" boundaryCondition="false" constant="false" fbc:charge="0" fbc:chemicalFormula="C7H8O2">
        <annotation>
          <rdf:RDF xmlns:rdf="http://www.w3.org/1999/02/22-rdf-syntax-ns#" xmlns:dcterms="http://purl.org/dc/terms/" xmlns:vCard="http://www.w3.org/2001/vcard-rdf/3.0#" xmlns:vCard4="http://www.w3.org/2006/vcard/ns#" xmlns:bqbiol="http://biomodels.net/biology-qualifiers/" xmlns:bqmodel="http://biomodels.net/model-qualifiers/">
            <rdf:Description rdf:about="#meta_M_3mcat_c">
              <bqbiol:is>
                <rdf:Bag>
                  <rdf:li rdf:resource="https://identifiers.org/bigg.metabolite/3mcat_c"/>
                  <rdf:li rdf:resource="https://identifiers.org/kegg.compound/C02923"/>
                  <rdf:li rdf:resource="https://identifiers.org/chebi/CHEBI:11857"/>
                  <rdf:li rdf:resource="https://identifiers.org/chebi/CHEBI:18404"/>
                  <rdf:li rdf:resource="https://identifiers.org/chebi/CHEBI:20127"/>
                  <rdf:li rdf:resource="https://identifiers.org/chebi/CHEBI:43829"/>
                  <rdf:li rdf:resource="https://identifiers.org/chebi/CHEBI:887"/>
                  <rdf:li rdf:resource="https://identifiers.org/biocyc/META:CPD-111"/>
                  <rdf:li rdf:resource="https://identifiers.org/metanetx.chemical/MNXM1064"/>
                  <rdf:li rdf:resource="https://identifiers.org/inchikey/PGSWEKYNAOWQDF-UHFFFAOYSA-N"/>
                  <rdf:li rdf:resource="https://identifiers.org/seed.compound/cpd01871"/>
                </rdf:Bag>
              </bqbiol:is>
            </rdf:Description>
          </rdf:RDF>
        </annotation>
      </species>
      <species metaid="meta_M_3mgcoa_c" sboTerm="SBO:0000247" id="M_3mgcoa_c" name="3-Methylglutaconyl-CoA" compartment="cytosol" hasOnlySubstanceUnits="false" boundaryCondition="false" constant="false" fbc:charge="-5" fbc:chemicalFormula="C27H37N7O19P3S">
        <annotation>
          <rdf:RDF xmlns:rdf="http://www.w3.org/1999/02/22-rdf-syntax-ns#" xmlns:dcterms="http://purl.org/dc/terms/" xmlns:vCard="http://www.w3.org/2001/vcard-rdf/3.0#" xmlns:vCard4="http://www.w3.org/2006/vcard/ns#" xmlns:bqbiol="http://biomodels.net/biology-qualifiers/" xmlns:bqmodel="http://biomodels.net/model-qualifiers/">
            <rdf:Description rdf:about="#meta_M_3mgcoa_c">
              <bqbiol:is>
                <rdf:Bag>
                  <rdf:li rdf:resource="https://identifiers.org/bigg.metabolite/3mgcoa_c"/>
                  <rdf:li rdf:resource="https://identifiers.org/reactome/R-ALL-70772"/>
                  <rdf:li rdf:resource="https://identifiers.org/kegg.compound/C03231"/>
                  <rdf:li rdf:resource="https://identifiers.org/inchikey/GXKSHRDAHFLWPN-RKYLSHMCSA-I"/>
                  <rdf:li rdf:resource="https://identifiers.org/hmdb/HMDB01057"/>
                  <rdf:li rdf:resource="https://identifiers.org/lipidmaps/LMFA07050235"/>
                  <rdf:li rdf:resource="https://identifiers.org/biocyc/META:TRANS-3-METHYL-GLUTACONYL-COA"/>
                  <rdf:li rdf:resource="https://identifiers.org/metanetx.chemical/MNXM91417"/>
                  <rdf:li rdf:resource="https://identifiers.org/seed.compound/cpd02068"/>
                </rdf:Bag>
              </bqbiol:is>
            </rdf:Description>
          </rdf:RDF>
        </annotation>
      </species>
      <species metaid="meta_M_3mob_c" sboTerm="SBO:0000247" id="M_3mob_c" name="3-Methyl-2-oxobutanoate" compartment="cytosol" hasOnlySubstanceUnits="false" boundaryCondition="false" constant="false" fbc:charge="-1" fbc:chemicalFormula="C5H7O3">
        <annotation>
          <rdf:RDF xmlns:rdf="http://www.w3.org/1999/02/22-rdf-syntax-ns#" xmlns:dcterms="http://purl.org/dc/terms/" xmlns:vCard="http://www.w3.org/2001/vcard-rdf/3.0#" xmlns:vCard4="http://www.w3.org/2006/vcard/ns#" xmlns:bqbiol="http://biomodels.net/biology-qualifiers/" xmlns:bqmodel="http://biomodels.net/model-qualifiers/">
            <rdf:Description rdf:about="#meta_M_3mob_c">
              <bqbiol:is>
                <rdf:Bag>
                  <rdf:li rdf:resource="https://identifiers.org/bigg.metabolite/3mob_c"/>
                  <rdf:li rdf:resource="https://identifiers.org/kegg.compound/C00141"/>
                  <rdf:li rdf:resource="https://identifiers.org/chebi/CHEBI:11851"/>
                  <rdf:li rdf:resource="https://identifiers.org/chebi/CHEBI:132177"/>
                  <rdf:li rdf:resource="https://identifiers.org/chebi/CHEBI:1584"/>
                  <rdf:li rdf:resource="https://identifiers.org/chebi/CHEBI:16530"/>
                  <rdf:li rdf:resource="https://identifiers.org/chebi/CHEBI:20115"/>
                  <rdf:li rdf:resource="https://identifiers.org/chebi/CHEBI:43714"/>
                  <rdf:li rdf:resource="https://identifiers.org/hmdb/HMDB00019"/>
                  <rdf:li rdf:resource="https://identifiers.org/hmdb/HMDB04260"/>
                  <rdf:li rdf:resource="https://identifiers.org/lipidmaps/LMFA01020274"/>
                  <rdf:li rdf:resource="https://identifiers.org/biocyc/META:2-KETO-ISOVALERATE"/>
                  <rdf:li rdf:resource="https://identifiers.org/metanetx.chemical/MNXM238"/>
                  <rdf:li rdf:resource="https://identifiers.org/inchikey/QHKABHOOEWYVLI-UHFFFAOYSA-M"/>
                  <rdf:li rdf:resource="https://identifiers.org/seed.compound/cpd00123"/>
                </rdf:Bag>
              </bqbiol:is>
            </rdf:Description>
          </rdf:RDF>
        </annotation>
      </species>
      <species metaid="meta_M_3mop_c" sboTerm="SBO:0000247" id="M_3mop_c" name="S_3_Methyl_2_oxopentanoate" compartment="cytosol" hasOnlySubstanceUnits="false" boundaryCondition="false" constant="false" fbc:charge="-1" fbc:chemicalFormula="C6H9O3">
        <annotation>
          <rdf:RDF xmlns:rdf="http://www.w3.org/1999/02/22-rdf-syntax-ns#" xmlns:dcterms="http://purl.org/dc/terms/" xmlns:vCard="http://www.w3.org/2001/vcard-rdf/3.0#" xmlns:vCard4="http://www.w3.org/2006/vcard/ns#" xmlns:bqbiol="http://biomodels.net/biology-qualifiers/" xmlns:bqmodel="http://biomodels.net/model-qualifiers/">
            <rdf:Description rdf:about="#meta_M_3mop_c">
              <bqbiol:is>
                <rdf:Bag>
                  <rdf:li rdf:resource="https://identifiers.org/bigg.metabolite/3mop_c"/>
                  <rdf:li rdf:resource="https://identifiers.org/kegg.compound/C00671"/>
                  <rdf:li rdf:resource="https://identifiers.org/chebi/CHEBI:10888"/>
                  <rdf:li rdf:resource="https://identifiers.org/chebi/CHEBI:11049"/>
                  <rdf:li rdf:resource="https://identifiers.org/chebi/CHEBI:15614"/>
                  <rdf:li rdf:resource="https://identifiers.org/chebi/CHEBI:18567"/>
                  <rdf:li rdf:resource="https://identifiers.org/chebi/CHEBI:18568"/>
                  <rdf:li rdf:resource="https://identifiers.org/chebi/CHEBI:18755"/>
                  <rdf:li rdf:resource="https://identifiers.org/chebi/CHEBI:213"/>
                  <rdf:li rdf:resource="https://identifiers.org/chebi/CHEBI:35146"/>
                  <rdf:li rdf:resource="https://identifiers.org/chebi/CHEBI:401"/>
                  <rdf:li rdf:resource="https://identifiers.org/inchikey/JVQYSWDUAOAHFM-BYPYZUCNSA-M"/>
                  <rdf:li rdf:resource="https://identifiers.org/lipidmaps/LMFA01020275"/>
                  <rdf:li rdf:resource="https://identifiers.org/biocyc/META:2-KETO-3-METHYL-VALERATE"/>
                  <rdf:li rdf:resource="https://identifiers.org/metanetx.chemical/MNXM439"/>
                  <rdf:li rdf:resource="https://identifiers.org/seed.compound/cpd00508"/>
                </rdf:Bag>
              </bqbiol:is>
            </rdf:Description>
          </rdf:RDF>
        </annotation>
      </species>
      <species metaid="meta_M_3odcoa_c" sboTerm="SBO:0000247" id="M_3odcoa_c" name="3-Oxodecanoyl-CoA" compartment="cytosol" hasOnlySubstanceUnits="false" boundaryCondition="false" constant="false" fbc:charge="-4" fbc:chemicalFormula="C31H48N7O18P3S">
        <annotation>
          <rdf:RDF xmlns:rdf="http://www.w3.org/1999/02/22-rdf-syntax-ns#" xmlns:dcterms="http://purl.org/dc/terms/" xmlns:vCard="http://www.w3.org/2001/vcard-rdf/3.0#" xmlns:vCard4="http://www.w3.org/2006/vcard/ns#" xmlns:bqbiol="http://biomodels.net/biology-qualifiers/" xmlns:bqmodel="http://biomodels.net/model-qualifiers/">
            <rdf:Description rdf:about="#meta_M_3odcoa_c">
              <bqbiol:is>
                <rdf:Bag>
                  <rdf:li rdf:resource="https://identifiers.org/bigg.metabolite/3odcoa_c"/>
                  <rdf:li rdf:resource="https://identifiers.org/reactome/R-ALL-77339"/>
                  <rdf:li rdf:resource="https://identifiers.org/inchikey/AZCVXMAPLHSIKY-HSJNEKGZSA-J"/>
                  <rdf:li rdf:resource="https://identifiers.org/kegg.compound/C05265"/>
                  <rdf:li rdf:resource="https://identifiers.org/chebi/CHEBI:1633"/>
                  <rdf:li rdf:resource="https://identifiers.org/chebi/CHEBI:20166"/>
                  <rdf:li rdf:resource="https://identifiers.org/chebi/CHEBI:28528"/>
                  <rdf:li rdf:resource="https://identifiers.org/chebi/CHEBI:62548"/>
                  <rdf:li rdf:resource="https://identifiers.org/hmdb/HMDB03939"/>
                  <rdf:li rdf:resource="https://identifiers.org/hmdb/HMDB06349"/>
                  <rdf:li rdf:resource="https://identifiers.org/lipidmaps/LMFA07050239"/>
                  <rdf:li rdf:resource="https://identifiers.org/biocyc/META:CPD0-2123"/>
                  <rdf:li rdf:resource="https://identifiers.org/metanetx.chemical/MNXM677"/>
                  <rdf:li rdf:resource="https://identifiers.org/seed.compound/cpd03119"/>
                </rdf:Bag>
              </bqbiol:is>
            </rdf:Description>
          </rdf:RDF>
        </annotation>
      </species>
      <species metaid="meta_M_3oddcoa_c" sboTerm="SBO:0000247" id="M_3oddcoa_c" name="3-Oxododecanoyl-CoA" compartment="cytosol" hasOnlySubstanceUnits="false" boundaryCondition="false" constant="false" fbc:charge="-4" fbc:chemicalFormula="C33H52N7O18P3S">
        <annotation>
          <rdf:RDF xmlns:rdf="http://www.w3.org/1999/02/22-rdf-syntax-ns#" xmlns:dcterms="http://purl.org/dc/terms/" xmlns:vCard="http://www.w3.org/2001/vcard-rdf/3.0#" xmlns:vCard4="http://www.w3.org/2006/vcard/ns#" xmlns:bqbiol="http://biomodels.net/biology-qualifiers/" xmlns:bqmodel="http://biomodels.net/model-qualifiers/">
            <rdf:Description rdf:about="#meta_M_3oddcoa_c">
              <bqbiol:is>
                <rdf:Bag>
                  <rdf:li rdf:resource="https://identifiers.org/bigg.metabolite/3oddcoa_c"/>
                  <rdf:li rdf:resource="https://identifiers.org/reactome/R-ALL-77253"/>
                  <rdf:li rdf:resource="https://identifiers.org/kegg.compound/C05263"/>
                  <rdf:li rdf:resource="https://identifiers.org/chebi/CHEBI:1636"/>
                  <rdf:li rdf:resource="https://identifiers.org/chebi/CHEBI:20169"/>
                  <rdf:li rdf:resource="https://identifiers.org/chebi/CHEBI:27868"/>
                  <rdf:li rdf:resource="https://identifiers.org/chebi/CHEBI:62615"/>
                  <rdf:li rdf:resource="https://identifiers.org/hmdb/HMDB03937"/>
                  <rdf:li rdf:resource="https://identifiers.org/hmdb/HMDB06350"/>
                  <rdf:li rdf:resource="https://identifiers.org/hmdb/HMDB62368"/>
                  <rdf:li rdf:resource="https://identifiers.org/inchikey/HQANBZHVWIDNQZ-GMHMEAMDSA-J"/>
                  <rdf:li rdf:resource="https://identifiers.org/lipidmaps/LMFA07050013"/>
                  <rdf:li rdf:resource="https://identifiers.org/lipidmaps/LMFA07050247"/>
                  <rdf:li rdf:resource="https://identifiers.org/biocyc/META:CPD0-2105"/>
                  <rdf:li rdf:resource="https://identifiers.org/metanetx.chemical/MNXM705"/>
                  <rdf:li rdf:resource="https://identifiers.org/seed.compound/cpd03117"/>
                </rdf:Bag>
              </bqbiol:is>
            </rdf:Description>
          </rdf:RDF>
        </annotation>
      </species>
      <species metaid="meta_M_3oddecACP_c" sboTerm="SBO:0000247" id="M_3oddecACP_c" name="3-oxododecanoyl-acp" compartment="cytosol" hasOnlySubstanceUnits="false" boundaryCondition="false" constant="false" fbc:charge="-1" fbc:chemicalFormula="C23H41N2O9PRS">
        <annotation>
          <rdf:RDF xmlns:rdf="http://www.w3.org/1999/02/22-rdf-syntax-ns#" xmlns:dcterms="http://purl.org/dc/terms/" xmlns:vCard="http://www.w3.org/2001/vcard-rdf/3.0#" xmlns:vCard4="http://www.w3.org/2006/vcard/ns#" xmlns:bqbiol="http://biomodels.net/biology-qualifiers/" xmlns:bqmodel="http://biomodels.net/model-qualifiers/">
            <rdf:Description rdf:about="#meta_M_3oddecACP_c">
              <bqbiol:is>
                <rdf:Bag>
                  <rdf:li rdf:resource="https://identifiers.org/bigg.metabolite/3oddecACP_c"/>
                  <rdf:li rdf:resource="https://identifiers.org/kegg.compound/C05756"/>
                  <rdf:li rdf:resource="https://identifiers.org/chebi/CHEBI:1637"/>
                  <rdf:li rdf:resource="https://identifiers.org/lipidmaps/LMFA07060014"/>
                  <rdf:li rdf:resource="https://identifiers.org/biocyc/META:3-oxo-dodecanoyl-ACPs"/>
                  <rdf:li rdf:resource="https://identifiers.org/metanetx.chemical/MNXM28933"/>
                  <rdf:li rdf:resource="https://identifiers.org/seed.compound/cpd11489"/>
                </rdf:Bag>
              </bqbiol:is>
            </rdf:Description>
          </rdf:RDF>
        </annotation>
      </species>
      <species metaid="meta_M_3odecACP_c" sboTerm="SBO:0000247" id="M_3odecACP_c" name="3-oxodecanoyl-acp" compartment="cytosol" hasOnlySubstanceUnits="false" boundaryCondition="false" constant="false" fbc:charge="-1" fbc:chemicalFormula="C21H37N2O9PRS">
        <annotation>
          <rdf:RDF xmlns:rdf="http://www.w3.org/1999/02/22-rdf-syntax-ns#" xmlns:dcterms="http://purl.org/dc/terms/" xmlns:vCard="http://www.w3.org/2001/vcard-rdf/3.0#" xmlns:vCard4="http://www.w3.org/2006/vcard/ns#" xmlns:bqbiol="http://biomodels.net/biology-qualifiers/" xmlns:bqmodel="http://biomodels.net/model-qualifiers/">
            <rdf:Description rdf:about="#meta_M_3odecACP_c">
              <bqbiol:is>
                <rdf:Bag>
                  <rdf:li rdf:resource="https://identifiers.org/bigg.metabolite/3odecACP_c"/>
                  <rdf:li rdf:resource="https://identifiers.org/kegg.compound/C05753"/>
                  <rdf:li rdf:resource="https://identifiers.org/chebi/CHEBI:1634"/>
                  <rdf:li rdf:resource="https://identifiers.org/lipidmaps/LMFA07060011"/>
                  <rdf:li rdf:resource="https://identifiers.org/biocyc/META:3-oxo-decanoyl-ACPs"/>
                  <rdf:li rdf:resource="https://identifiers.org/metanetx.chemical/MNXM26616"/>
                  <rdf:li rdf:resource="https://identifiers.org/seed.compound/cpd11487"/>
                </rdf:Bag>
              </bqbiol:is>
            </rdf:Description>
          </rdf:RDF>
        </annotation>
      </species>
      <species metaid="meta_M_3ohcoa_c" sboTerm="SBO:0000247" id="M_3ohcoa_c" name="3-Oxohexanoyl-CoA" compartment="cytosol" hasOnlySubstanceUnits="false" boundaryCondition="false" constant="false" fbc:charge="-4" fbc:chemicalFormula="C27H40N7O18P3S">
        <annotation>
          <rdf:RDF xmlns:rdf="http://www.w3.org/1999/02/22-rdf-syntax-ns#" xmlns:dcterms="http://purl.org/dc/terms/" xmlns:vCard="http://www.w3.org/2001/vcard-rdf/3.0#" xmlns:vCard4="http://www.w3.org/2006/vcard/ns#" xmlns:bqbiol="http://biomodels.net/biology-qualifiers/" xmlns:bqmodel="http://biomodels.net/model-qualifiers/">
            <rdf:Description rdf:about="#meta_M_3ohcoa_c">
              <bqbiol:is>
                <rdf:Bag>
                  <rdf:li rdf:resource="https://identifiers.org/bigg.metabolite/3ohcoa_c"/>
                  <rdf:li rdf:resource="https://identifiers.org/reactome/R-ALL-77320"/>
                  <rdf:li rdf:resource="https://identifiers.org/kegg.compound/C05269"/>
                  <rdf:li rdf:resource="https://identifiers.org/chebi/CHEBI:1641"/>
                  <rdf:li rdf:resource="https://identifiers.org/chebi/CHEBI:20172"/>
                  <rdf:li rdf:resource="https://identifiers.org/chebi/CHEBI:27648"/>
                  <rdf:li rdf:resource="https://identifiers.org/chebi/CHEBI:62418"/>
                  <rdf:li rdf:resource="https://identifiers.org/hmdb/HMDB03943"/>
                  <rdf:li rdf:resource="https://identifiers.org/hmdb/HMDB62372"/>
                  <rdf:li rdf:resource="https://identifiers.org/lipidmaps/LMFA07050018"/>
                  <rdf:li rdf:resource="https://identifiers.org/lipidmaps/LMFA07050242"/>
                  <rdf:li rdf:resource="https://identifiers.org/biocyc/META:K-HEXANOYL-COA"/>
                  <rdf:li rdf:resource="https://identifiers.org/metanetx.chemical/MNXM717"/>
                  <rdf:li rdf:resource="https://identifiers.org/inchikey/NFOYYXQAVVYWKV-HDRQGHTBSA-J"/>
                  <rdf:li rdf:resource="https://identifiers.org/seed.compound/cpd03123"/>
                </rdf:Bag>
              </bqbiol:is>
            </rdf:Description>
          </rdf:RDF>
        </annotation>
      </species>
      <species metaid="meta_M_3ohdcoa_c" sboTerm="SBO:0000247" id="M_3ohdcoa_c" name="3-Oxopalmitoyl-CoA" compartment="cytosol" hasOnlySubstanceUnits="false" boundaryCondition="false" constant="false" fbc:charge="-4" fbc:chemicalFormula="C37H60N7O18P3S">
        <annotation>
          <rdf:RDF xmlns:rdf="http://www.w3.org/1999/02/22-rdf-syntax-ns#" xmlns:dcterms="http://purl.org/dc/terms/" xmlns:vCard="http://www.w3.org/2001/vcard-rdf/3.0#" xmlns:vCard4="http://www.w3.org/2006/vcard/ns#" xmlns:bqbiol="http://biomodels.net/biology-qualifiers/" xmlns:bqmodel="http://biomodels.net/model-qualifiers/">
            <rdf:Description rdf:about="#meta_M_3ohdcoa_c">
              <bqbiol:is>
                <rdf:Bag>
                  <rdf:li rdf:resource="https://identifiers.org/bigg.metabolite/3ohdcoa_c"/>
                  <rdf:li rdf:resource="https://identifiers.org/reactome/R-ALL-77302"/>
                  <rdf:li rdf:resource="https://identifiers.org/kegg.compound/C05259"/>
                  <rdf:li rdf:resource="https://identifiers.org/chebi/CHEBI:11875"/>
                  <rdf:li rdf:resource="https://identifiers.org/chebi/CHEBI:15491"/>
                  <rdf:li rdf:resource="https://identifiers.org/chebi/CHEBI:1647"/>
                  <rdf:li rdf:resource="https://identifiers.org/chebi/CHEBI:20176"/>
                  <rdf:li rdf:resource="https://identifiers.org/chebi/CHEBI:57349"/>
                  <rdf:li rdf:resource="https://identifiers.org/hmdb/HMDB06402"/>
                  <rdf:li rdf:resource="https://identifiers.org/lipidmaps/LMFA07050250"/>
                  <rdf:li rdf:resource="https://identifiers.org/biocyc/META:3-OXOPALMITOYL-COA"/>
                  <rdf:li rdf:resource="https://identifiers.org/metanetx.chemical/MNXM738"/>
                  <rdf:li rdf:resource="https://identifiers.org/inchikey/NQMPLXPCRJOSHL-BBECNAHFSA-J"/>
                  <rdf:li rdf:resource="https://identifiers.org/seed.compound/cpd03114"/>
                </rdf:Bag>
              </bqbiol:is>
            </rdf:Description>
          </rdf:RDF>
        </annotation>
      </species>
      <species metaid="meta_M_3ohexACP_c" sboTerm="SBO:0000247" id="M_3ohexACP_c" name="3-Oxohexanoyl-[acp]" compartment="cytosol" hasOnlySubstanceUnits="false" boundaryCondition="false" constant="false" fbc:charge="-1" fbc:chemicalFormula="C17H29N2O9PRS">
        <annotation>
          <rdf:RDF xmlns:rdf="http://www.w3.org/1999/02/22-rdf-syntax-ns#" xmlns:dcterms="http://purl.org/dc/terms/" xmlns:vCard="http://www.w3.org/2001/vcard-rdf/3.0#" xmlns:vCard4="http://www.w3.org/2006/vcard/ns#" xmlns:bqbiol="http://biomodels.net/biology-qualifiers/" xmlns:bqmodel="http://biomodels.net/model-qualifiers/">
            <rdf:Description rdf:about="#meta_M_3ohexACP_c">
              <bqbiol:is>
                <rdf:Bag>
                  <rdf:li rdf:resource="https://identifiers.org/bigg.metabolite/3ohexACP_c"/>
                  <rdf:li rdf:resource="https://identifiers.org/kegg.compound/C05746"/>
                  <rdf:li rdf:resource="https://identifiers.org/chebi/CHEBI:1642"/>
                  <rdf:li rdf:resource="https://identifiers.org/lipidmaps/LMFA07060005"/>
                  <rdf:li rdf:resource="https://identifiers.org/biocyc/META:3-oxo-hexanoyl-ACPs"/>
                  <rdf:li rdf:resource="https://identifiers.org/metanetx.chemical/MNXM25602"/>
                  <rdf:li rdf:resource="https://identifiers.org/seed.compound/cpd11486"/>
                </rdf:Bag>
              </bqbiol:is>
            </rdf:Description>
          </rdf:RDF>
        </annotation>
      </species>
      <species metaid="meta_M_3omrsACP_c" sboTerm="SBO:0000247" id="M_3omrsACP_c" name="3-oxotetradecanoyl-acp" compartment="cytosol" hasOnlySubstanceUnits="false" boundaryCondition="false" constant="false" fbc:charge="-1" fbc:chemicalFormula="C25H45N2O9PRS">
        <annotation>
          <rdf:RDF xmlns:rdf="http://www.w3.org/1999/02/22-rdf-syntax-ns#" xmlns:dcterms="http://purl.org/dc/terms/" xmlns:vCard="http://www.w3.org/2001/vcard-rdf/3.0#" xmlns:vCard4="http://www.w3.org/2006/vcard/ns#" xmlns:bqbiol="http://biomodels.net/biology-qualifiers/" xmlns:bqmodel="http://biomodels.net/model-qualifiers/">
            <rdf:Description rdf:about="#meta_M_3omrsACP_c">
              <bqbiol:is>
                <rdf:Bag>
                  <rdf:li rdf:resource="https://identifiers.org/bigg.metabolite/3omrsACP_c"/>
                  <rdf:li rdf:resource="https://identifiers.org/kegg.compound/C05759"/>
                  <rdf:li rdf:resource="https://identifiers.org/chebi/CHEBI:1655"/>
                  <rdf:li rdf:resource="https://identifiers.org/lipidmaps/LMFA07060017"/>
                  <rdf:li rdf:resource="https://identifiers.org/biocyc/META:3-oxo-myristoyl-ACPs"/>
                  <rdf:li rdf:resource="https://identifiers.org/metanetx.chemical/MNXM26095"/>
                  <rdf:li rdf:resource="https://identifiers.org/seed.compound/cpd11491"/>
                </rdf:Bag>
              </bqbiol:is>
            </rdf:Description>
          </rdf:RDF>
        </annotation>
      </species>
      <species metaid="meta_M_3oocoa_c" sboTerm="SBO:0000247" id="M_3oocoa_c" name="3-Oxooctanoyl-CoA" compartment="cytosol" hasOnlySubstanceUnits="false" boundaryCondition="false" constant="false" fbc:charge="-4" fbc:chemicalFormula="C29H44N7O18P3S">
        <annotation>
          <rdf:RDF xmlns:rdf="http://www.w3.org/1999/02/22-rdf-syntax-ns#" xmlns:dcterms="http://purl.org/dc/terms/" xmlns:vCard="http://www.w3.org/2001/vcard-rdf/3.0#" xmlns:vCard4="http://www.w3.org/2006/vcard/ns#" xmlns:bqbiol="http://biomodels.net/biology-qualifiers/" xmlns:bqmodel="http://biomodels.net/model-qualifiers/">
            <rdf:Description rdf:about="#meta_M_3oocoa_c">
              <bqbiol:is>
                <rdf:Bag>
                  <rdf:li rdf:resource="https://identifiers.org/bigg.metabolite/3oocoa_c"/>
                  <rdf:li rdf:resource="https://identifiers.org/reactome/R-ALL-77328"/>
                  <rdf:li rdf:resource="https://identifiers.org/kegg.compound/C05267"/>
                  <rdf:li rdf:resource="https://identifiers.org/chebi/CHEBI:1645"/>
                  <rdf:li rdf:resource="https://identifiers.org/chebi/CHEBI:20175"/>
                  <rdf:li rdf:resource="https://identifiers.org/chebi/CHEBI:28264"/>
                  <rdf:li rdf:resource="https://identifiers.org/chebi/CHEBI:62619"/>
                  <rdf:li rdf:resource="https://identifiers.org/lipidmaps/LMFA07050249"/>
                  <rdf:li rdf:resource="https://identifiers.org/biocyc/META:CPD0-2106"/>
                  <rdf:li rdf:resource="https://identifiers.org/metanetx.chemical/MNXM706"/>
                  <rdf:li rdf:resource="https://identifiers.org/inchikey/WPIVBCGRGVNDDT-CECATXLMSA-J"/>
                  <rdf:li rdf:resource="https://identifiers.org/seed.compound/cpd03121"/>
                </rdf:Bag>
              </bqbiol:is>
            </rdf:Description>
          </rdf:RDF>
        </annotation>
      </species>
      <species metaid="meta_M_3ooctACP_c" sboTerm="SBO:0000247" id="M_3ooctACP_c" name="3-oxooctanoyl-acp" compartment="cytosol" hasOnlySubstanceUnits="false" boundaryCondition="false" constant="false" fbc:charge="-1" fbc:chemicalFormula="C19H33N2O9PRS">
        <annotation>
          <rdf:RDF xmlns:rdf="http://www.w3.org/1999/02/22-rdf-syntax-ns#" xmlns:dcterms="http://purl.org/dc/terms/" xmlns:vCard="http://www.w3.org/2001/vcard-rdf/3.0#" xmlns:vCard4="http://www.w3.org/2006/vcard/ns#" xmlns:bqbiol="http://biomodels.net/biology-qualifiers/" xmlns:bqmodel="http://biomodels.net/model-qualifiers/">
            <rdf:Description rdf:about="#meta_M_3ooctACP_c">
              <bqbiol:is>
                <rdf:Bag>
                  <rdf:li rdf:resource="https://identifiers.org/bigg.metabolite/3ooctACP_c"/>
                  <rdf:li rdf:resource="https://identifiers.org/kegg.compound/C05750"/>
                  <rdf:li rdf:resource="https://identifiers.org/chebi/CHEBI:1646"/>
                  <rdf:li rdf:resource="https://identifiers.org/lipidmaps/LMFA07060008"/>
                  <rdf:li rdf:resource="https://identifiers.org/biocyc/META:3-Oxo-octanoyl-ACPs"/>
                  <rdf:li rdf:resource="https://identifiers.org/metanetx.chemical/MNXM28031"/>
                  <rdf:li rdf:resource="https://identifiers.org/seed.compound/cpd11490"/>
                </rdf:Bag>
              </bqbiol:is>
            </rdf:Description>
          </rdf:RDF>
        </annotation>
      </species>
      <species metaid="meta_M_3opalmACP_c" sboTerm="SBO:0000247" id="M_3opalmACP_c" name="3-oxohexadecanoyl-acp" compartment="cytosol" hasOnlySubstanceUnits="false" boundaryCondition="false" constant="false" fbc:charge="-1" fbc:chemicalFormula="C27H49N2O9PRS">
        <annotation>
          <rdf:RDF xmlns:rdf="http://www.w3.org/1999/02/22-rdf-syntax-ns#" xmlns:dcterms="http://purl.org/dc/terms/" xmlns:vCard="http://www.w3.org/2001/vcard-rdf/3.0#" xmlns:vCard4="http://www.w3.org/2006/vcard/ns#" xmlns:bqbiol="http://biomodels.net/biology-qualifiers/" xmlns:bqmodel="http://biomodels.net/model-qualifiers/">
            <rdf:Description rdf:about="#meta_M_3opalmACP_c">
              <bqbiol:is>
                <rdf:Bag>
                  <rdf:li rdf:resource="https://identifiers.org/bigg.metabolite/3opalmACP_c"/>
                  <rdf:li rdf:resource="https://identifiers.org/kegg.compound/C05762"/>
                  <rdf:li rdf:resource="https://identifiers.org/chebi/CHEBI:1639"/>
                  <rdf:li rdf:resource="https://identifiers.org/lipidmaps/LMFA07060019"/>
                  <rdf:li rdf:resource="https://identifiers.org/biocyc/META:3-oxo-palmitoyl-ACPs"/>
                  <rdf:li rdf:resource="https://identifiers.org/metanetx.chemical/MNXM4345"/>
                  <rdf:li rdf:resource="https://identifiers.org/seed.compound/cpd11485"/>
                </rdf:Bag>
              </bqbiol:is>
            </rdf:Description>
          </rdf:RDF>
        </annotation>
      </species>
      <species metaid="meta_M_3ophb_c" sboTerm="SBO:0000247" id="M_3ophb_c" name="3-Octaprenyl-4-hydroxybenzoate" compartment="cytosol" hasOnlySubstanceUnits="false" boundaryCondition="false" constant="false" fbc:charge="-1" fbc:chemicalFormula="C47H69O3">
        <annotation>
          <rdf:RDF xmlns:rdf="http://www.w3.org/1999/02/22-rdf-syntax-ns#" xmlns:dcterms="http://purl.org/dc/terms/" xmlns:vCard="http://www.w3.org/2001/vcard-rdf/3.0#" xmlns:vCard4="http://www.w3.org/2006/vcard/ns#" xmlns:bqbiol="http://biomodels.net/biology-qualifiers/" xmlns:bqmodel="http://biomodels.net/model-qualifiers/">
            <rdf:Description rdf:about="#meta_M_3ophb_c">
              <bqbiol:is>
                <rdf:Bag>
                  <rdf:li rdf:resource="https://identifiers.org/bigg.metabolite/3ophb_c"/>
                  <rdf:li rdf:resource="https://identifiers.org/kegg.compound/C05809"/>
                  <rdf:li rdf:resource="https://identifiers.org/chebi/CHEBI:1617"/>
                  <rdf:li rdf:resource="https://identifiers.org/chebi/CHEBI:50116"/>
                  <rdf:li rdf:resource="https://identifiers.org/biocyc/META:3-OCTAPRENYL-4-HYDROXYBENZOATE"/>
                  <rdf:li rdf:resource="https://identifiers.org/metanetx.chemical/MNXM2195"/>
                  <rdf:li rdf:resource="https://identifiers.org/inchikey/UTIBHEBNILDQKX-LQOKPSQISA-M"/>
                  <rdf:li rdf:resource="https://identifiers.org/seed.compound/cpd03443"/>
                </rdf:Bag>
              </bqbiol:is>
            </rdf:Description>
          </rdf:RDF>
        </annotation>
      </species>
      <species metaid="meta_M_3otdcoa_c" sboTerm="SBO:0000247" id="M_3otdcoa_c" name="3-Oxotetradecanoyl-CoA" compartment="cytosol" hasOnlySubstanceUnits="false" boundaryCondition="false" constant="false" fbc:charge="-4" fbc:chemicalFormula="C35H56N7O18P3S">
        <annotation>
          <rdf:RDF xmlns:rdf="http://www.w3.org/1999/02/22-rdf-syntax-ns#" xmlns:dcterms="http://purl.org/dc/terms/" xmlns:vCard="http://www.w3.org/2001/vcard-rdf/3.0#" xmlns:vCard4="http://www.w3.org/2006/vcard/ns#" xmlns:bqbiol="http://biomodels.net/biology-qualifiers/" xmlns:bqmodel="http://biomodels.net/model-qualifiers/">
            <rdf:Description rdf:about="#meta_M_3otdcoa_c">
              <bqbiol:is>
                <rdf:Bag>
                  <rdf:li rdf:resource="https://identifiers.org/bigg.metabolite/3otdcoa_c"/>
                  <rdf:li rdf:resource="https://identifiers.org/reactome/R-ALL-77269"/>
                  <rdf:li rdf:resource="https://identifiers.org/kegg.compound/C05261"/>
                  <rdf:li rdf:resource="https://identifiers.org/chebi/CHEBI:1654"/>
                  <rdf:li rdf:resource="https://identifiers.org/chebi/CHEBI:20183"/>
                  <rdf:li rdf:resource="https://identifiers.org/chebi/CHEBI:28726"/>
                  <rdf:li rdf:resource="https://identifiers.org/chebi/CHEBI:62543"/>
                  <rdf:li rdf:resource="https://identifiers.org/hmdb/HMDB03935"/>
                  <rdf:li rdf:resource="https://identifiers.org/hmdb/HMDB06527"/>
                  <rdf:li rdf:resource="https://identifiers.org/inchikey/IQNFBGHLIVBNOU-QSGBVPJFSA-J"/>
                  <rdf:li rdf:resource="https://identifiers.org/lipidmaps/LMFA07050256"/>
                  <rdf:li rdf:resource="https://identifiers.org/biocyc/META:CPD-10284"/>
                  <rdf:li rdf:resource="https://identifiers.org/metanetx.chemical/MNXM707"/>
                  <rdf:li rdf:resource="https://identifiers.org/seed.compound/cpd12689"/>
                </rdf:Bag>
              </bqbiol:is>
            </rdf:Description>
          </rdf:RDF>
        </annotation>
      </species>
      <species metaid="meta_M_3pg_c" sboTerm="SBO:0000247" id="M_3pg_c" name="3-Phosphoglycerate" compartment="cytosol" hasOnlySubstanceUnits="false" boundaryCondition="false" constant="false" fbc:charge="-3" fbc:chemicalFormula="C3H4O7P">
        <annotation>
          <rdf:RDF xmlns:rdf="http://www.w3.org/1999/02/22-rdf-syntax-ns#" xmlns:dcterms="http://purl.org/dc/terms/" xmlns:vCard="http://www.w3.org/2001/vcard-rdf/3.0#" xmlns:vCard4="http://www.w3.org/2006/vcard/ns#" xmlns:bqbiol="http://biomodels.net/biology-qualifiers/" xmlns:bqmodel="http://biomodels.net/model-qualifiers/">
            <rdf:Description rdf:about="#meta_M_3pg_c">
              <bqbiol:is>
                <rdf:Bag>
                  <rdf:li rdf:resource="https://identifiers.org/bigg.metabolite/3pg_c"/>
                  <rdf:li rdf:resource="https://identifiers.org/reactome/R-ALL-29728"/>
                  <rdf:li rdf:resource="https://identifiers.org/reactome/R-ALL-6799493"/>
                  <rdf:li rdf:resource="https://identifiers.org/kegg.compound/C00197"/>
                  <rdf:li rdf:resource="https://identifiers.org/chebi/CHEBI:11879"/>
                  <rdf:li rdf:resource="https://identifiers.org/chebi/CHEBI:11880"/>
                  <rdf:li rdf:resource="https://identifiers.org/chebi/CHEBI:12987"/>
                  <rdf:li rdf:resource="https://identifiers.org/chebi/CHEBI:1657"/>
                  <rdf:li rdf:resource="https://identifiers.org/chebi/CHEBI:17794"/>
                  <rdf:li rdf:resource="https://identifiers.org/chebi/CHEBI:21029"/>
                  <rdf:li rdf:resource="https://identifiers.org/chebi/CHEBI:58272"/>
                  <rdf:li rdf:resource="https://identifiers.org/hmdb/HMDB60180"/>
                  <rdf:li rdf:resource="https://identifiers.org/biocyc/META:G3P"/>
                  <rdf:li rdf:resource="https://identifiers.org/metanetx.chemical/MNXM126"/>
                  <rdf:li rdf:resource="https://identifiers.org/inchikey/OSJPPGNTCRNQQC-UWTATZPHSA-K"/>
                  <rdf:li rdf:resource="https://identifiers.org/seed.compound/cpd00169"/>
                </rdf:Bag>
              </bqbiol:is>
            </rdf:Description>
          </rdf:RDF>
        </annotation>
      </species>
      <species metaid="meta_M_3pg_e" sboTerm="SBO:0000247" id="M_3pg_e" name="3-Phosphoglycerate" compartment="extracellular" hasOnlySubstanceUnits="false" boundaryCondition="false" constant="false" fbc:charge="-3" fbc:chemicalFormula="C3H4O7P">
        <annotation>
          <rdf:RDF xmlns:rdf="http://www.w3.org/1999/02/22-rdf-syntax-ns#" xmlns:dcterms="http://purl.org/dc/terms/" xmlns:vCard="http://www.w3.org/2001/vcard-rdf/3.0#" xmlns:vCard4="http://www.w3.org/2006/vcard/ns#" xmlns:bqbiol="http://biomodels.net/biology-qualifiers/" xmlns:bqmodel="http://biomodels.net/model-qualifiers/">
            <rdf:Description rdf:about="#meta_M_3pg_e">
              <bqbiol:is>
                <rdf:Bag>
                  <rdf:li rdf:resource="https://identifiers.org/bigg.metabolite/3pg_e"/>
                  <rdf:li rdf:resource="https://identifiers.org/reactome/R-ALL-29728"/>
                  <rdf:li rdf:resource="https://identifiers.org/reactome/R-ALL-6799493"/>
                  <rdf:li rdf:resource="https://identifiers.org/kegg.compound/C00197"/>
                  <rdf:li rdf:resource="https://identifiers.org/chebi/CHEBI:11879"/>
                  <rdf:li rdf:resource="https://identifiers.org/chebi/CHEBI:11880"/>
                  <rdf:li rdf:resource="https://identifiers.org/chebi/CHEBI:12987"/>
                  <rdf:li rdf:resource="https://identifiers.org/chebi/CHEBI:1657"/>
                  <rdf:li rdf:resource="https://identifiers.org/chebi/CHEBI:17794"/>
                  <rdf:li rdf:resource="https://identifiers.org/chebi/CHEBI:21029"/>
                  <rdf:li rdf:resource="https://identifiers.org/chebi/CHEBI:58272"/>
                  <rdf:li rdf:resource="https://identifiers.org/hmdb/HMDB60180"/>
                  <rdf:li rdf:resource="https://identifiers.org/biocyc/META:G3P"/>
                  <rdf:li rdf:resource="https://identifiers.org/metanetx.chemical/MNXM126"/>
                  <rdf:li rdf:resource="https://identifiers.org/inchikey/OSJPPGNTCRNQQC-UWTATZPHSA-K"/>
                  <rdf:li rdf:resource="https://identifiers.org/seed.compound/cpd00169"/>
                </rdf:Bag>
              </bqbiol:is>
            </rdf:Description>
          </rdf:RDF>
        </annotation>
      </species>
      <species metaid="meta_M_3php_c" sboTerm="SBO:0000247" id="M_3php_c" name="3-Phosphonooxypyruvate" compartment="cytosol" hasOnlySubstanceUnits="false" boundaryCondition="false" constant="false" fbc:charge="-3" fbc:chemicalFormula="C3H2O7P">
        <annotation>
          <rdf:RDF xmlns:rdf="http://www.w3.org/1999/02/22-rdf-syntax-ns#" xmlns:dcterms="http://purl.org/dc/terms/" xmlns:vCard="http://www.w3.org/2001/vcard-rdf/3.0#" xmlns:vCard4="http://www.w3.org/2006/vcard/ns#" xmlns:bqbiol="http://biomodels.net/biology-qualifiers/" xmlns:bqmodel="http://biomodels.net/model-qualifiers/">
            <rdf:Description rdf:about="#meta_M_3php_c">
              <bqbiol:is>
                <rdf:Bag>
                  <rdf:li rdf:resource="https://identifiers.org/bigg.metabolite/3php_c"/>
                  <rdf:li rdf:resource="https://identifiers.org/reactome/R-ALL-977329"/>
                  <rdf:li rdf:resource="https://identifiers.org/kegg.compound/C03232"/>
                  <rdf:li rdf:resource="https://identifiers.org/chebi/CHEBI:11883"/>
                  <rdf:li rdf:resource="https://identifiers.org/chebi/CHEBI:11884"/>
                  <rdf:li rdf:resource="https://identifiers.org/chebi/CHEBI:1661"/>
                  <rdf:li rdf:resource="https://identifiers.org/chebi/CHEBI:18110"/>
                  <rdf:li rdf:resource="https://identifiers.org/chebi/CHEBI:20191"/>
                  <rdf:li rdf:resource="https://identifiers.org/chebi/CHEBI:20192"/>
                  <rdf:li rdf:resource="https://identifiers.org/chebi/CHEBI:30933"/>
                  <rdf:li rdf:resource="https://identifiers.org/hmdb/HMDB01024"/>
                  <rdf:li rdf:resource="https://identifiers.org/hmdb/HMDB60175"/>
                  <rdf:li rdf:resource="https://identifiers.org/inchikey/LFLUCDOSQPJJBE-UHFFFAOYSA-K"/>
                  <rdf:li rdf:resource="https://identifiers.org/biocyc/META:3-P-HYDROXYPYRUVATE"/>
                  <rdf:li rdf:resource="https://identifiers.org/metanetx.chemical/MNXM541"/>
                  <rdf:li rdf:resource="https://identifiers.org/seed.compound/cpd02069"/>
                </rdf:Bag>
              </bqbiol:is>
            </rdf:Description>
          </rdf:RDF>
        </annotation>
      </species>
      <species metaid="meta_M_3psme_c" sboTerm="SBO:0000247" id="M_3psme_c" name="5-O-1-Carboxyvinyl-3-phosphoshikimate" compartment="cytosol" hasOnlySubstanceUnits="false" boundaryCondition="false" constant="false" fbc:charge="-4" fbc:chemicalFormula="C10H9O10P">
        <annotation>
          <rdf:RDF xmlns:rdf="http://www.w3.org/1999/02/22-rdf-syntax-ns#" xmlns:dcterms="http://purl.org/dc/terms/" xmlns:vCard="http://www.w3.org/2001/vcard-rdf/3.0#" xmlns:vCard4="http://www.w3.org/2006/vcard/ns#" xmlns:bqbiol="http://biomodels.net/biology-qualifiers/" xmlns:bqmodel="http://biomodels.net/model-qualifiers/">
            <rdf:Description rdf:about="#meta_M_3psme_c">
              <bqbiol:is>
                <rdf:Bag>
                  <rdf:li rdf:resource="https://identifiers.org/bigg.metabolite/3psme_c"/>
                  <rdf:li rdf:resource="https://identifiers.org/reactome/R-ALL-964900"/>
                  <rdf:li rdf:resource="https://identifiers.org/kegg.compound/C01269"/>
                  <rdf:li rdf:resource="https://identifiers.org/chebi/CHEBI:12094"/>
                  <rdf:li rdf:resource="https://identifiers.org/chebi/CHEBI:12097"/>
                  <rdf:li rdf:resource="https://identifiers.org/chebi/CHEBI:16257"/>
                  <rdf:li rdf:resource="https://identifiers.org/chebi/CHEBI:20533"/>
                  <rdf:li rdf:resource="https://identifiers.org/chebi/CHEBI:2104"/>
                  <rdf:li rdf:resource="https://identifiers.org/chebi/CHEBI:57701"/>
                  <rdf:li rdf:resource="https://identifiers.org/biocyc/META:3-ENOLPYRUVYL-SHIKIMATE-5P"/>
                  <rdf:li rdf:resource="https://identifiers.org/metanetx.chemical/MNXM1365"/>
                  <rdf:li rdf:resource="https://identifiers.org/inchikey/QUTYKIXIUDQOLK-PRJMDXOYSA-J"/>
                  <rdf:li rdf:resource="https://identifiers.org/seed.compound/cpd00932"/>
                </rdf:Bag>
              </bqbiol:is>
            </rdf:Description>
          </rdf:RDF>
        </annotation>
      </species>
      <species metaid="meta_M_3ump_c" sboTerm="SBO:0000247" id="M_3ump_c" name="3&apos;-UMP" compartment="cytosol" hasOnlySubstanceUnits="false" boundaryCondition="false" constant="false" fbc:charge="-2" fbc:chemicalFormula="C9H11N2O9P">
        <annotation>
          <rdf:RDF xmlns:rdf="http://www.w3.org/1999/02/22-rdf-syntax-ns#" xmlns:dcterms="http://purl.org/dc/terms/" xmlns:vCard="http://www.w3.org/2001/vcard-rdf/3.0#" xmlns:vCard4="http://www.w3.org/2006/vcard/ns#" xmlns:bqbiol="http://biomodels.net/biology-qualifiers/" xmlns:bqmodel="http://biomodels.net/model-qualifiers/">
            <rdf:Description rdf:about="#meta_M_3ump_c">
              <bqbiol:is>
                <rdf:Bag>
                  <rdf:li rdf:resource="https://identifiers.org/bigg.metabolite/3ump_c"/>
                  <rdf:li rdf:resource="https://identifiers.org/kegg.compound/C01368"/>
                  <rdf:li rdf:resource="https://identifiers.org/chebi/CHEBI:1361"/>
                  <rdf:li rdf:resource="https://identifiers.org/chebi/CHEBI:27229"/>
                  <rdf:li rdf:resource="https://identifiers.org/chebi/CHEBI:28895"/>
                  <rdf:li rdf:resource="https://identifiers.org/chebi/CHEBI:46259"/>
                  <rdf:li rdf:resource="https://identifiers.org/chebi/CHEBI:556513"/>
                  <rdf:li rdf:resource="https://identifiers.org/chebi/CHEBI:60784"/>
                  <rdf:li rdf:resource="https://identifiers.org/inchikey/FOGRQMPFHUHIGU-XVFCMESISA-L"/>
                  <rdf:li rdf:resource="https://identifiers.org/hmdb/HMDB60282"/>
                  <rdf:li rdf:resource="https://identifiers.org/biocyc/META:CPD-3724"/>
                  <rdf:li rdf:resource="https://identifiers.org/metanetx.chemical/MNXM2184"/>
                  <rdf:li rdf:resource="https://identifiers.org/seed.compound/cpd00989"/>
                </rdf:Bag>
              </bqbiol:is>
            </rdf:Description>
          </rdf:RDF>
        </annotation>
      </species>
      <species metaid="meta_M_3ump_e" sboTerm="SBO:0000247" id="M_3ump_e" name="3&apos;-UMP" compartment="extracellular" hasOnlySubstanceUnits="false" boundaryCondition="false" constant="false" fbc:charge="-2" fbc:chemicalFormula="C9H11N2O9P">
        <annotation>
          <rdf:RDF xmlns:rdf="http://www.w3.org/1999/02/22-rdf-syntax-ns#" xmlns:dcterms="http://purl.org/dc/terms/" xmlns:vCard="http://www.w3.org/2001/vcard-rdf/3.0#" xmlns:vCard4="http://www.w3.org/2006/vcard/ns#" xmlns:bqbiol="http://biomodels.net/biology-qualifiers/" xmlns:bqmodel="http://biomodels.net/model-qualifiers/">
            <rdf:Description rdf:about="#meta_M_3ump_e">
              <bqbiol:is>
                <rdf:Bag>
                  <rdf:li rdf:resource="https://identifiers.org/bigg.metabolite/3ump_e"/>
                  <rdf:li rdf:resource="https://identifiers.org/kegg.compound/C01368"/>
                  <rdf:li rdf:resource="https://identifiers.org/chebi/CHEBI:1361"/>
                  <rdf:li rdf:resource="https://identifiers.org/chebi/CHEBI:27229"/>
                  <rdf:li rdf:resource="https://identifiers.org/chebi/CHEBI:28895"/>
                  <rdf:li rdf:resource="https://identifiers.org/chebi/CHEBI:46259"/>
                  <rdf:li rdf:resource="https://identifiers.org/chebi/CHEBI:556513"/>
                  <rdf:li rdf:resource="https://identifiers.org/chebi/CHEBI:60784"/>
                  <rdf:li rdf:resource="https://identifiers.org/inchikey/FOGRQMPFHUHIGU-XVFCMESISA-L"/>
                  <rdf:li rdf:resource="https://identifiers.org/hmdb/HMDB60282"/>
                  <rdf:li rdf:resource="https://identifiers.org/biocyc/META:CPD-3724"/>
                  <rdf:li rdf:resource="https://identifiers.org/metanetx.chemical/MNXM2184"/>
                  <rdf:li rdf:resource="https://identifiers.org/seed.compound/cpd00989"/>
                </rdf:Bag>
              </bqbiol:is>
            </rdf:Description>
          </rdf:RDF>
        </annotation>
      </species>
      <species metaid="meta_M_4abut_c" sboTerm="SBO:0000247" id="M_4abut_c" name="4-aminobutanoate" compartment="cytosol" hasOnlySubstanceUnits="false" boundaryCondition="false" constant="false" fbc:charge="0" fbc:chemicalFormula="C4H9NO2">
        <annotation>
          <rdf:RDF xmlns:rdf="http://www.w3.org/1999/02/22-rdf-syntax-ns#" xmlns:dcterms="http://purl.org/dc/terms/" xmlns:vCard="http://www.w3.org/2001/vcard-rdf/3.0#" xmlns:vCard4="http://www.w3.org/2006/vcard/ns#" xmlns:bqbiol="http://biomodels.net/biology-qualifiers/" xmlns:bqmodel="http://biomodels.net/model-qualifiers/">
            <rdf:Description rdf:about="#meta_M_4abut_c">
              <bqbiol:is>
                <rdf:Bag>
                  <rdf:li rdf:resource="https://identifiers.org/bigg.metabolite/4abut_c"/>
                  <rdf:li rdf:resource="https://identifiers.org/reactome/R-ALL-352003"/>
                  <rdf:li rdf:resource="https://identifiers.org/reactome/R-ALL-352011"/>
                  <rdf:li rdf:resource="https://identifiers.org/reactome/R-ALL-428571"/>
                  <rdf:li rdf:resource="https://identifiers.org/reactome/R-ALL-916850"/>
                  <rdf:li rdf:resource="https://identifiers.org/inchikey/BTCSSZJGUNDROE-UHFFFAOYSA-N"/>
                  <rdf:li rdf:resource="https://identifiers.org/kegg.compound/C00334"/>
                  <rdf:li rdf:resource="https://identifiers.org/chebi/CHEBI:11961"/>
                  <rdf:li rdf:resource="https://identifiers.org/chebi/CHEBI:16865"/>
                  <rdf:li rdf:resource="https://identifiers.org/chebi/CHEBI:1786"/>
                  <rdf:li rdf:resource="https://identifiers.org/chebi/CHEBI:193777"/>
                  <rdf:li rdf:resource="https://identifiers.org/chebi/CHEBI:20317"/>
                  <rdf:li rdf:resource="https://identifiers.org/chebi/CHEBI:20318"/>
                  <rdf:li rdf:resource="https://identifiers.org/chebi/CHEBI:30566"/>
                  <rdf:li rdf:resource="https://identifiers.org/chebi/CHEBI:40483"/>
                  <rdf:li rdf:resource="https://identifiers.org/chebi/CHEBI:59888"/>
                  <rdf:li rdf:resource="https://identifiers.org/kegg.drug/D00058"/>
                  <rdf:li rdf:resource="https://identifiers.org/hmdb/HMDB00112"/>
                  <rdf:li rdf:resource="https://identifiers.org/lipidmaps/LMFA01100039"/>
                  <rdf:li rdf:resource="https://identifiers.org/biocyc/META:4-AMINO-BUTYRATE"/>
                  <rdf:li rdf:resource="https://identifiers.org/metanetx.chemical/MNXM192"/>
                  <rdf:li rdf:resource="https://identifiers.org/seed.compound/cpd00281"/>
                </rdf:Bag>
              </bqbiol:is>
            </rdf:Description>
          </rdf:RDF>
        </annotation>
      </species>
      <species metaid="meta_M_4abut_e" sboTerm="SBO:0000247" id="M_4abut_e" name="4-aminobutanoate" compartment="extracellular" hasOnlySubstanceUnits="false" boundaryCondition="false" constant="false" fbc:charge="0" fbc:chemicalFormula="C4H9NO2">
        <annotation>
          <rdf:RDF xmlns:rdf="http://www.w3.org/1999/02/22-rdf-syntax-ns#" xmlns:dcterms="http://purl.org/dc/terms/" xmlns:vCard="http://www.w3.org/2001/vcard-rdf/3.0#" xmlns:vCard4="http://www.w3.org/2006/vcard/ns#" xmlns:bqbiol="http://biomodels.net/biology-qualifiers/" xmlns:bqmodel="http://biomodels.net/model-qualifiers/">
            <rdf:Description rdf:about="#meta_M_4abut_e">
              <bqbiol:is>
                <rdf:Bag>
                  <rdf:li rdf:resource="https://identifiers.org/bigg.metabolite/4abut_e"/>
                  <rdf:li rdf:resource="https://identifiers.org/reactome/R-ALL-352003"/>
                  <rdf:li rdf:resource="https://identifiers.org/reactome/R-ALL-352011"/>
                  <rdf:li rdf:resource="https://identifiers.org/reactome/R-ALL-428571"/>
                  <rdf:li rdf:resource="https://identifiers.org/reactome/R-ALL-916850"/>
                  <rdf:li rdf:resource="https://identifiers.org/inchikey/BTCSSZJGUNDROE-UHFFFAOYSA-N"/>
                  <rdf:li rdf:resource="https://identifiers.org/kegg.compound/C00334"/>
                  <rdf:li rdf:resource="https://identifiers.org/chebi/CHEBI:11961"/>
                  <rdf:li rdf:resource="https://identifiers.org/chebi/CHEBI:16865"/>
                  <rdf:li rdf:resource="https://identifiers.org/chebi/CHEBI:1786"/>
                  <rdf:li rdf:resource="https://identifiers.org/chebi/CHEBI:193777"/>
                  <rdf:li rdf:resource="https://identifiers.org/chebi/CHEBI:20317"/>
                  <rdf:li rdf:resource="https://identifiers.org/chebi/CHEBI:20318"/>
                  <rdf:li rdf:resource="https://identifiers.org/chebi/CHEBI:30566"/>
                  <rdf:li rdf:resource="https://identifiers.org/chebi/CHEBI:40483"/>
                  <rdf:li rdf:resource="https://identifiers.org/chebi/CHEBI:59888"/>
                  <rdf:li rdf:resource="https://identifiers.org/kegg.drug/D00058"/>
                  <rdf:li rdf:resource="https://identifiers.org/hmdb/HMDB00112"/>
                  <rdf:li rdf:resource="https://identifiers.org/lipidmaps/LMFA01100039"/>
                  <rdf:li rdf:resource="https://identifiers.org/biocyc/META:4-AMINO-BUTYRATE"/>
                  <rdf:li rdf:resource="https://identifiers.org/metanetx.chemical/MNXM192"/>
                  <rdf:li rdf:resource="https://identifiers.org/seed.compound/cpd00281"/>
                </rdf:Bag>
              </bqbiol:is>
            </rdf:Description>
          </rdf:RDF>
        </annotation>
      </species>
      <species metaid="meta_M_4abutn_c" sboTerm="SBO:0000247" id="M_4abutn_c" name="4-Aminobutanal" compartment="cytosol" hasOnlySubstanceUnits="false" boundaryCondition="false" constant="false" fbc:charge="1" fbc:chemicalFormula="C4H10NO">
        <annotation>
          <rdf:RDF xmlns:rdf="http://www.w3.org/1999/02/22-rdf-syntax-ns#" xmlns:dcterms="http://purl.org/dc/terms/" xmlns:vCard="http://www.w3.org/2001/vcard-rdf/3.0#" xmlns:vCard4="http://www.w3.org/2006/vcard/ns#" xmlns:bqbiol="http://biomodels.net/biology-qualifiers/" xmlns:bqmodel="http://biomodels.net/model-qualifiers/">
            <rdf:Description rdf:about="#meta_M_4abutn_c">
              <bqbiol:is>
                <rdf:Bag>
                  <rdf:li rdf:resource="https://identifiers.org/bigg.metabolite/4abutn_c"/>
                  <rdf:li rdf:resource="https://identifiers.org/kegg.compound/C00555"/>
                  <rdf:li rdf:resource="https://identifiers.org/chebi/CHEBI:11960"/>
                  <rdf:li rdf:resource="https://identifiers.org/chebi/CHEBI:17769"/>
                  <rdf:li rdf:resource="https://identifiers.org/chebi/CHEBI:1785"/>
                  <rdf:li rdf:resource="https://identifiers.org/chebi/CHEBI:20316"/>
                  <rdf:li rdf:resource="https://identifiers.org/chebi/CHEBI:58264"/>
                  <rdf:li rdf:resource="https://identifiers.org/inchikey/DZQLQEYLEYWJIB-UHFFFAOYSA-O"/>
                  <rdf:li rdf:resource="https://identifiers.org/hmdb/HMDB01080"/>
                  <rdf:li rdf:resource="https://identifiers.org/hmdb/HMDB60247"/>
                  <rdf:li rdf:resource="https://identifiers.org/biocyc/META:4-AMINO-BUTYRALDEHYDE"/>
                  <rdf:li rdf:resource="https://identifiers.org/metanetx.chemical/MNXM422"/>
                  <rdf:li rdf:resource="https://identifiers.org/seed.compound/cpd00434"/>
                  <rdf:li rdf:resource="https://identifiers.org/seed.compound/cpd12219"/>
                </rdf:Bag>
              </bqbiol:is>
            </rdf:Description>
          </rdf:RDF>
        </annotation>
      </species>
      <species metaid="meta_M_4abz_c" sboTerm="SBO:0000247" id="M_4abz_c" name="4_Aminobenzoate" compartment="cytosol" hasOnlySubstanceUnits="false" boundaryCondition="false" constant="false" fbc:charge="-1" fbc:chemicalFormula="C7H6NO2">
        <annotation>
          <rdf:RDF xmlns:rdf="http://www.w3.org/1999/02/22-rdf-syntax-ns#" xmlns:dcterms="http://purl.org/dc/terms/" xmlns:vCard="http://www.w3.org/2001/vcard-rdf/3.0#" xmlns:vCard4="http://www.w3.org/2006/vcard/ns#" xmlns:bqbiol="http://biomodels.net/biology-qualifiers/" xmlns:bqmodel="http://biomodels.net/model-qualifiers/">
            <rdf:Description rdf:about="#meta_M_4abz_c">
              <bqbiol:is>
                <rdf:Bag>
                  <rdf:li rdf:resource="https://identifiers.org/bigg.metabolite/4abz_c"/>
                  <rdf:li rdf:resource="https://identifiers.org/inchikey/ALYNCZNDIQEVRV-UHFFFAOYSA-M"/>
                  <rdf:li rdf:resource="https://identifiers.org/kegg.compound/C00568"/>
                  <rdf:li rdf:resource="https://identifiers.org/chebi/CHEBI:113372"/>
                  <rdf:li rdf:resource="https://identifiers.org/chebi/CHEBI:11959"/>
                  <rdf:li rdf:resource="https://identifiers.org/chebi/CHEBI:1783"/>
                  <rdf:li rdf:resource="https://identifiers.org/chebi/CHEBI:17836"/>
                  <rdf:li rdf:resource="https://identifiers.org/chebi/CHEBI:20314"/>
                  <rdf:li rdf:resource="https://identifiers.org/chebi/CHEBI:20315"/>
                  <rdf:li rdf:resource="https://identifiers.org/chebi/CHEBI:30753"/>
                  <rdf:li rdf:resource="https://identifiers.org/chebi/CHEBI:44778"/>
                  <rdf:li rdf:resource="https://identifiers.org/kegg.drug/D02456"/>
                  <rdf:li rdf:resource="https://identifiers.org/hmdb/HMDB01392"/>
                  <rdf:li rdf:resource="https://identifiers.org/biocyc/META:P-AMINO-BENZOATE"/>
                  <rdf:li rdf:resource="https://identifiers.org/metanetx.chemical/MNXM421"/>
                  <rdf:li rdf:resource="https://identifiers.org/seed.compound/cpd00443"/>
                </rdf:Bag>
              </bqbiol:is>
            </rdf:Description>
          </rdf:RDF>
        </annotation>
      </species>
      <species metaid="meta_M_4adcho_c" sboTerm="SBO:0000247" id="M_4adcho_c" name="4_amino_4_deoxychorismate" compartment="cytosol" hasOnlySubstanceUnits="false" boundaryCondition="false" constant="false" fbc:charge="-1" fbc:chemicalFormula="C10H10NO5">
        <annotation>
          <rdf:RDF xmlns:rdf="http://www.w3.org/1999/02/22-rdf-syntax-ns#" xmlns:dcterms="http://purl.org/dc/terms/" xmlns:vCard="http://www.w3.org/2001/vcard-rdf/3.0#" xmlns:vCard4="http://www.w3.org/2006/vcard/ns#" xmlns:bqbiol="http://biomodels.net/biology-qualifiers/" xmlns:bqmodel="http://biomodels.net/model-qualifiers/">
            <rdf:Description rdf:about="#meta_M_4adcho_c">
              <bqbiol:is>
                <rdf:Bag>
                  <rdf:li rdf:resource="https://identifiers.org/bigg.metabolite/4adcho_c"/>
                  <rdf:li rdf:resource="https://identifiers.org/kegg.compound/C11355"/>
                  <rdf:li rdf:resource="https://identifiers.org/chebi/CHEBI:11956"/>
                  <rdf:li rdf:resource="https://identifiers.org/chebi/CHEBI:18198"/>
                  <rdf:li rdf:resource="https://identifiers.org/chebi/CHEBI:1943"/>
                  <rdf:li rdf:resource="https://identifiers.org/chebi/CHEBI:35180"/>
                  <rdf:li rdf:resource="https://identifiers.org/chebi/CHEBI:35181"/>
                  <rdf:li rdf:resource="https://identifiers.org/chebi/CHEBI:58406"/>
                  <rdf:li rdf:resource="https://identifiers.org/biocyc/META:4-AMINO-4-DEOXYCHORISMATE"/>
                  <rdf:li rdf:resource="https://identifiers.org/metanetx.chemical/MNXM1458"/>
                  <rdf:li rdf:resource="https://identifiers.org/inchikey/OIUJHGOLFKDBSU-HTQZYQBOSA-M"/>
                  <rdf:li rdf:resource="https://identifiers.org/seed.compound/cpd08210"/>
                </rdf:Bag>
              </bqbiol:is>
            </rdf:Description>
          </rdf:RDF>
        </annotation>
      </species>
      <species metaid="meta_M_4ahmmp_c" sboTerm="SBO:0000247" id="M_4ahmmp_c" name="Toxopyrimidine" compartment="cytosol" hasOnlySubstanceUnits="false" boundaryCondition="false" constant="false" fbc:charge="0" fbc:chemicalFormula="C6H9N3O">
        <annotation>
          <rdf:RDF xmlns:rdf="http://www.w3.org/1999/02/22-rdf-syntax-ns#" xmlns:dcterms="http://purl.org/dc/terms/" xmlns:vCard="http://www.w3.org/2001/vcard-rdf/3.0#" xmlns:vCard4="http://www.w3.org/2006/vcard/ns#" xmlns:bqbiol="http://biomodels.net/biology-qualifiers/" xmlns:bqmodel="http://biomodels.net/model-qualifiers/">
            <rdf:Description rdf:about="#meta_M_4ahmmp_c">
              <bqbiol:is>
                <rdf:Bag>
                  <rdf:li rdf:resource="https://identifiers.org/bigg.metabolite/4ahmmp_c"/>
                  <rdf:li rdf:resource="https://identifiers.org/kegg.compound/C01279"/>
                  <rdf:li rdf:resource="https://identifiers.org/chebi/CHEBI:11957"/>
                  <rdf:li rdf:resource="https://identifiers.org/chebi/CHEBI:16892"/>
                  <rdf:li rdf:resource="https://identifiers.org/chebi/CHEBI:1781"/>
                  <rdf:li rdf:resource="https://identifiers.org/chebi/CHEBI:20312"/>
                  <rdf:li rdf:resource="https://identifiers.org/chebi/CHEBI:43206"/>
                  <rdf:li rdf:resource="https://identifiers.org/biocyc/META:HMP"/>
                  <rdf:li rdf:resource="https://identifiers.org/metanetx.chemical/MNXM874"/>
                  <rdf:li rdf:resource="https://identifiers.org/inchikey/VUTBELPREDJDDH-UHFFFAOYSA-N"/>
                  <rdf:li rdf:resource="https://identifiers.org/seed.compound/cpd00939"/>
                </rdf:Bag>
              </bqbiol:is>
            </rdf:Description>
          </rdf:RDF>
        </annotation>
      </species>
      <species metaid="meta_M_4ampm_c" sboTerm="SBO:0000247" id="M_4ampm_c" name="4-Amino-5-phosphomethyl-2-methylpyrimidine" compartment="cytosol" hasOnlySubstanceUnits="false" boundaryCondition="false" constant="false" fbc:charge="-2" fbc:chemicalFormula="C6H8N3O4P">
        <annotation>
          <rdf:RDF xmlns:rdf="http://www.w3.org/1999/02/22-rdf-syntax-ns#" xmlns:dcterms="http://purl.org/dc/terms/" xmlns:vCard="http://www.w3.org/2001/vcard-rdf/3.0#" xmlns:vCard4="http://www.w3.org/2006/vcard/ns#" xmlns:bqbiol="http://biomodels.net/biology-qualifiers/" xmlns:bqmodel="http://biomodels.net/model-qualifiers/">
            <rdf:Description rdf:about="#meta_M_4ampm_c">
              <bqbiol:is>
                <rdf:Bag>
                  <rdf:li rdf:resource="https://identifiers.org/bigg.metabolite/4ampm_c"/>
                  <rdf:li rdf:resource="https://identifiers.org/chebi/CHEBI:44219"/>
                  <rdf:li rdf:resource="https://identifiers.org/metanetx.chemical/MNXM31161"/>
                  <rdf:li rdf:resource="https://identifiers.org/inchikey/SSWDVESQMBHOQT-UHFFFAOYSA-N"/>
                  <rdf:li rdf:resource="https://identifiers.org/seed.compound/cpd02775"/>
                </rdf:Bag>
              </bqbiol:is>
            </rdf:Description>
          </rdf:RDF>
        </annotation>
      </species>
      <species metaid="meta_M_4c2me_c" sboTerm="SBO:0000247" id="M_4c2me_c" name="4-cytidine5-diphospho-2-C-methyl-D-erythritol" compartment="cytosol" hasOnlySubstanceUnits="false" boundaryCondition="false" constant="false" fbc:charge="-2" fbc:chemicalFormula="C14H23N3O14P2">
        <annotation>
          <rdf:RDF xmlns:rdf="http://www.w3.org/1999/02/22-rdf-syntax-ns#" xmlns:dcterms="http://purl.org/dc/terms/" xmlns:vCard="http://www.w3.org/2001/vcard-rdf/3.0#" xmlns:vCard4="http://www.w3.org/2006/vcard/ns#" xmlns:bqbiol="http://biomodels.net/biology-qualifiers/" xmlns:bqmodel="http://biomodels.net/model-qualifiers/">
            <rdf:Description rdf:about="#meta_M_4c2me_c">
              <bqbiol:is>
                <rdf:Bag>
                  <rdf:li rdf:resource="https://identifiers.org/bigg.metabolite/4c2me_c"/>
                  <rdf:li rdf:resource="https://identifiers.org/kegg.compound/C11435"/>
                  <rdf:li rdf:resource="https://identifiers.org/chebi/CHEBI:11938"/>
                  <rdf:li rdf:resource="https://identifiers.org/chebi/CHEBI:16578"/>
                  <rdf:li rdf:resource="https://identifiers.org/chebi/CHEBI:1770"/>
                  <rdf:li rdf:resource="https://identifiers.org/chebi/CHEBI:57823"/>
                  <rdf:li rdf:resource="https://identifiers.org/biocyc/META:4-CYTIDINE-5-DIPHOSPHO-2-C"/>
                  <rdf:li rdf:resource="https://identifiers.org/metanetx.chemical/MNXM1642"/>
                  <rdf:li rdf:resource="https://identifiers.org/inchikey/YFAUKWZNPVBCFF-XHIBXCGHSA-L"/>
                  <rdf:li rdf:resource="https://identifiers.org/seed.compound/cpd08287"/>
                </rdf:Bag>
              </bqbiol:is>
            </rdf:Description>
          </rdf:RDF>
        </annotation>
      </species>
      <species metaid="meta_M_4gudbd_c" sboTerm="SBO:0000247" id="M_4gudbd_c" name="4-Guanidinobutanamide" compartment="cytosol" hasOnlySubstanceUnits="false" boundaryCondition="false" constant="false" fbc:charge="1" fbc:chemicalFormula="C5H13N4O">
        <annotation>
          <rdf:RDF xmlns:rdf="http://www.w3.org/1999/02/22-rdf-syntax-ns#" xmlns:dcterms="http://purl.org/dc/terms/" xmlns:vCard="http://www.w3.org/2001/vcard-rdf/3.0#" xmlns:vCard4="http://www.w3.org/2006/vcard/ns#" xmlns:bqbiol="http://biomodels.net/biology-qualifiers/" xmlns:bqmodel="http://biomodels.net/model-qualifiers/">
            <rdf:Description rdf:about="#meta_M_4gudbd_c">
              <bqbiol:is>
                <rdf:Bag>
                  <rdf:li rdf:resource="https://identifiers.org/bigg.metabolite/4gudbd_c"/>
                  <rdf:li rdf:resource="https://identifiers.org/kegg.compound/C03078"/>
                  <rdf:li rdf:resource="https://identifiers.org/chebi/CHEBI:11990"/>
                  <rdf:li rdf:resource="https://identifiers.org/chebi/CHEBI:18062"/>
                  <rdf:li rdf:resource="https://identifiers.org/chebi/CHEBI:1833"/>
                  <rdf:li rdf:resource="https://identifiers.org/chebi/CHEBI:20371"/>
                  <rdf:li rdf:resource="https://identifiers.org/chebi/CHEBI:58365"/>
                  <rdf:li rdf:resource="https://identifiers.org/biocyc/META:4-GUANIDO-BUTYRAMIDE"/>
                  <rdf:li rdf:resource="https://identifiers.org/metanetx.chemical/MNXM2617"/>
                  <rdf:li rdf:resource="https://identifiers.org/inchikey/YHVFECVVGNXFKO-UHFFFAOYSA-O"/>
                  <rdf:li rdf:resource="https://identifiers.org/seed.compound/cpd01973"/>
                </rdf:Bag>
              </bqbiol:is>
            </rdf:Description>
          </rdf:RDF>
        </annotation>
      </species>
      <species metaid="meta_M_4gudbutn_c" sboTerm="SBO:0000247" id="M_4gudbutn_c" name="4-Guanidinobutanoate" compartment="cytosol" hasOnlySubstanceUnits="false" boundaryCondition="false" constant="false" fbc:charge="0" fbc:chemicalFormula="C5H11N3O2">
        <annotation>
          <rdf:RDF xmlns:rdf="http://www.w3.org/1999/02/22-rdf-syntax-ns#" xmlns:dcterms="http://purl.org/dc/terms/" xmlns:vCard="http://www.w3.org/2001/vcard-rdf/3.0#" xmlns:vCard4="http://www.w3.org/2006/vcard/ns#" xmlns:bqbiol="http://biomodels.net/biology-qualifiers/" xmlns:bqmodel="http://biomodels.net/model-qualifiers/">
            <rdf:Description rdf:about="#meta_M_4gudbutn_c">
              <bqbiol:is>
                <rdf:Bag>
                  <rdf:li rdf:resource="https://identifiers.org/bigg.metabolite/4gudbutn_c"/>
                  <rdf:li rdf:resource="https://identifiers.org/kegg.compound/C01035"/>
                  <rdf:li rdf:resource="https://identifiers.org/chebi/CHEBI:11991"/>
                  <rdf:li rdf:resource="https://identifiers.org/chebi/CHEBI:15728"/>
                  <rdf:li rdf:resource="https://identifiers.org/chebi/CHEBI:1834"/>
                  <rdf:li rdf:resource="https://identifiers.org/chebi/CHEBI:20372"/>
                  <rdf:li rdf:resource="https://identifiers.org/chebi/CHEBI:57486"/>
                  <rdf:li rdf:resource="https://identifiers.org/chebi/CHEBI:86392"/>
                  <rdf:li rdf:resource="https://identifiers.org/chebi/CHEBI:86564"/>
                  <rdf:li rdf:resource="https://identifiers.org/hmdb/HMDB03464"/>
                  <rdf:li rdf:resource="https://identifiers.org/hmdb/HMDB05991"/>
                  <rdf:li rdf:resource="https://identifiers.org/biocyc/META:CPD-592"/>
                  <rdf:li rdf:resource="https://identifiers.org/metanetx.chemical/MNXM1312"/>
                  <rdf:li rdf:resource="https://identifiers.org/inchikey/TUHVEAJXIMEOSA-UHFFFAOYSA-N"/>
                  <rdf:li rdf:resource="https://identifiers.org/seed.compound/cpd00762"/>
                </rdf:Bag>
              </bqbiol:is>
            </rdf:Description>
          </rdf:RDF>
        </annotation>
      </species>
      <species metaid="meta_M_4h2oglt_c" sboTerm="SBO:0000247" id="M_4h2oglt_c" name="4-Hydroxy-2-oxoglutarate" compartment="cytosol" hasOnlySubstanceUnits="false" boundaryCondition="false" constant="false" fbc:charge="-2" fbc:chemicalFormula="C5H4O6">
        <annotation>
          <rdf:RDF xmlns:rdf="http://www.w3.org/1999/02/22-rdf-syntax-ns#" xmlns:dcterms="http://purl.org/dc/terms/" xmlns:vCard="http://www.w3.org/2001/vcard-rdf/3.0#" xmlns:vCard4="http://www.w3.org/2006/vcard/ns#" xmlns:bqbiol="http://biomodels.net/biology-qualifiers/" xmlns:bqmodel="http://biomodels.net/model-qualifiers/">
            <rdf:Description rdf:about="#meta_M_4h2oglt_c">
              <bqbiol:is>
                <rdf:Bag>
                  <rdf:li rdf:resource="https://identifiers.org/bigg.metabolite/4h2oglt_c"/>
                  <rdf:li rdf:resource="https://identifiers.org/kegg.compound/C01127"/>
                  <rdf:li rdf:resource="https://identifiers.org/chebi/CHEBI:11993"/>
                  <rdf:li rdf:resource="https://identifiers.org/chebi/CHEBI:17742"/>
                  <rdf:li rdf:resource="https://identifiers.org/chebi/CHEBI:1838"/>
                  <rdf:li rdf:resource="https://identifiers.org/chebi/CHEBI:20374"/>
                  <rdf:li rdf:resource="https://identifiers.org/chebi/CHEBI:20375"/>
                  <rdf:li rdf:resource="https://identifiers.org/chebi/CHEBI:30923"/>
                  <rdf:li rdf:resource="https://identifiers.org/chebi/CHEBI:36148"/>
                  <rdf:li rdf:resource="https://identifiers.org/hmdb/HMDB01479"/>
                  <rdf:li rdf:resource="https://identifiers.org/hmdb/HMDB02070"/>
                  <rdf:li rdf:resource="https://identifiers.org/biocyc/META:CPD-15015"/>
                  <rdf:li rdf:resource="https://identifiers.org/metanetx.chemical/MNXM894"/>
                  <rdf:li rdf:resource="https://identifiers.org/inchikey/WXSKVKPSMAHCSG-UHFFFAOYSA-L"/>
                  <rdf:li rdf:resource="https://identifiers.org/seed.compound/cpd00830"/>
                </rdf:Bag>
              </bqbiol:is>
            </rdf:Description>
          </rdf:RDF>
        </annotation>
      </species>
      <species metaid="meta_M_4hba_c" sboTerm="SBO:0000247" id="M_4hba_c" name="4-Hydroxy-benzyl alcohol" compartment="cytosol" hasOnlySubstanceUnits="false" boundaryCondition="false" constant="false" fbc:charge="0" fbc:chemicalFormula="C7H8O2">
        <annotation>
          <rdf:RDF xmlns:rdf="http://www.w3.org/1999/02/22-rdf-syntax-ns#" xmlns:dcterms="http://purl.org/dc/terms/" xmlns:vCard="http://www.w3.org/2001/vcard-rdf/3.0#" xmlns:vCard4="http://www.w3.org/2006/vcard/ns#" xmlns:bqbiol="http://biomodels.net/biology-qualifiers/" xmlns:bqmodel="http://biomodels.net/model-qualifiers/">
            <rdf:Description rdf:about="#meta_M_4hba_c">
              <bqbiol:is>
                <rdf:Bag>
                  <rdf:li rdf:resource="https://identifiers.org/bigg.metabolite/4hba_c"/>
                  <rdf:li rdf:resource="https://identifiers.org/inchikey/BVJSUAQZOZWCKN-UHFFFAOYSA-N"/>
                  <rdf:li rdf:resource="https://identifiers.org/kegg.compound/C17467"/>
                  <rdf:li rdf:resource="https://identifiers.org/chebi/CHEBI:67410"/>
                  <rdf:li rdf:resource="https://identifiers.org/hmdb/HMDB11724"/>
                  <rdf:li rdf:resource="https://identifiers.org/biocyc/META:4-HYDROXY-BENZYL-ALCOHOL"/>
                  <rdf:li rdf:resource="https://identifiers.org/metanetx.chemical/MNXM107505"/>
                  <rdf:li rdf:resource="https://identifiers.org/seed.compound/cpd15378"/>
                  <rdf:li rdf:resource="https://identifiers.org/seed.compound/cpd17595"/>
                </rdf:Bag>
              </bqbiol:is>
            </rdf:Description>
          </rdf:RDF>
        </annotation>
      </species>
      <species metaid="meta_M_4hba_e" sboTerm="SBO:0000247" id="M_4hba_e" name="4-Hydroxy-benzyl alcohol" compartment="extracellular" hasOnlySubstanceUnits="false" boundaryCondition="false" constant="false" fbc:charge="0" fbc:chemicalFormula="C7H8O2">
        <annotation>
          <rdf:RDF xmlns:rdf="http://www.w3.org/1999/02/22-rdf-syntax-ns#" xmlns:dcterms="http://purl.org/dc/terms/" xmlns:vCard="http://www.w3.org/2001/vcard-rdf/3.0#" xmlns:vCard4="http://www.w3.org/2006/vcard/ns#" xmlns:bqbiol="http://biomodels.net/biology-qualifiers/" xmlns:bqmodel="http://biomodels.net/model-qualifiers/">
            <rdf:Description rdf:about="#meta_M_4hba_e">
              <bqbiol:is>
                <rdf:Bag>
                  <rdf:li rdf:resource="https://identifiers.org/bigg.metabolite/4hba_e"/>
                  <rdf:li rdf:resource="https://identifiers.org/inchikey/BVJSUAQZOZWCKN-UHFFFAOYSA-N"/>
                  <rdf:li rdf:resource="https://identifiers.org/kegg.compound/C17467"/>
                  <rdf:li rdf:resource="https://identifiers.org/chebi/CHEBI:67410"/>
                  <rdf:li rdf:resource="https://identifiers.org/hmdb/HMDB11724"/>
                  <rdf:li rdf:resource="https://identifiers.org/biocyc/META:4-HYDROXY-BENZYL-ALCOHOL"/>
                  <rdf:li rdf:resource="https://identifiers.org/metanetx.chemical/MNXM107505"/>
                  <rdf:li rdf:resource="https://identifiers.org/seed.compound/cpd15378"/>
                  <rdf:li rdf:resource="https://identifiers.org/seed.compound/cpd17595"/>
                </rdf:Bag>
              </bqbiol:is>
            </rdf:Description>
          </rdf:RDF>
        </annotation>
      </species>
      <species metaid="meta_M_4hglu_c" sboTerm="SBO:0000247" id="M_4hglu_c" name="4-Hydroxy-L-glutamate" compartment="cytosol" hasOnlySubstanceUnits="false" boundaryCondition="false" constant="false" fbc:charge="-1" fbc:chemicalFormula="C5H8NO5">
        <annotation>
          <rdf:RDF xmlns:rdf="http://www.w3.org/1999/02/22-rdf-syntax-ns#" xmlns:dcterms="http://purl.org/dc/terms/" xmlns:vCard="http://www.w3.org/2001/vcard-rdf/3.0#" xmlns:vCard4="http://www.w3.org/2006/vcard/ns#" xmlns:bqbiol="http://biomodels.net/biology-qualifiers/" xmlns:bqmodel="http://biomodels.net/model-qualifiers/">
            <rdf:Description rdf:about="#meta_M_4hglu_c">
              <bqbiol:is>
                <rdf:Bag>
                  <rdf:li rdf:resource="https://identifiers.org/bigg.metabolite/4hglu_c"/>
                  <rdf:li rdf:resource="https://identifiers.org/kegg.compound/C03079"/>
                  <rdf:li rdf:resource="https://identifiers.org/chebi/CHEBI:11998"/>
                  <rdf:li rdf:resource="https://identifiers.org/chebi/CHEBI:16338"/>
                  <rdf:li rdf:resource="https://identifiers.org/chebi/CHEBI:1851"/>
                  <rdf:li rdf:resource="https://identifiers.org/chebi/CHEBI:20389"/>
                  <rdf:li rdf:resource="https://identifiers.org/chebi/CHEBI:20390"/>
                  <rdf:li rdf:resource="https://identifiers.org/chebi/CHEBI:32811"/>
                  <rdf:li rdf:resource="https://identifiers.org/chebi/CHEBI:32812"/>
                  <rdf:li rdf:resource="https://identifiers.org/inchikey/HBDWQSHEVMSFGY-SCQFTWEKSA-M"/>
                  <rdf:li rdf:resource="https://identifiers.org/hmdb/HMDB01344"/>
                  <rdf:li rdf:resource="https://identifiers.org/hmdb/HMDB02273"/>
                  <rdf:li rdf:resource="https://identifiers.org/metanetx.chemical/MNXM2489"/>
                  <rdf:li rdf:resource="https://identifiers.org/seed.compound/cpd01974"/>
                </rdf:Bag>
              </bqbiol:is>
            </rdf:Description>
          </rdf:RDF>
        </annotation>
      </species>
      <species metaid="meta_M_4hglusa_c" sboTerm="SBO:0000247" id="M_4hglusa_c" name="L-4-Hydroxyglutamatesemialdehyde" compartment="cytosol" hasOnlySubstanceUnits="false" boundaryCondition="false" constant="false" fbc:charge="0" fbc:chemicalFormula="C5H9NO4">
        <annotation>
          <rdf:RDF xmlns:rdf="http://www.w3.org/1999/02/22-rdf-syntax-ns#" xmlns:dcterms="http://purl.org/dc/terms/" xmlns:vCard="http://www.w3.org/2001/vcard-rdf/3.0#" xmlns:vCard4="http://www.w3.org/2006/vcard/ns#" xmlns:bqbiol="http://biomodels.net/biology-qualifiers/" xmlns:bqmodel="http://biomodels.net/model-qualifiers/">
            <rdf:Description rdf:about="#meta_M_4hglusa_c">
              <bqbiol:is>
                <rdf:Bag>
                  <rdf:li rdf:resource="https://identifiers.org/bigg.metabolite/4hglusa_c"/>
                  <rdf:li rdf:resource="https://identifiers.org/kegg.compound/C05938"/>
                  <rdf:li rdf:resource="https://identifiers.org/chebi/CHEBI:21213"/>
                  <rdf:li rdf:resource="https://identifiers.org/chebi/CHEBI:27809"/>
                  <rdf:li rdf:resource="https://identifiers.org/chebi/CHEBI:6169"/>
                  <rdf:li rdf:resource="https://identifiers.org/chebi/CHEBI:62637"/>
                  <rdf:li rdf:resource="https://identifiers.org/hmdb/HMDB06556"/>
                  <rdf:li rdf:resource="https://identifiers.org/biocyc/META:L-4-HYDROXYGLUTAMATE_SEMIALDEHYDE"/>
                  <rdf:li rdf:resource="https://identifiers.org/metanetx.chemical/MNXM2687"/>
                  <rdf:li rdf:resource="https://identifiers.org/inchikey/XCXUZPXOFFRGGP-DMTCNVIQSA-N"/>
                  <rdf:li rdf:resource="https://identifiers.org/seed.compound/cpd03530"/>
                </rdf:Bag>
              </bqbiol:is>
            </rdf:Description>
          </rdf:RDF>
        </annotation>
      </species>
      <species metaid="meta_M_4hoxpac_c" sboTerm="SBO:0000247" id="M_4hoxpac_c" name="4-Hydroxyphenylacetate" compartment="cytosol" hasOnlySubstanceUnits="false" boundaryCondition="false" constant="false" fbc:charge="0" fbc:chemicalFormula="C8H8O3">
        <annotation>
          <rdf:RDF xmlns:rdf="http://www.w3.org/1999/02/22-rdf-syntax-ns#" xmlns:dcterms="http://purl.org/dc/terms/" xmlns:vCard="http://www.w3.org/2001/vcard-rdf/3.0#" xmlns:vCard4="http://www.w3.org/2006/vcard/ns#" xmlns:bqbiol="http://biomodels.net/biology-qualifiers/" xmlns:bqmodel="http://biomodels.net/model-qualifiers/">
            <rdf:Description rdf:about="#meta_M_4hoxpac_c">
              <bqbiol:is>
                <rdf:Bag>
                  <rdf:li rdf:resource="https://identifiers.org/bigg.metabolite/4hoxpac_c"/>
                  <rdf:li rdf:resource="https://identifiers.org/kegg.compound/C00642"/>
                  <rdf:li rdf:resource="https://identifiers.org/chebi/CHEBI:12014"/>
                  <rdf:li rdf:resource="https://identifiers.org/chebi/CHEBI:18101"/>
                  <rdf:li rdf:resource="https://identifiers.org/chebi/CHEBI:1874"/>
                  <rdf:li rdf:resource="https://identifiers.org/chebi/CHEBI:20419"/>
                  <rdf:li rdf:resource="https://identifiers.org/chebi/CHEBI:40091"/>
                  <rdf:li rdf:resource="https://identifiers.org/chebi/CHEBI:48999"/>
                  <rdf:li rdf:resource="https://identifiers.org/hmdb/HMDB00020"/>
                  <rdf:li rdf:resource="https://identifiers.org/biocyc/META:4-HYDROXYPHENYLACETATE"/>
                  <rdf:li rdf:resource="https://identifiers.org/metanetx.chemical/MNXM485"/>
                  <rdf:li rdf:resource="https://identifiers.org/inchikey/XQXPVVBIMDBYFF-UHFFFAOYSA-M"/>
                  <rdf:li rdf:resource="https://identifiers.org/seed.compound/cpd00489"/>
                </rdf:Bag>
              </bqbiol:is>
            </rdf:Description>
          </rdf:RDF>
        </annotation>
      </species>
      <species metaid="meta_M_4izp_c" sboTerm="SBO:0000247" id="M_4izp_c" name="4-Imidazolone-5-propanoate" compartment="cytosol" hasOnlySubstanceUnits="false" boundaryCondition="false" constant="false" fbc:charge="-1" fbc:chemicalFormula="C6H7N2O3">
        <annotation>
          <rdf:RDF xmlns:rdf="http://www.w3.org/1999/02/22-rdf-syntax-ns#" xmlns:dcterms="http://purl.org/dc/terms/" xmlns:vCard="http://www.w3.org/2001/vcard-rdf/3.0#" xmlns:vCard4="http://www.w3.org/2006/vcard/ns#" xmlns:bqbiol="http://biomodels.net/biology-qualifiers/" xmlns:bqmodel="http://biomodels.net/model-qualifiers/">
            <rdf:Description rdf:about="#meta_M_4izp_c">
              <bqbiol:is>
                <rdf:Bag>
                  <rdf:li rdf:resource="https://identifiers.org/bigg.metabolite/4izp_c"/>
                  <rdf:li rdf:resource="https://identifiers.org/reactome/R-ALL-34979"/>
                  <rdf:li rdf:resource="https://identifiers.org/kegg.compound/C03680"/>
                  <rdf:li rdf:resource="https://identifiers.org/chebi/CHEBI:11041"/>
                  <rdf:li rdf:resource="https://identifiers.org/chebi/CHEBI:11730"/>
                  <rdf:li rdf:resource="https://identifiers.org/chebi/CHEBI:1886"/>
                  <rdf:li rdf:resource="https://identifiers.org/chebi/CHEBI:20430"/>
                  <rdf:li rdf:resource="https://identifiers.org/chebi/CHEBI:20431"/>
                  <rdf:li rdf:resource="https://identifiers.org/chebi/CHEBI:27384"/>
                  <rdf:li rdf:resource="https://identifiers.org/chebi/CHEBI:57255"/>
                  <rdf:li rdf:resource="https://identifiers.org/chebi/CHEBI:58508"/>
                  <rdf:li rdf:resource="https://identifiers.org/chebi/CHEBI:77893"/>
                  <rdf:li rdf:resource="https://identifiers.org/hmdb/HMDB01014"/>
                  <rdf:li rdf:resource="https://identifiers.org/hmdb/HMDB62719"/>
                  <rdf:li rdf:resource="https://identifiers.org/biocyc/META:4-IMIDAZOLONE-5-PROPIONATE"/>
                  <rdf:li rdf:resource="https://identifiers.org/metanetx.chemical/MNXM90394"/>
                  <rdf:li rdf:resource="https://identifiers.org/inchikey/MYNHYKDPSRPBNZ-UHFFFAOYSA-N"/>
                  <rdf:li rdf:resource="https://identifiers.org/seed.compound/cpd02311"/>
                </rdf:Bag>
              </bqbiol:is>
            </rdf:Description>
          </rdf:RDF>
        </annotation>
      </species>
      <species metaid="meta_M_4mcat_c" sboTerm="SBO:0000247" id="M_4mcat_c" name="4-Methylcatechol" compartment="cytosol" hasOnlySubstanceUnits="false" boundaryCondition="false" constant="false" fbc:charge="0" fbc:chemicalFormula="C7H8O2">
        <annotation>
          <rdf:RDF xmlns:rdf="http://www.w3.org/1999/02/22-rdf-syntax-ns#" xmlns:dcterms="http://purl.org/dc/terms/" xmlns:vCard="http://www.w3.org/2001/vcard-rdf/3.0#" xmlns:vCard4="http://www.w3.org/2006/vcard/ns#" xmlns:bqbiol="http://biomodels.net/biology-qualifiers/" xmlns:bqmodel="http://biomodels.net/model-qualifiers/">
            <rdf:Description rdf:about="#meta_M_4mcat_c">
              <bqbiol:is>
                <rdf:Bag>
                  <rdf:li rdf:resource="https://identifiers.org/bigg.metabolite/4mcat_c"/>
                  <rdf:li rdf:resource="https://identifiers.org/kegg.compound/C06730"/>
                  <rdf:li rdf:resource="https://identifiers.org/chebi/CHEBI:12025"/>
                  <rdf:li rdf:resource="https://identifiers.org/chebi/CHEBI:17254"/>
                  <rdf:li rdf:resource="https://identifiers.org/chebi/CHEBI:1897"/>
                  <rdf:li rdf:resource="https://identifiers.org/chebi/CHEBI:20442"/>
                  <rdf:li rdf:resource="https://identifiers.org/chebi/CHEBI:43962"/>
                  <rdf:li rdf:resource="https://identifiers.org/hmdb/HMDB00873"/>
                  <rdf:li rdf:resource="https://identifiers.org/biocyc/META:4-METHYLCATECHOL"/>
                  <rdf:li rdf:resource="https://identifiers.org/metanetx.chemical/MNXM961"/>
                  <rdf:li rdf:resource="https://identifiers.org/inchikey/ZBCATMYQYDCTIZ-UHFFFAOYSA-N"/>
                  <rdf:li rdf:resource="https://identifiers.org/seed.compound/cpd04117"/>
                </rdf:Bag>
              </bqbiol:is>
            </rdf:Description>
          </rdf:RDF>
        </annotation>
      </species>
      <species metaid="meta_M_4met2obut_c" sboTerm="SBO:0000247" id="M_4met2obut_c" name="4-methylthio_2-oxobutyrate" compartment="cytosol" hasOnlySubstanceUnits="false" boundaryCondition="false" constant="false" fbc:charge="0" fbc:chemicalFormula="C5H8O3S">
        <annotation>
          <rdf:RDF xmlns:rdf="http://www.w3.org/1999/02/22-rdf-syntax-ns#" xmlns:dcterms="http://purl.org/dc/terms/" xmlns:vCard="http://www.w3.org/2001/vcard-rdf/3.0#" xmlns:vCard4="http://www.w3.org/2006/vcard/ns#" xmlns:bqbiol="http://biomodels.net/biology-qualifiers/" xmlns:bqmodel="http://biomodels.net/model-qualifiers/">
            <rdf:Description rdf:about="#meta_M_4met2obut_c">
              <bqbiol:is>
                <rdf:Bag>
                  <rdf:li rdf:resource="https://identifiers.org/bigg.metabolite/4met2obut_c"/>
                  <rdf:li rdf:resource="https://identifiers.org/reactome/R-ALL-1237122"/>
                  <rdf:li rdf:resource="https://identifiers.org/kegg.compound/C01180"/>
                  <rdf:li rdf:resource="https://identifiers.org/chebi/CHEBI:12029"/>
                  <rdf:li rdf:resource="https://identifiers.org/chebi/CHEBI:16723"/>
                  <rdf:li rdf:resource="https://identifiers.org/chebi/CHEBI:1902"/>
                  <rdf:li rdf:resource="https://identifiers.org/chebi/CHEBI:20451"/>
                  <rdf:li rdf:resource="https://identifiers.org/chebi/CHEBI:22458"/>
                  <rdf:li rdf:resource="https://identifiers.org/chebi/CHEBI:33574"/>
                  <rdf:li rdf:resource="https://identifiers.org/chebi/CHEBI:43720"/>
                  <rdf:li rdf:resource="https://identifiers.org/chebi/CHEBI:63388"/>
                  <rdf:li rdf:resource="https://identifiers.org/hmdb/HMDB01553"/>
                  <rdf:li rdf:resource="https://identifiers.org/hmdb/HMDB13210"/>
                  <rdf:li rdf:resource="https://identifiers.org/lipidmaps/LMFA01060170"/>
                  <rdf:li rdf:resource="https://identifiers.org/biocyc/META:CPD-479"/>
                  <rdf:li rdf:resource="https://identifiers.org/metanetx.chemical/MNXM276"/>
                  <rdf:li rdf:resource="https://identifiers.org/inchikey/SXFSQZDSUWACKX-UHFFFAOYSA-M"/>
                  <rdf:li rdf:resource="https://identifiers.org/seed.compound/cpd00869"/>
                </rdf:Bag>
              </bqbiol:is>
            </rdf:Description>
          </rdf:RDF>
        </annotation>
      </species>
      <species metaid="meta_M_4mhetz_c" sboTerm="SBO:0000247" id="M_4mhetz_c" name="4-Methyl-5-2-hydroxyethyl-thiazole" compartment="cytosol" hasOnlySubstanceUnits="false" boundaryCondition="false" constant="false" fbc:charge="0" fbc:chemicalFormula="C6H9NOS">
        <annotation>
          <rdf:RDF xmlns:rdf="http://www.w3.org/1999/02/22-rdf-syntax-ns#" xmlns:dcterms="http://purl.org/dc/terms/" xmlns:vCard="http://www.w3.org/2001/vcard-rdf/3.0#" xmlns:vCard4="http://www.w3.org/2006/vcard/ns#" xmlns:bqbiol="http://biomodels.net/biology-qualifiers/" xmlns:bqmodel="http://biomodels.net/model-qualifiers/">
            <rdf:Description rdf:about="#meta_M_4mhetz_c">
              <bqbiol:is>
                <rdf:Bag>
                  <rdf:li rdf:resource="https://identifiers.org/bigg.metabolite/4mhetz_c"/>
                  <rdf:li rdf:resource="https://identifiers.org/inchikey/BKAWJIRCKVUVED-UHFFFAOYSA-N"/>
                  <rdf:li rdf:resource="https://identifiers.org/kegg.compound/C04294"/>
                  <rdf:li rdf:resource="https://identifiers.org/chebi/CHEBI:12021"/>
                  <rdf:li rdf:resource="https://identifiers.org/chebi/CHEBI:12022"/>
                  <rdf:li rdf:resource="https://identifiers.org/chebi/CHEBI:12086"/>
                  <rdf:li rdf:resource="https://identifiers.org/chebi/CHEBI:17957"/>
                  <rdf:li rdf:resource="https://identifiers.org/chebi/CHEBI:2011"/>
                  <rdf:li rdf:resource="https://identifiers.org/chebi/CHEBI:20522"/>
                  <rdf:li rdf:resource="https://identifiers.org/chebi/CHEBI:46320"/>
                  <rdf:li rdf:resource="https://identifiers.org/hmdb/HMDB32985"/>
                  <rdf:li rdf:resource="https://identifiers.org/biocyc/META:THZ"/>
                  <rdf:li rdf:resource="https://identifiers.org/metanetx.chemical/MNXM962"/>
                  <rdf:li rdf:resource="https://identifiers.org/seed.compound/cpd02636"/>
                </rdf:Bag>
              </bqbiol:is>
            </rdf:Description>
          </rdf:RDF>
        </annotation>
      </species>
      <species metaid="meta_M_4mop_c" sboTerm="SBO:0000247" id="M_4mop_c" name="4_Methyl_2_oxopentanoate" compartment="cytosol" hasOnlySubstanceUnits="false" boundaryCondition="false" constant="false" fbc:charge="-1" fbc:chemicalFormula="C6H9O3">
        <annotation>
          <rdf:RDF xmlns:rdf="http://www.w3.org/1999/02/22-rdf-syntax-ns#" xmlns:dcterms="http://purl.org/dc/terms/" xmlns:vCard="http://www.w3.org/2001/vcard-rdf/3.0#" xmlns:vCard4="http://www.w3.org/2006/vcard/ns#" xmlns:bqbiol="http://biomodels.net/biology-qualifiers/" xmlns:bqmodel="http://biomodels.net/model-qualifiers/">
            <rdf:Description rdf:about="#meta_M_4mop_c">
              <bqbiol:is>
                <rdf:Bag>
                  <rdf:li rdf:resource="https://identifiers.org/bigg.metabolite/4mop_c"/>
                  <rdf:li rdf:resource="https://identifiers.org/inchikey/BKAJNAXTPSGJCU-UHFFFAOYSA-M"/>
                  <rdf:li rdf:resource="https://identifiers.org/kegg.compound/C00233"/>
                  <rdf:li rdf:resource="https://identifiers.org/chebi/CHEBI:12020"/>
                  <rdf:li rdf:resource="https://identifiers.org/chebi/CHEBI:17865"/>
                  <rdf:li rdf:resource="https://identifiers.org/chebi/CHEBI:1891"/>
                  <rdf:li rdf:resource="https://identifiers.org/chebi/CHEBI:20438"/>
                  <rdf:li rdf:resource="https://identifiers.org/chebi/CHEBI:41619"/>
                  <rdf:li rdf:resource="https://identifiers.org/chebi/CHEBI:48430"/>
                  <rdf:li rdf:resource="https://identifiers.org/hmdb/HMDB00695"/>
                  <rdf:li rdf:resource="https://identifiers.org/hmdb/HMDB00762"/>
                  <rdf:li rdf:resource="https://identifiers.org/biocyc/META:2K-4CH3-PENTANOATE"/>
                  <rdf:li rdf:resource="https://identifiers.org/metanetx.chemical/MNXM404"/>
                  <rdf:li rdf:resource="https://identifiers.org/seed.compound/cpd00200"/>
                </rdf:Bag>
              </bqbiol:is>
            </rdf:Description>
          </rdf:RDF>
        </annotation>
      </species>
      <species metaid="meta_M_4mpetz_c" sboTerm="SBO:0000247" id="M_4mpetz_c" name="4-Methyl-5-2-phosphoethyl-thiazole" compartment="cytosol" hasOnlySubstanceUnits="false" boundaryCondition="false" constant="false" fbc:charge="-2" fbc:chemicalFormula="C6H8NO4PS">
        <annotation>
          <rdf:RDF xmlns:rdf="http://www.w3.org/1999/02/22-rdf-syntax-ns#" xmlns:dcterms="http://purl.org/dc/terms/" xmlns:vCard="http://www.w3.org/2001/vcard-rdf/3.0#" xmlns:vCard4="http://www.w3.org/2006/vcard/ns#" xmlns:bqbiol="http://biomodels.net/biology-qualifiers/" xmlns:bqmodel="http://biomodels.net/model-qualifiers/">
            <rdf:Description rdf:about="#meta_M_4mpetz_c">
              <bqbiol:is>
                <rdf:Bag>
                  <rdf:li rdf:resource="https://identifiers.org/bigg.metabolite/4mpetz_c"/>
                  <rdf:li rdf:resource="https://identifiers.org/kegg.compound/C04327"/>
                  <rdf:li rdf:resource="https://identifiers.org/chebi/CHEBI:12023"/>
                  <rdf:li rdf:resource="https://identifiers.org/chebi/CHEBI:12024"/>
                  <rdf:li rdf:resource="https://identifiers.org/chebi/CHEBI:17857"/>
                  <rdf:li rdf:resource="https://identifiers.org/chebi/CHEBI:1892"/>
                  <rdf:li rdf:resource="https://identifiers.org/chebi/CHEBI:20439"/>
                  <rdf:li rdf:resource="https://identifiers.org/chebi/CHEBI:30638"/>
                  <rdf:li rdf:resource="https://identifiers.org/chebi/CHEBI:46182"/>
                  <rdf:li rdf:resource="https://identifiers.org/chebi/CHEBI:58296"/>
                  <rdf:li rdf:resource="https://identifiers.org/biocyc/META:THZ-P"/>
                  <rdf:li rdf:resource="https://identifiers.org/metanetx.chemical/MNXM960"/>
                  <rdf:li rdf:resource="https://identifiers.org/inchikey/OCYMERZCMYJQQO-UHFFFAOYSA-L"/>
                  <rdf:li rdf:resource="https://identifiers.org/seed.compound/cpd02654"/>
                </rdf:Bag>
              </bqbiol:is>
            </rdf:Description>
          </rdf:RDF>
        </annotation>
      </species>
      <species metaid="meta_M_4pasp_c" sboTerm="SBO:0000247" id="M_4pasp_c" name="4-Phospho-L-aspartate" compartment="cytosol" hasOnlySubstanceUnits="false" boundaryCondition="false" constant="false" fbc:charge="-2" fbc:chemicalFormula="C4H6NO7P">
        <annotation>
          <rdf:RDF xmlns:rdf="http://www.w3.org/1999/02/22-rdf-syntax-ns#" xmlns:dcterms="http://purl.org/dc/terms/" xmlns:vCard="http://www.w3.org/2001/vcard-rdf/3.0#" xmlns:vCard4="http://www.w3.org/2006/vcard/ns#" xmlns:bqbiol="http://biomodels.net/biology-qualifiers/" xmlns:bqmodel="http://biomodels.net/model-qualifiers/">
            <rdf:Description rdf:about="#meta_M_4pasp_c">
              <bqbiol:is>
                <rdf:Bag>
                  <rdf:li rdf:resource="https://identifiers.org/bigg.metabolite/4pasp_c"/>
                  <rdf:li rdf:resource="https://identifiers.org/kegg.compound/C03082"/>
                  <rdf:li rdf:resource="https://identifiers.org/chebi/CHEBI:12042"/>
                  <rdf:li rdf:resource="https://identifiers.org/chebi/CHEBI:13062"/>
                  <rdf:li rdf:resource="https://identifiers.org/chebi/CHEBI:15836"/>
                  <rdf:li rdf:resource="https://identifiers.org/chebi/CHEBI:1925"/>
                  <rdf:li rdf:resource="https://identifiers.org/chebi/CHEBI:20471"/>
                  <rdf:li rdf:resource="https://identifiers.org/chebi/CHEBI:20472"/>
                  <rdf:li rdf:resource="https://identifiers.org/chebi/CHEBI:21246"/>
                  <rdf:li rdf:resource="https://identifiers.org/chebi/CHEBI:30407"/>
                  <rdf:li rdf:resource="https://identifiers.org/chebi/CHEBI:57535"/>
                  <rdf:li rdf:resource="https://identifiers.org/hmdb/HMDB12250"/>
                  <rdf:li rdf:resource="https://identifiers.org/inchikey/IXZNKTPIYKDIGG-REOHCLBHSA-L"/>
                  <rdf:li rdf:resource="https://identifiers.org/biocyc/META:L-BETA-ASPARTYL-P"/>
                  <rdf:li rdf:resource="https://identifiers.org/metanetx.chemical/MNXM1177"/>
                  <rdf:li rdf:resource="https://identifiers.org/seed.compound/cpd01977"/>
                </rdf:Bag>
              </bqbiol:is>
            </rdf:Description>
          </rdf:RDF>
        </annotation>
      </species>
      <species metaid="meta_M_4ppan_c" sboTerm="SBO:0000247" id="M_4ppan_c" name="4-phosphopantothenate" compartment="cytosol" hasOnlySubstanceUnits="false" boundaryCondition="false" constant="false" fbc:charge="-3" fbc:chemicalFormula="C9H15NO8P">
        <annotation>
          <rdf:RDF xmlns:rdf="http://www.w3.org/1999/02/22-rdf-syntax-ns#" xmlns:dcterms="http://purl.org/dc/terms/" xmlns:vCard="http://www.w3.org/2001/vcard-rdf/3.0#" xmlns:vCard4="http://www.w3.org/2006/vcard/ns#" xmlns:bqbiol="http://biomodels.net/biology-qualifiers/" xmlns:bqmodel="http://biomodels.net/model-qualifiers/">
            <rdf:Description rdf:about="#meta_M_4ppan_c">
              <bqbiol:is>
                <rdf:Bag>
                  <rdf:li rdf:resource="https://identifiers.org/bigg.metabolite/4ppan_c"/>
                  <rdf:li rdf:resource="https://identifiers.org/reactome/R-ALL-196786"/>
                  <rdf:li rdf:resource="https://identifiers.org/kegg.compound/C03492"/>
                  <rdf:li rdf:resource="https://identifiers.org/chebi/CHEBI:10986"/>
                  <rdf:li rdf:resource="https://identifiers.org/chebi/CHEBI:12886"/>
                  <rdf:li rdf:resource="https://identifiers.org/chebi/CHEBI:15905"/>
                  <rdf:li rdf:resource="https://identifiers.org/chebi/CHEBI:18702"/>
                  <rdf:li rdf:resource="https://identifiers.org/chebi/CHEBI:20891"/>
                  <rdf:li rdf:resource="https://identifiers.org/chebi/CHEBI:4082"/>
                  <rdf:li rdf:resource="https://identifiers.org/hmdb/HMDB01016"/>
                  <rdf:li rdf:resource="https://identifiers.org/hmdb/HMDB62700"/>
                  <rdf:li rdf:resource="https://identifiers.org/biocyc/META:4-P-PANTOTHENATE"/>
                  <rdf:li rdf:resource="https://identifiers.org/metanetx.chemical/MNXM415"/>
                  <rdf:li rdf:resource="https://identifiers.org/inchikey/XHFVGHPGDLDEQO-ZETCQYMHSA-K"/>
                  <rdf:li rdf:resource="https://identifiers.org/seed.compound/cpd02201"/>
                </rdf:Bag>
              </bqbiol:is>
            </rdf:Description>
          </rdf:RDF>
        </annotation>
      </species>
      <species metaid="meta_M_4ppcys_c" sboTerm="SBO:0000247" id="M_4ppcys_c" name="(R)-4&apos;-Phosphopantothenoyl-L-cysteine" compartment="cytosol" hasOnlySubstanceUnits="false" boundaryCondition="false" constant="false" fbc:charge="-3" fbc:chemicalFormula="C12H20N2O9PS">
        <annotation>
          <rdf:RDF xmlns:rdf="http://www.w3.org/1999/02/22-rdf-syntax-ns#" xmlns:dcterms="http://purl.org/dc/terms/" xmlns:vCard="http://www.w3.org/2001/vcard-rdf/3.0#" xmlns:vCard4="http://www.w3.org/2006/vcard/ns#" xmlns:bqbiol="http://biomodels.net/biology-qualifiers/" xmlns:bqmodel="http://biomodels.net/model-qualifiers/">
            <rdf:Description rdf:about="#meta_M_4ppcys_c">
              <bqbiol:is>
                <rdf:Bag>
                  <rdf:li rdf:resource="https://identifiers.org/bigg.metabolite/4ppcys_c"/>
                  <rdf:li rdf:resource="https://identifiers.org/reactome/R-ALL-196834"/>
                  <rdf:li rdf:resource="https://identifiers.org/kegg.compound/C04352"/>
                  <rdf:li rdf:resource="https://identifiers.org/chebi/CHEBI:10987"/>
                  <rdf:li rdf:resource="https://identifiers.org/chebi/CHEBI:12438"/>
                  <rdf:li rdf:resource="https://identifiers.org/chebi/CHEBI:15769"/>
                  <rdf:li rdf:resource="https://identifiers.org/chebi/CHEBI:21461"/>
                  <rdf:li rdf:resource="https://identifiers.org/chebi/CHEBI:328"/>
                  <rdf:li rdf:resource="https://identifiers.org/chebi/CHEBI:57507"/>
                  <rdf:li rdf:resource="https://identifiers.org/chebi/CHEBI:59458"/>
                  <rdf:li rdf:resource="https://identifiers.org/hmdb/HMDB01117"/>
                  <rdf:li rdf:resource="https://identifiers.org/biocyc/META:R-4-PHOSPHOPANTOTHENOYL-L-CYSTEINE"/>
                  <rdf:li rdf:resource="https://identifiers.org/metanetx.chemical/MNXM483"/>
                  <rdf:li rdf:resource="https://identifiers.org/inchikey/XQYALQVLCNHCFT-CBAPKCEASA-K"/>
                  <rdf:li rdf:resource="https://identifiers.org/seed.compound/cpd02666"/>
                </rdf:Bag>
              </bqbiol:is>
            </rdf:Description>
          </rdf:RDF>
        </annotation>
      </species>
      <species metaid="meta_M_4r5au_c" sboTerm="SBO:0000247" id="M_4r5au_c" name="4-1-D-Ribitylamino-5-aminouracil" compartment="cytosol" hasOnlySubstanceUnits="false" boundaryCondition="false" constant="false" fbc:charge="0" fbc:chemicalFormula="C9H16N4O6">
        <annotation>
          <rdf:RDF xmlns:rdf="http://www.w3.org/1999/02/22-rdf-syntax-ns#" xmlns:dcterms="http://purl.org/dc/terms/" xmlns:vCard="http://www.w3.org/2001/vcard-rdf/3.0#" xmlns:vCard4="http://www.w3.org/2006/vcard/ns#" xmlns:bqbiol="http://biomodels.net/biology-qualifiers/" xmlns:bqmodel="http://biomodels.net/model-qualifiers/">
            <rdf:Description rdf:about="#meta_M_4r5au_c">
              <bqbiol:is>
                <rdf:Bag>
                  <rdf:li rdf:resource="https://identifiers.org/bigg.metabolite/4r5au_c"/>
                  <rdf:li rdf:resource="https://identifiers.org/kegg.compound/C04732"/>
                  <rdf:li rdf:resource="https://identifiers.org/chebi/CHEBI:11929"/>
                  <rdf:li rdf:resource="https://identifiers.org/chebi/CHEBI:15934"/>
                  <rdf:li rdf:resource="https://identifiers.org/chebi/CHEBI:1761"/>
                  <rdf:li rdf:resource="https://identifiers.org/chebi/CHEBI:20283"/>
                  <rdf:li rdf:resource="https://identifiers.org/chebi/CHEBI:52403"/>
                  <rdf:li rdf:resource="https://identifiers.org/chebi/CHEBI:57573"/>
                  <rdf:li rdf:resource="https://identifiers.org/biocyc/META:AMINO-RIBOSYLAMINO-1H-3H-PYR-DIONE"/>
                  <rdf:li rdf:resource="https://identifiers.org/metanetx.chemical/MNXM791"/>
                  <rdf:li rdf:resource="https://identifiers.org/inchikey/XKQZIXVJVUPORE-RPDRRWSUSA-N"/>
                  <rdf:li rdf:resource="https://identifiers.org/seed.compound/cpd02882"/>
                  <rdf:li rdf:resource="https://identifiers.org/seed.compound/cpd29668"/>
                </rdf:Bag>
              </bqbiol:is>
            </rdf:Description>
          </rdf:RDF>
        </annotation>
      </species>
      <species metaid="meta_M_5aizc_c" sboTerm="SBO:0000247" id="M_5aizc_c" name="5&apos;-Phosphoribosyl-4-carboxy-5-aminoimidazole" compartment="cytosol" hasOnlySubstanceUnits="false" boundaryCondition="false" constant="false" fbc:charge="-3" fbc:chemicalFormula="C9H11N3O9P">
        <annotation>
          <rdf:RDF xmlns:rdf="http://www.w3.org/1999/02/22-rdf-syntax-ns#" xmlns:dcterms="http://purl.org/dc/terms/" xmlns:vCard="http://www.w3.org/2001/vcard-rdf/3.0#" xmlns:vCard4="http://www.w3.org/2006/vcard/ns#" xmlns:bqbiol="http://biomodels.net/biology-qualifiers/" xmlns:bqmodel="http://biomodels.net/model-qualifiers/">
            <rdf:Description rdf:about="#meta_M_5aizc_c">
              <bqbiol:is>
                <rdf:Bag>
                  <rdf:li rdf:resource="https://identifiers.org/bigg.metabolite/5aizc_c"/>
                  <rdf:li rdf:resource="https://identifiers.org/reactome/R-ALL-111395"/>
                  <rdf:li rdf:resource="https://identifiers.org/kegg.compound/C04751"/>
                  <rdf:li rdf:resource="https://identifiers.org/chebi/CHEBI:12103"/>
                  <rdf:li rdf:resource="https://identifiers.org/chebi/CHEBI:18968"/>
                  <rdf:li rdf:resource="https://identifiers.org/chebi/CHEBI:28413"/>
                  <rdf:li rdf:resource="https://identifiers.org/chebi/CHEBI:41336"/>
                  <rdf:li rdf:resource="https://identifiers.org/chebi/CHEBI:575"/>
                  <rdf:li rdf:resource="https://identifiers.org/chebi/CHEBI:58564"/>
                  <rdf:li rdf:resource="https://identifiers.org/chebi/CHEBI:77657"/>
                  <rdf:li rdf:resource="https://identifiers.org/hmdb/HMDB06273"/>
                  <rdf:li rdf:resource="https://identifiers.org/hmdb/HMDB62424"/>
                  <rdf:li rdf:resource="https://identifiers.org/biocyc/META:PHOSPHORIBOSYL-CARBOXY-AMINOIMIDAZOLE"/>
                  <rdf:li rdf:resource="https://identifiers.org/metanetx.chemical/MNXM507"/>
                  <rdf:li rdf:resource="https://identifiers.org/inchikey/XFVULMDJZXYMSG-ZIYNGMLESA-L"/>
                  <rdf:li rdf:resource="https://identifiers.org/seed.compound/cpd02893"/>
                </rdf:Bag>
              </bqbiol:is>
            </rdf:Description>
          </rdf:RDF>
        </annotation>
      </species>
      <species metaid="meta_M_5aop_c" sboTerm="SBO:0000247" id="M_5aop_c" name="5-Aminolevulinate" compartment="cytosol" hasOnlySubstanceUnits="false" boundaryCondition="false" constant="false" fbc:charge="0" fbc:chemicalFormula="C5H9NO3">
        <annotation>
          <rdf:RDF xmlns:rdf="http://www.w3.org/1999/02/22-rdf-syntax-ns#" xmlns:dcterms="http://purl.org/dc/terms/" xmlns:vCard="http://www.w3.org/2001/vcard-rdf/3.0#" xmlns:vCard4="http://www.w3.org/2006/vcard/ns#" xmlns:bqbiol="http://biomodels.net/biology-qualifiers/" xmlns:bqmodel="http://biomodels.net/model-qualifiers/">
            <rdf:Description rdf:about="#meta_M_5aop_c">
              <bqbiol:is>
                <rdf:Bag>
                  <rdf:li rdf:resource="https://identifiers.org/bigg.metabolite/5aop_c"/>
                  <rdf:li rdf:resource="https://identifiers.org/reactome/R-ALL-189466"/>
                  <rdf:li rdf:resource="https://identifiers.org/reactome/R-ALL-189489"/>
                  <rdf:li rdf:resource="https://identifiers.org/kegg.compound/C00430"/>
                  <rdf:li rdf:resource="https://identifiers.org/chebi/CHEBI:12109"/>
                  <rdf:li rdf:resource="https://identifiers.org/chebi/CHEBI:132970"/>
                  <rdf:li rdf:resource="https://identifiers.org/chebi/CHEBI:17549"/>
                  <rdf:li rdf:resource="https://identifiers.org/chebi/CHEBI:2034"/>
                  <rdf:li rdf:resource="https://identifiers.org/chebi/CHEBI:20547"/>
                  <rdf:li rdf:resource="https://identifiers.org/chebi/CHEBI:356416"/>
                  <rdf:li rdf:resource="https://identifiers.org/kegg.drug/D07567"/>
                  <rdf:li rdf:resource="https://identifiers.org/hmdb/HMDB01149"/>
                  <rdf:li rdf:resource="https://identifiers.org/lipidmaps/LMFA01100055"/>
                  <rdf:li rdf:resource="https://identifiers.org/biocyc/META:5-AMINO-LEVULINATE"/>
                  <rdf:li rdf:resource="https://identifiers.org/metanetx.chemical/MNXM405"/>
                  <rdf:li rdf:resource="https://identifiers.org/inchikey/ZGXJTSGNIOSYLO-UHFFFAOYSA-N"/>
                  <rdf:li rdf:resource="https://identifiers.org/seed.compound/cpd00338"/>
                </rdf:Bag>
              </bqbiol:is>
            </rdf:Description>
          </rdf:RDF>
        </annotation>
      </species>
      <species metaid="meta_M_5aprbu_c" sboTerm="SBO:0000247" id="M_5aprbu_c" name="5-Amino-6-5-phosphoribitylaminouracil" compartment="cytosol" hasOnlySubstanceUnits="false" boundaryCondition="false" constant="false" fbc:charge="-2" fbc:chemicalFormula="C9H15N4O9P">
        <annotation>
          <rdf:RDF xmlns:rdf="http://www.w3.org/1999/02/22-rdf-syntax-ns#" xmlns:dcterms="http://purl.org/dc/terms/" xmlns:vCard="http://www.w3.org/2001/vcard-rdf/3.0#" xmlns:vCard4="http://www.w3.org/2006/vcard/ns#" xmlns:bqbiol="http://biomodels.net/biology-qualifiers/" xmlns:bqmodel="http://biomodels.net/model-qualifiers/">
            <rdf:Description rdf:about="#meta_M_5aprbu_c">
              <bqbiol:is>
                <rdf:Bag>
                  <rdf:li rdf:resource="https://identifiers.org/bigg.metabolite/5aprbu_c"/>
                  <rdf:li rdf:resource="https://identifiers.org/kegg.compound/C04454"/>
                  <rdf:li rdf:resource="https://identifiers.org/chebi/CHEBI:12107"/>
                  <rdf:li rdf:resource="https://identifiers.org/chebi/CHEBI:18247"/>
                  <rdf:li rdf:resource="https://identifiers.org/chebi/CHEBI:2031"/>
                  <rdf:li rdf:resource="https://identifiers.org/chebi/CHEBI:58421"/>
                  <rdf:li rdf:resource="https://identifiers.org/hmdb/HMDB03841"/>
                  <rdf:li rdf:resource="https://identifiers.org/biocyc/META:CPD-1086"/>
                  <rdf:li rdf:resource="https://identifiers.org/metanetx.chemical/MNXM1178"/>
                  <rdf:li rdf:resource="https://identifiers.org/inchikey/RQRINYISXYAZKL-RPDRRWSUSA-L"/>
                  <rdf:li rdf:resource="https://identifiers.org/seed.compound/cpd02720"/>
                </rdf:Bag>
              </bqbiol:is>
            </rdf:Description>
          </rdf:RDF>
        </annotation>
      </species>
      <species metaid="meta_M_5apru_c" sboTerm="SBO:0000247" id="M_5apru_c" name="5-Amino-6-5-phosphoribosylaminouracil" compartment="cytosol" hasOnlySubstanceUnits="false" boundaryCondition="false" constant="false" fbc:charge="-2" fbc:chemicalFormula="C9H13N4O9P">
        <annotation>
          <rdf:RDF xmlns:rdf="http://www.w3.org/1999/02/22-rdf-syntax-ns#" xmlns:dcterms="http://purl.org/dc/terms/" xmlns:vCard="http://www.w3.org/2001/vcard-rdf/3.0#" xmlns:vCard4="http://www.w3.org/2006/vcard/ns#" xmlns:bqbiol="http://biomodels.net/biology-qualifiers/" xmlns:bqmodel="http://biomodels.net/model-qualifiers/">
            <rdf:Description rdf:about="#meta_M_5apru_c">
              <bqbiol:is>
                <rdf:Bag>
                  <rdf:li rdf:resource="https://identifiers.org/bigg.metabolite/5apru_c"/>
                  <rdf:li rdf:resource="https://identifiers.org/kegg.compound/C01268"/>
                  <rdf:li rdf:resource="https://identifiers.org/chebi/CHEBI:12108"/>
                  <rdf:li rdf:resource="https://identifiers.org/chebi/CHEBI:18337"/>
                  <rdf:li rdf:resource="https://identifiers.org/chebi/CHEBI:2032"/>
                  <rdf:li rdf:resource="https://identifiers.org/chebi/CHEBI:20546"/>
                  <rdf:li rdf:resource="https://identifiers.org/chebi/CHEBI:58453"/>
                  <rdf:li rdf:resource="https://identifiers.org/chebi/CHEBI:59550"/>
                  <rdf:li rdf:resource="https://identifiers.org/chebi/CHEBI:59551"/>
                  <rdf:li rdf:resource="https://identifiers.org/inchikey/LZEXYCAGPMYXLX-UMMCILCDSA-L"/>
                  <rdf:li rdf:resource="https://identifiers.org/biocyc/META:CPD-602"/>
                  <rdf:li rdf:resource="https://identifiers.org/metanetx.chemical/MNXM1532"/>
                  <rdf:li rdf:resource="https://identifiers.org/seed.compound/cpd00931"/>
                </rdf:Bag>
              </bqbiol:is>
            </rdf:Description>
          </rdf:RDF>
        </annotation>
      </species>
      <species metaid="meta_M_5dh4dglc_c" sboTerm="SBO:0000247" id="M_5dh4dglc_c" name="5-Dehydro-4-deoxy-D-glucarate" compartment="cytosol" hasOnlySubstanceUnits="false" boundaryCondition="false" constant="false" fbc:charge="-2" fbc:chemicalFormula="C6H6O7">
        <annotation>
          <rdf:RDF xmlns:rdf="http://www.w3.org/1999/02/22-rdf-syntax-ns#" xmlns:dcterms="http://purl.org/dc/terms/" xmlns:vCard="http://www.w3.org/2001/vcard-rdf/3.0#" xmlns:vCard4="http://www.w3.org/2006/vcard/ns#" xmlns:bqbiol="http://biomodels.net/biology-qualifiers/" xmlns:bqmodel="http://biomodels.net/model-qualifiers/">
            <rdf:Description rdf:about="#meta_M_5dh4dglc_c">
              <bqbiol:is>
                <rdf:Bag>
                  <rdf:li rdf:resource="https://identifiers.org/bigg.metabolite/5dh4dglc_c"/>
                  <rdf:li rdf:resource="https://identifiers.org/kegg.compound/C00679"/>
                  <rdf:li rdf:resource="https://identifiers.org/chebi/CHEBI:12117"/>
                  <rdf:li rdf:resource="https://identifiers.org/chebi/CHEBI:16369"/>
                  <rdf:li rdf:resource="https://identifiers.org/chebi/CHEBI:2048"/>
                  <rdf:li rdf:resource="https://identifiers.org/chebi/CHEBI:20561"/>
                  <rdf:li rdf:resource="https://identifiers.org/chebi/CHEBI:35453"/>
                  <rdf:li rdf:resource="https://identifiers.org/chebi/CHEBI:35454"/>
                  <rdf:li rdf:resource="https://identifiers.org/chebi/CHEBI:42815"/>
                  <rdf:li rdf:resource="https://identifiers.org/chebi/CHEBI:42819"/>
                  <rdf:li rdf:resource="https://identifiers.org/chebi/CHEBI:43704"/>
                  <rdf:li rdf:resource="https://identifiers.org/biocyc/META:5-KETO-4-DEOXY-D-GLUCARATE"/>
                  <rdf:li rdf:resource="https://identifiers.org/metanetx.chemical/MNXM854"/>
                  <rdf:li rdf:resource="https://identifiers.org/inchikey/QUURPCHWPQNNGL-ZAFYKAAXSA-L"/>
                  <rdf:li rdf:resource="https://identifiers.org/seed.compound/cpd00515"/>
                </rdf:Bag>
              </bqbiol:is>
            </rdf:Description>
          </rdf:RDF>
        </annotation>
      </species>
      <species metaid="meta_M_5dh4dglcn_c" sboTerm="SBO:0000247" id="M_5dh4dglcn_c" name="5-Dehydro-4-deoxy-D-glucuronate" compartment="cytosol" hasOnlySubstanceUnits="false" boundaryCondition="false" constant="false" fbc:charge="-1" fbc:chemicalFormula="C6H7O6">
        <annotation>
          <rdf:RDF xmlns:rdf="http://www.w3.org/1999/02/22-rdf-syntax-ns#" xmlns:dcterms="http://purl.org/dc/terms/" xmlns:vCard="http://www.w3.org/2001/vcard-rdf/3.0#" xmlns:vCard4="http://www.w3.org/2006/vcard/ns#" xmlns:bqbiol="http://biomodels.net/biology-qualifiers/" xmlns:bqmodel="http://biomodels.net/model-qualifiers/">
            <rdf:Description rdf:about="#meta_M_5dh4dglcn_c">
              <bqbiol:is>
                <rdf:Bag>
                  <rdf:li rdf:resource="https://identifiers.org/bigg.metabolite/5dh4dglcn_c"/>
                  <rdf:li rdf:resource="https://identifiers.org/kegg.compound/C04053"/>
                  <rdf:li rdf:resource="https://identifiers.org/chebi/CHEBI:11985"/>
                  <rdf:li rdf:resource="https://identifiers.org/chebi/CHEBI:12118"/>
                  <rdf:li rdf:resource="https://identifiers.org/chebi/CHEBI:17117"/>
                  <rdf:li rdf:resource="https://identifiers.org/chebi/CHEBI:17782"/>
                  <rdf:li rdf:resource="https://identifiers.org/chebi/CHEBI:1821"/>
                  <rdf:li rdf:resource="https://identifiers.org/chebi/CHEBI:20357"/>
                  <rdf:li rdf:resource="https://identifiers.org/chebi/CHEBI:2049"/>
                  <rdf:li rdf:resource="https://identifiers.org/chebi/CHEBI:20562"/>
                  <rdf:li rdf:resource="https://identifiers.org/chebi/CHEBI:58267"/>
                  <rdf:li rdf:resource="https://identifiers.org/inchikey/IMUGYKFHMJLTOU-UCORVYFPSA-M"/>
                  <rdf:li rdf:resource="https://identifiers.org/biocyc/META:CPD-37"/>
                  <rdf:li rdf:resource="https://identifiers.org/metanetx.chemical/MNXM718"/>
                  <rdf:li rdf:resource="https://identifiers.org/seed.compound/cpd02508"/>
                  <rdf:li rdf:resource="https://identifiers.org/seed.compound/cpd16126"/>
                </rdf:Bag>
              </bqbiol:is>
            </rdf:Description>
          </rdf:RDF>
        </annotation>
      </species>
      <species metaid="meta_M_5fthf_c" sboTerm="SBO:0000247" id="M_5fthf_c" name="5-Formyltetrahydrofolate" compartment="cytosol" hasOnlySubstanceUnits="false" boundaryCondition="false" constant="false" fbc:charge="-2" fbc:chemicalFormula="C20H21N7O7">
        <annotation>
          <rdf:RDF xmlns:rdf="http://www.w3.org/1999/02/22-rdf-syntax-ns#" xmlns:dcterms="http://purl.org/dc/terms/" xmlns:vCard="http://www.w3.org/2001/vcard-rdf/3.0#" xmlns:vCard4="http://www.w3.org/2006/vcard/ns#" xmlns:bqbiol="http://biomodels.net/biology-qualifiers/" xmlns:bqmodel="http://biomodels.net/model-qualifiers/">
            <rdf:Description rdf:about="#meta_M_5fthf_c">
              <bqbiol:is>
                <rdf:Bag>
                  <rdf:li rdf:resource="https://identifiers.org/bigg.metabolite/5fthf_c"/>
                  <rdf:li rdf:resource="https://identifiers.org/kegg.compound/C03479"/>
                  <rdf:li rdf:resource="https://identifiers.org/chebi/CHEBI:12127"/>
                  <rdf:li rdf:resource="https://identifiers.org/chebi/CHEBI:15640"/>
                  <rdf:li rdf:resource="https://identifiers.org/chebi/CHEBI:18607"/>
                  <rdf:li rdf:resource="https://identifiers.org/chebi/CHEBI:2057"/>
                  <rdf:li rdf:resource="https://identifiers.org/chebi/CHEBI:57457"/>
                  <rdf:li rdf:resource="https://identifiers.org/chebi/CHEBI:63606"/>
                  <rdf:li rdf:resource="https://identifiers.org/chebi/CHEBI:65340"/>
                  <rdf:li rdf:resource="https://identifiers.org/kegg.drug/D07986"/>
                  <rdf:li rdf:resource="https://identifiers.org/hmdb/HMDB01562"/>
                  <rdf:li rdf:resource="https://identifiers.org/hmdb/HMDB06206"/>
                  <rdf:li rdf:resource="https://identifiers.org/hmdb/HMDB62757"/>
                  <rdf:li rdf:resource="https://identifiers.org/biocyc/META:5-FORMYL-THF"/>
                  <rdf:li rdf:resource="https://identifiers.org/metanetx.chemical/MNXM1392"/>
                  <rdf:li rdf:resource="https://identifiers.org/inchikey/VVIAGPKUTFNRDU-STQMWFEESA-L"/>
                  <rdf:li rdf:resource="https://identifiers.org/seed.compound/cpd02197"/>
                </rdf:Bag>
              </bqbiol:is>
            </rdf:Description>
          </rdf:RDF>
        </annotation>
      </species>
      <species metaid="meta_M_5mdr1p_c" sboTerm="SBO:0000247" id="M_5mdr1p_c" name="methylthioribose-1-phosphate" compartment="cytosol" hasOnlySubstanceUnits="false" boundaryCondition="false" constant="false" fbc:charge="-2" fbc:chemicalFormula="C6H11O7PS">
        <annotation>
          <rdf:RDF xmlns:rdf="http://www.w3.org/1999/02/22-rdf-syntax-ns#" xmlns:dcterms="http://purl.org/dc/terms/" xmlns:vCard="http://www.w3.org/2001/vcard-rdf/3.0#" xmlns:vCard4="http://www.w3.org/2006/vcard/ns#" xmlns:bqbiol="http://biomodels.net/biology-qualifiers/" xmlns:bqmodel="http://biomodels.net/model-qualifiers/">
            <rdf:Description rdf:about="#meta_M_5mdr1p_c">
              <bqbiol:is>
                <rdf:Bag>
                  <rdf:li rdf:resource="https://identifiers.org/bigg.metabolite/5mdr1p_c"/>
                  <rdf:li rdf:resource="https://identifiers.org/reactome/R-ALL-1237165"/>
                  <rdf:li rdf:resource="https://identifiers.org/kegg.compound/C04188"/>
                  <rdf:li rdf:resource="https://identifiers.org/chebi/CHEBI:12767"/>
                  <rdf:li rdf:resource="https://identifiers.org/chebi/CHEBI:12769"/>
                  <rdf:li rdf:resource="https://identifiers.org/chebi/CHEBI:12770"/>
                  <rdf:li rdf:resource="https://identifiers.org/chebi/CHEBI:20614"/>
                  <rdf:li rdf:resource="https://identifiers.org/chebi/CHEBI:20616"/>
                  <rdf:li rdf:resource="https://identifiers.org/chebi/CHEBI:2102"/>
                  <rdf:li rdf:resource="https://identifiers.org/chebi/CHEBI:27859"/>
                  <rdf:li rdf:resource="https://identifiers.org/chebi/CHEBI:30309"/>
                  <rdf:li rdf:resource="https://identifiers.org/chebi/CHEBI:30310"/>
                  <rdf:li rdf:resource="https://identifiers.org/chebi/CHEBI:30311"/>
                  <rdf:li rdf:resource="https://identifiers.org/chebi/CHEBI:58533"/>
                  <rdf:li rdf:resource="https://identifiers.org/inchikey/JTFITTQBRJDSTL-KVTDHHQDSA-L"/>
                  <rdf:li rdf:resource="https://identifiers.org/biocyc/META:CPD-444"/>
                  <rdf:li rdf:resource="https://identifiers.org/metanetx.chemical/MNXM407"/>
                  <rdf:li rdf:resource="https://identifiers.org/seed.compound/cpd02574"/>
                  <rdf:li rdf:resource="https://identifiers.org/seed.compound/cpd29669"/>
                </rdf:Bag>
              </bqbiol:is>
            </rdf:Description>
          </rdf:RDF>
        </annotation>
      </species>
      <species metaid="meta_M_5mdru1p_c" sboTerm="SBO:0000247" id="M_5mdru1p_c" name="methylthioribulose-1-phosphate" compartment="cytosol" hasOnlySubstanceUnits="false" boundaryCondition="false" constant="false" fbc:charge="-2" fbc:chemicalFormula="C6H11O7PS">
        <annotation>
          <rdf:RDF xmlns:rdf="http://www.w3.org/1999/02/22-rdf-syntax-ns#" xmlns:dcterms="http://purl.org/dc/terms/" xmlns:vCard="http://www.w3.org/2001/vcard-rdf/3.0#" xmlns:vCard4="http://www.w3.org/2006/vcard/ns#" xmlns:bqbiol="http://biomodels.net/biology-qualifiers/" xmlns:bqmodel="http://biomodels.net/model-qualifiers/">
            <rdf:Description rdf:about="#meta_M_5mdru1p_c">
              <bqbiol:is>
                <rdf:Bag>
                  <rdf:li rdf:resource="https://identifiers.org/bigg.metabolite/5mdru1p_c"/>
                  <rdf:li rdf:resource="https://identifiers.org/reactome/R-ALL-1237107"/>
                  <rdf:li rdf:resource="https://identifiers.org/kegg.compound/C04582"/>
                  <rdf:li rdf:resource="https://identifiers.org/chebi/CHEBI:12768"/>
                  <rdf:li rdf:resource="https://identifiers.org/chebi/CHEBI:20615"/>
                  <rdf:li rdf:resource="https://identifiers.org/chebi/CHEBI:2100"/>
                  <rdf:li rdf:resource="https://identifiers.org/chebi/CHEBI:28096"/>
                  <rdf:li rdf:resource="https://identifiers.org/chebi/CHEBI:44141"/>
                  <rdf:li rdf:resource="https://identifiers.org/chebi/CHEBI:58548"/>
                  <rdf:li rdf:resource="https://identifiers.org/inchikey/CNSJRYUMVMWNMC-RITPCOANSA-L"/>
                  <rdf:li rdf:resource="https://identifiers.org/hmdb/HMDB01299"/>
                  <rdf:li rdf:resource="https://identifiers.org/hmdb/HMDB62647"/>
                  <rdf:li rdf:resource="https://identifiers.org/biocyc/META:CPD-1063"/>
                  <rdf:li rdf:resource="https://identifiers.org/metanetx.chemical/MNXM522"/>
                  <rdf:li rdf:resource="https://identifiers.org/seed.compound/cpd02791"/>
                </rdf:Bag>
              </bqbiol:is>
            </rdf:Description>
          </rdf:RDF>
        </annotation>
      </species>
      <species metaid="meta_M_5mta_c" sboTerm="SBO:0000247" id="M_5mta_c" name="5-Methylthioadenosine" compartment="cytosol" hasOnlySubstanceUnits="false" boundaryCondition="false" constant="false" fbc:charge="0" fbc:chemicalFormula="C11H15N5O3S">
        <annotation>
          <rdf:RDF xmlns:rdf="http://www.w3.org/1999/02/22-rdf-syntax-ns#" xmlns:dcterms="http://purl.org/dc/terms/" xmlns:vCard="http://www.w3.org/2001/vcard-rdf/3.0#" xmlns:vCard4="http://www.w3.org/2006/vcard/ns#" xmlns:bqbiol="http://biomodels.net/biology-qualifiers/" xmlns:bqmodel="http://biomodels.net/model-qualifiers/">
            <rdf:Description rdf:about="#meta_M_5mta_c">
              <bqbiol:is>
                <rdf:Bag>
                  <rdf:li rdf:resource="https://identifiers.org/bigg.metabolite/5mta_c"/>
                  <rdf:li rdf:resource="https://identifiers.org/reactome/R-ALL-353106"/>
                  <rdf:li rdf:resource="https://identifiers.org/reactome/R-ALL-5279412"/>
                  <rdf:li rdf:resource="https://identifiers.org/kegg.compound/C00170"/>
                  <rdf:li rdf:resource="https://identifiers.org/chebi/CHEBI:12055"/>
                  <rdf:li rdf:resource="https://identifiers.org/chebi/CHEBI:12064"/>
                  <rdf:li rdf:resource="https://identifiers.org/chebi/CHEBI:12771"/>
                  <rdf:li rdf:resource="https://identifiers.org/chebi/CHEBI:14605"/>
                  <rdf:li rdf:resource="https://identifiers.org/chebi/CHEBI:17509"/>
                  <rdf:li rdf:resource="https://identifiers.org/chebi/CHEBI:18175"/>
                  <rdf:li rdf:resource="https://identifiers.org/chebi/CHEBI:1966"/>
                  <rdf:li rdf:resource="https://identifiers.org/chebi/CHEBI:1986"/>
                  <rdf:li rdf:resource="https://identifiers.org/chebi/CHEBI:20491"/>
                  <rdf:li rdf:resource="https://identifiers.org/chebi/CHEBI:20494"/>
                  <rdf:li rdf:resource="https://identifiers.org/chebi/CHEBI:44181"/>
                  <rdf:li rdf:resource="https://identifiers.org/hmdb/HMDB01173"/>
                  <rdf:li rdf:resource="https://identifiers.org/biocyc/META:5-METHYLTHIOADENOSINE"/>
                  <rdf:li rdf:resource="https://identifiers.org/metanetx.chemical/MNXM150"/>
                  <rdf:li rdf:resource="https://identifiers.org/inchikey/WUUGFSXJNOTRMR-IOSLPCCCSA-N"/>
                  <rdf:li rdf:resource="https://identifiers.org/seed.compound/cpd00147"/>
                </rdf:Bag>
              </bqbiol:is>
            </rdf:Description>
          </rdf:RDF>
        </annotation>
      </species>
      <species metaid="meta_M_5mthf_c" sboTerm="SBO:0000247" id="M_5mthf_c" name="5-Methyltetrahydrofolate" compartment="cytosol" hasOnlySubstanceUnits="false" boundaryCondition="false" constant="false" fbc:charge="-1" fbc:chemicalFormula="C20H24N7O6">
        <annotation>
          <rdf:RDF xmlns:rdf="http://www.w3.org/1999/02/22-rdf-syntax-ns#" xmlns:dcterms="http://purl.org/dc/terms/" xmlns:vCard="http://www.w3.org/2001/vcard-rdf/3.0#" xmlns:vCard4="http://www.w3.org/2006/vcard/ns#" xmlns:bqbiol="http://biomodels.net/biology-qualifiers/" xmlns:bqmodel="http://biomodels.net/model-qualifiers/">
            <rdf:Description rdf:about="#meta_M_5mthf_c">
              <bqbiol:is>
                <rdf:Bag>
                  <rdf:li rdf:resource="https://identifiers.org/bigg.metabolite/5mthf_c"/>
                  <rdf:li rdf:resource="https://identifiers.org/reactome/R-ALL-200665"/>
                  <rdf:li rdf:resource="https://identifiers.org/reactome/R-ALL-200709"/>
                  <rdf:li rdf:resource="https://identifiers.org/kegg.compound/C00440"/>
                  <rdf:li rdf:resource="https://identifiers.org/chebi/CHEBI:12146"/>
                  <rdf:li rdf:resource="https://identifiers.org/chebi/CHEBI:136009"/>
                  <rdf:li rdf:resource="https://identifiers.org/chebi/CHEBI:15641"/>
                  <rdf:li rdf:resource="https://identifiers.org/chebi/CHEBI:18608"/>
                  <rdf:li rdf:resource="https://identifiers.org/chebi/CHEBI:20612"/>
                  <rdf:li rdf:resource="https://identifiers.org/chebi/CHEBI:2097"/>
                  <rdf:li rdf:resource="https://identifiers.org/kegg.drug/D09353"/>
                  <rdf:li rdf:resource="https://identifiers.org/hmdb/HMDB01396"/>
                  <rdf:li rdf:resource="https://identifiers.org/biocyc/META:5-METHYL-THF"/>
                  <rdf:li rdf:resource="https://identifiers.org/metanetx.chemical/MNXM318"/>
                  <rdf:li rdf:resource="https://identifiers.org/inchikey/ZNOVTXRBGFNYRX-STQMWFEESA-L"/>
                  <rdf:li rdf:resource="https://identifiers.org/seed.compound/cpd00345"/>
                </rdf:Bag>
              </bqbiol:is>
            </rdf:Description>
          </rdf:RDF>
        </annotation>
      </species>
      <species metaid="meta_M_5mtr_c" sboTerm="SBO:0000247" id="M_5mtr_c" name="5-Methylthio-D-ribose" compartment="cytosol" hasOnlySubstanceUnits="false" boundaryCondition="false" constant="false" fbc:charge="0" fbc:chemicalFormula="C6H12O4S">
        <annotation>
          <rdf:RDF xmlns:rdf="http://www.w3.org/1999/02/22-rdf-syntax-ns#" xmlns:dcterms="http://purl.org/dc/terms/" xmlns:vCard="http://www.w3.org/2001/vcard-rdf/3.0#" xmlns:vCard4="http://www.w3.org/2006/vcard/ns#" xmlns:bqbiol="http://biomodels.net/biology-qualifiers/" xmlns:bqmodel="http://biomodels.net/model-qualifiers/">
            <rdf:Description rdf:about="#meta_M_5mtr_c">
              <bqbiol:is>
                <rdf:Bag>
                  <rdf:li rdf:resource="https://identifiers.org/bigg.metabolite/5mtr_c"/>
                  <rdf:li rdf:resource="https://identifiers.org/inchikey/ACWASDPGAVYCNI-JKUQZMGJSA-N"/>
                  <rdf:li rdf:resource="https://identifiers.org/kegg.compound/C03089"/>
                  <rdf:li rdf:resource="https://identifiers.org/chebi/CHEBI:12148"/>
                  <rdf:li rdf:resource="https://identifiers.org/chebi/CHEBI:16895"/>
                  <rdf:li rdf:resource="https://identifiers.org/chebi/CHEBI:2101"/>
                  <rdf:li rdf:resource="https://identifiers.org/chebi/CHEBI:22007"/>
                  <rdf:li rdf:resource="https://identifiers.org/chebi/CHEBI:57941"/>
                  <rdf:li rdf:resource="https://identifiers.org/chebi/CHEBI:78440"/>
                  <rdf:li rdf:resource="https://identifiers.org/biocyc/META:CPD-560"/>
                  <rdf:li rdf:resource="https://identifiers.org/metanetx.chemical/MNXM1592"/>
                  <rdf:li rdf:resource="https://identifiers.org/seed.compound/cpd01981"/>
                </rdf:Bag>
              </bqbiol:is>
            </rdf:Description>
          </rdf:RDF>
        </annotation>
      </species>
      <species metaid="meta_M_5mtr_e" sboTerm="SBO:0000247" id="M_5mtr_e" name="5-Methylthio-D-ribose" compartment="extracellular" hasOnlySubstanceUnits="false" boundaryCondition="false" constant="false" fbc:charge="0" fbc:chemicalFormula="C6H12O4S">
        <annotation>
          <rdf:RDF xmlns:rdf="http://www.w3.org/1999/02/22-rdf-syntax-ns#" xmlns:dcterms="http://purl.org/dc/terms/" xmlns:vCard="http://www.w3.org/2001/vcard-rdf/3.0#" xmlns:vCard4="http://www.w3.org/2006/vcard/ns#" xmlns:bqbiol="http://biomodels.net/biology-qualifiers/" xmlns:bqmodel="http://biomodels.net/model-qualifiers/">
            <rdf:Description rdf:about="#meta_M_5mtr_e">
              <bqbiol:is>
                <rdf:Bag>
                  <rdf:li rdf:resource="https://identifiers.org/bigg.metabolite/5mtr_e"/>
                  <rdf:li rdf:resource="https://identifiers.org/inchikey/ACWASDPGAVYCNI-JKUQZMGJSA-N"/>
                  <rdf:li rdf:resource="https://identifiers.org/kegg.compound/C03089"/>
                  <rdf:li rdf:resource="https://identifiers.org/chebi/CHEBI:12148"/>
                  <rdf:li rdf:resource="https://identifiers.org/chebi/CHEBI:16895"/>
                  <rdf:li rdf:resource="https://identifiers.org/chebi/CHEBI:2101"/>
                  <rdf:li rdf:resource="https://identifiers.org/chebi/CHEBI:22007"/>
                  <rdf:li rdf:resource="https://identifiers.org/chebi/CHEBI:57941"/>
                  <rdf:li rdf:resource="https://identifiers.org/chebi/CHEBI:78440"/>
                  <rdf:li rdf:resource="https://identifiers.org/biocyc/META:CPD-560"/>
                  <rdf:li rdf:resource="https://identifiers.org/metanetx.chemical/MNXM1592"/>
                  <rdf:li rdf:resource="https://identifiers.org/seed.compound/cpd01981"/>
                </rdf:Bag>
              </bqbiol:is>
            </rdf:Description>
          </rdf:RDF>
        </annotation>
      </species>
      <species metaid="meta_M_5oxpro_c" sboTerm="SBO:0000247" id="M_5oxpro_c" name="5-Oxoproline" compartment="cytosol" hasOnlySubstanceUnits="false" boundaryCondition="false" constant="false" fbc:charge="-1" fbc:chemicalFormula="C5H6NO3">
        <annotation>
          <rdf:RDF xmlns:rdf="http://www.w3.org/1999/02/22-rdf-syntax-ns#" xmlns:dcterms="http://purl.org/dc/terms/" xmlns:vCard="http://www.w3.org/2001/vcard-rdf/3.0#" xmlns:vCard4="http://www.w3.org/2006/vcard/ns#" xmlns:bqbiol="http://biomodels.net/biology-qualifiers/" xmlns:bqmodel="http://biomodels.net/model-qualifiers/">
            <rdf:Description rdf:about="#meta_M_5oxpro_c">
              <bqbiol:is>
                <rdf:Bag>
                  <rdf:li rdf:resource="https://identifiers.org/bigg.metabolite/5oxpro_c"/>
                  <rdf:li rdf:resource="https://identifiers.org/reactome/R-ALL-1247942"/>
                  <rdf:li rdf:resource="https://identifiers.org/kegg.compound/C01879"/>
                  <rdf:li rdf:resource="https://identifiers.org/chebi/CHEBI:12153"/>
                  <rdf:li rdf:resource="https://identifiers.org/chebi/CHEBI:12157"/>
                  <rdf:li rdf:resource="https://identifiers.org/chebi/CHEBI:16010"/>
                  <rdf:li rdf:resource="https://identifiers.org/chebi/CHEBI:18183"/>
                  <rdf:li rdf:resource="https://identifiers.org/chebi/CHEBI:20619"/>
                  <rdf:li rdf:resource="https://identifiers.org/chebi/CHEBI:20624"/>
                  <rdf:li rdf:resource="https://identifiers.org/chebi/CHEBI:2113"/>
                  <rdf:li rdf:resource="https://identifiers.org/chebi/CHEBI:2116"/>
                  <rdf:li rdf:resource="https://identifiers.org/chebi/CHEBI:44704"/>
                  <rdf:li rdf:resource="https://identifiers.org/chebi/CHEBI:44943"/>
                  <rdf:li rdf:resource="https://identifiers.org/chebi/CHEBI:57606"/>
                  <rdf:li rdf:resource="https://identifiers.org/chebi/CHEBI:58402"/>
                  <rdf:li rdf:resource="https://identifiers.org/hmdb/HMDB00267"/>
                  <rdf:li rdf:resource="https://identifiers.org/hmdb/HMDB00805"/>
                  <rdf:li rdf:resource="https://identifiers.org/hmdb/HMDB60262"/>
                  <rdf:li rdf:resource="https://identifiers.org/biocyc/META:5-OXOPROLINE"/>
                  <rdf:li rdf:resource="https://identifiers.org/metanetx.chemical/MNXM722719"/>
                  <rdf:li rdf:resource="https://identifiers.org/inchikey/ODHCTXKNWHHXJC-VKHMYHEASA-M"/>
                  <rdf:li rdf:resource="https://identifiers.org/seed.compound/cpd01293"/>
                </rdf:Bag>
              </bqbiol:is>
            </rdf:Description>
          </rdf:RDF>
        </annotation>
      </species>
      <species metaid="meta_M_6pgc_c" sboTerm="SBO:0000247" id="M_6pgc_c" name="6-Phospho-D-gluconate" compartment="cytosol" hasOnlySubstanceUnits="false" boundaryCondition="false" constant="false" fbc:charge="-3" fbc:chemicalFormula="C6H10O10P">
        <annotation>
          <rdf:RDF xmlns:rdf="http://www.w3.org/1999/02/22-rdf-syntax-ns#" xmlns:dcterms="http://purl.org/dc/terms/" xmlns:vCard="http://www.w3.org/2001/vcard-rdf/3.0#" xmlns:vCard4="http://www.w3.org/2006/vcard/ns#" xmlns:bqbiol="http://biomodels.net/biology-qualifiers/" xmlns:bqmodel="http://biomodels.net/model-qualifiers/">
            <rdf:Description rdf:about="#meta_M_6pgc_c">
              <bqbiol:is>
                <rdf:Bag>
                  <rdf:li rdf:resource="https://identifiers.org/bigg.metabolite/6pgc_c"/>
                  <rdf:li rdf:resource="https://identifiers.org/reactome/R-ALL-29996"/>
                  <rdf:li rdf:resource="https://identifiers.org/inchikey/BIRSGZKFKXLSJQ-SQOUGZDYSA-K"/>
                  <rdf:li rdf:resource="https://identifiers.org/kegg.compound/C00345"/>
                  <rdf:li rdf:resource="https://identifiers.org/chebi/CHEBI:12232"/>
                  <rdf:li rdf:resource="https://identifiers.org/chebi/CHEBI:16863"/>
                  <rdf:li rdf:resource="https://identifiers.org/chebi/CHEBI:2231"/>
                  <rdf:li rdf:resource="https://identifiers.org/chebi/CHEBI:33851"/>
                  <rdf:li rdf:resource="https://identifiers.org/chebi/CHEBI:40282"/>
                  <rdf:li rdf:resource="https://identifiers.org/chebi/CHEBI:48928"/>
                  <rdf:li rdf:resource="https://identifiers.org/chebi/CHEBI:58759"/>
                  <rdf:li rdf:resource="https://identifiers.org/hmdb/HMDB01316"/>
                  <rdf:li rdf:resource="https://identifiers.org/hmdb/HMDB62800"/>
                  <rdf:li rdf:resource="https://identifiers.org/biocyc/META:CPD-2961"/>
                  <rdf:li rdf:resource="https://identifiers.org/metanetx.chemical/MNXM325"/>
                  <rdf:li rdf:resource="https://identifiers.org/seed.compound/cpd00284"/>
                </rdf:Bag>
              </bqbiol:is>
            </rdf:Description>
          </rdf:RDF>
        </annotation>
      </species>
      <species metaid="meta_M_6pgc_e" sboTerm="SBO:0000247" id="M_6pgc_e" name="6-Phospho-D-gluconate" compartment="extracellular" hasOnlySubstanceUnits="false" boundaryCondition="false" constant="false" fbc:charge="-3" fbc:chemicalFormula="C6H10O10P">
        <annotation>
          <rdf:RDF xmlns:rdf="http://www.w3.org/1999/02/22-rdf-syntax-ns#" xmlns:dcterms="http://purl.org/dc/terms/" xmlns:vCard="http://www.w3.org/2001/vcard-rdf/3.0#" xmlns:vCard4="http://www.w3.org/2006/vcard/ns#" xmlns:bqbiol="http://biomodels.net/biology-qualifiers/" xmlns:bqmodel="http://biomodels.net/model-qualifiers/">
            <rdf:Description rdf:about="#meta_M_6pgc_e">
              <bqbiol:is>
                <rdf:Bag>
                  <rdf:li rdf:resource="https://identifiers.org/bigg.metabolite/6pgc_e"/>
                  <rdf:li rdf:resource="https://identifiers.org/reactome/R-ALL-29996"/>
                  <rdf:li rdf:resource="https://identifiers.org/inchikey/BIRSGZKFKXLSJQ-SQOUGZDYSA-K"/>
                  <rdf:li rdf:resource="https://identifiers.org/kegg.compound/C00345"/>
                  <rdf:li rdf:resource="https://identifiers.org/chebi/CHEBI:12232"/>
                  <rdf:li rdf:resource="https://identifiers.org/chebi/CHEBI:16863"/>
                  <rdf:li rdf:resource="https://identifiers.org/chebi/CHEBI:2231"/>
                  <rdf:li rdf:resource="https://identifiers.org/chebi/CHEBI:33851"/>
                  <rdf:li rdf:resource="https://identifiers.org/chebi/CHEBI:40282"/>
                  <rdf:li rdf:resource="https://identifiers.org/chebi/CHEBI:48928"/>
                  <rdf:li rdf:resource="https://identifiers.org/chebi/CHEBI:58759"/>
                  <rdf:li rdf:resource="https://identifiers.org/hmdb/HMDB01316"/>
                  <rdf:li rdf:resource="https://identifiers.org/hmdb/HMDB62800"/>
                  <rdf:li rdf:resource="https://identifiers.org/biocyc/META:CPD-2961"/>
                  <rdf:li rdf:resource="https://identifiers.org/metanetx.chemical/MNXM325"/>
                  <rdf:li rdf:resource="https://identifiers.org/seed.compound/cpd00284"/>
                </rdf:Bag>
              </bqbiol:is>
            </rdf:Description>
          </rdf:RDF>
        </annotation>
      </species>
      <species metaid="meta_M_6pgl_c" sboTerm="SBO:0000247" id="M_6pgl_c" name="6-phospho-D-glucono-1-5-lactone" compartment="cytosol" hasOnlySubstanceUnits="false" boundaryCondition="false" constant="false" fbc:charge="-2" fbc:chemicalFormula="C6H9O9P">
        <annotation>
          <rdf:RDF xmlns:rdf="http://www.w3.org/1999/02/22-rdf-syntax-ns#" xmlns:dcterms="http://purl.org/dc/terms/" xmlns:vCard="http://www.w3.org/2001/vcard-rdf/3.0#" xmlns:vCard4="http://www.w3.org/2006/vcard/ns#" xmlns:bqbiol="http://biomodels.net/biology-qualifiers/" xmlns:bqmodel="http://biomodels.net/model-qualifiers/">
            <rdf:Description rdf:about="#meta_M_6pgl_c">
              <bqbiol:is>
                <rdf:Bag>
                  <rdf:li rdf:resource="https://identifiers.org/bigg.metabolite/6pgl_c"/>
                  <rdf:li rdf:resource="https://identifiers.org/reactome/R-ALL-31467"/>
                  <rdf:li rdf:resource="https://identifiers.org/kegg.compound/C01236"/>
                  <rdf:li rdf:resource="https://identifiers.org/chebi/CHEBI:12233"/>
                  <rdf:li rdf:resource="https://identifiers.org/chebi/CHEBI:12958"/>
                  <rdf:li rdf:resource="https://identifiers.org/chebi/CHEBI:16938"/>
                  <rdf:li rdf:resource="https://identifiers.org/chebi/CHEBI:20989"/>
                  <rdf:li rdf:resource="https://identifiers.org/chebi/CHEBI:4160"/>
                  <rdf:li rdf:resource="https://identifiers.org/chebi/CHEBI:57955"/>
                  <rdf:li rdf:resource="https://identifiers.org/hmdb/HMDB01127"/>
                  <rdf:li rdf:resource="https://identifiers.org/hmdb/HMDB62628"/>
                  <rdf:li rdf:resource="https://identifiers.org/inchikey/IJOJIVNDFQSGAB-SQOUGZDYSA-L"/>
                  <rdf:li rdf:resource="https://identifiers.org/biocyc/META:D-6-P-GLUCONO-DELTA-LACTONE"/>
                  <rdf:li rdf:resource="https://identifiers.org/metanetx.chemical/MNXM429"/>
                  <rdf:li rdf:resource="https://identifiers.org/seed.compound/cpd00911"/>
                </rdf:Bag>
              </bqbiol:is>
            </rdf:Description>
          </rdf:RDF>
        </annotation>
      </species>
      <species metaid="meta_M_8aonn_c" sboTerm="SBO:0000247" id="M_8aonn_c" name="8-Amino-7-oxononanoate" compartment="cytosol" hasOnlySubstanceUnits="false" boundaryCondition="false" constant="false" fbc:charge="0" fbc:chemicalFormula="C9H17NO3">
        <annotation>
          <rdf:RDF xmlns:rdf="http://www.w3.org/1999/02/22-rdf-syntax-ns#" xmlns:dcterms="http://purl.org/dc/terms/" xmlns:vCard="http://www.w3.org/2001/vcard-rdf/3.0#" xmlns:vCard4="http://www.w3.org/2006/vcard/ns#" xmlns:bqbiol="http://biomodels.net/biology-qualifiers/" xmlns:bqmodel="http://biomodels.net/model-qualifiers/">
            <rdf:Description rdf:about="#meta_M_8aonn_c">
              <bqbiol:is>
                <rdf:Bag>
                  <rdf:li rdf:resource="https://identifiers.org/bigg.metabolite/8aonn_c"/>
                  <rdf:li rdf:resource="https://identifiers.org/kegg.compound/C01092"/>
                  <rdf:li rdf:resource="https://identifiers.org/chebi/CHEBI:12266"/>
                  <rdf:li rdf:resource="https://identifiers.org/chebi/CHEBI:15830"/>
                  <rdf:li rdf:resource="https://identifiers.org/chebi/CHEBI:20808"/>
                  <rdf:li rdf:resource="https://identifiers.org/chebi/CHEBI:2308"/>
                  <rdf:li rdf:resource="https://identifiers.org/chebi/CHEBI:57532"/>
                  <rdf:li rdf:resource="https://identifiers.org/inchikey/GUAHPAJOXVYFON-UHFFFAOYSA-N"/>
                  <rdf:li rdf:resource="https://identifiers.org/hmdb/HMDB37790"/>
                  <rdf:li rdf:resource="https://identifiers.org/lipidmaps/LMFA01060168"/>
                  <rdf:li rdf:resource="https://identifiers.org/lipidmaps/LMFA01100058"/>
                  <rdf:li rdf:resource="https://identifiers.org/biocyc/META:8-AMINO-7-OXONONANOATE"/>
                  <rdf:li rdf:resource="https://identifiers.org/metanetx.chemical/MNXM1141"/>
                  <rdf:li rdf:resource="https://identifiers.org/seed.compound/cpd00800"/>
                </rdf:Bag>
              </bqbiol:is>
            </rdf:Description>
          </rdf:RDF>
        </annotation>
      </species>
      <species metaid="meta_M_aa_c" sboTerm="SBO:0000247" id="M_aa_c" name="Acrylamide" compartment="cytosol" hasOnlySubstanceUnits="false" boundaryCondition="false" constant="false" fbc:charge="0" fbc:chemicalFormula="C3H5NO">
        <annotation>
          <rdf:RDF xmlns:rdf="http://www.w3.org/1999/02/22-rdf-syntax-ns#" xmlns:dcterms="http://purl.org/dc/terms/" xmlns:vCard="http://www.w3.org/2001/vcard-rdf/3.0#" xmlns:vCard4="http://www.w3.org/2006/vcard/ns#" xmlns:bqbiol="http://biomodels.net/biology-qualifiers/" xmlns:bqmodel="http://biomodels.net/model-qualifiers/">
            <rdf:Description rdf:about="#meta_M_aa_c">
              <bqbiol:is>
                <rdf:Bag>
                  <rdf:li rdf:resource="https://identifiers.org/bigg.metabolite/aa_c"/>
                  <rdf:li rdf:resource="https://identifiers.org/kegg.compound/C01659"/>
                  <rdf:li rdf:resource="https://identifiers.org/chebi/CHEBI:22215"/>
                  <rdf:li rdf:resource="https://identifiers.org/chebi/CHEBI:2441"/>
                  <rdf:li rdf:resource="https://identifiers.org/chebi/CHEBI:28619"/>
                  <rdf:li rdf:resource="https://identifiers.org/hmdb/HMDB04296"/>
                  <rdf:li rdf:resource="https://identifiers.org/inchikey/HRPVXLWXLXDGHG-UHFFFAOYSA-N"/>
                  <rdf:li rdf:resource="https://identifiers.org/biocyc/META:ACRYLAMIDE"/>
                  <rdf:li rdf:resource="https://identifiers.org/metanetx.chemical/MNXM3208"/>
                  <rdf:li rdf:resource="https://identifiers.org/seed.compound/cpd01150"/>
                </rdf:Bag>
              </bqbiol:is>
            </rdf:Description>
          </rdf:RDF>
        </annotation>
      </species>
      <species metaid="meta_M_aacoa_c" sboTerm="SBO:0000247" id="M_aacoa_c" name="Acetoacetyl-CoA" compartment="cytosol" hasOnlySubstanceUnits="false" boundaryCondition="false" constant="false" fbc:charge="-4" fbc:chemicalFormula="C25H36N7O18P3S">
        <annotation>
          <rdf:RDF xmlns:rdf="http://www.w3.org/1999/02/22-rdf-syntax-ns#" xmlns:dcterms="http://purl.org/dc/terms/" xmlns:vCard="http://www.w3.org/2001/vcard-rdf/3.0#" xmlns:vCard4="http://www.w3.org/2006/vcard/ns#" xmlns:bqbiol="http://biomodels.net/biology-qualifiers/" xmlns:bqmodel="http://biomodels.net/model-qualifiers/">
            <rdf:Description rdf:about="#meta_M_aacoa_c">
              <bqbiol:is>
                <rdf:Bag>
                  <rdf:li rdf:resource="https://identifiers.org/bigg.metabolite/aacoa_c"/>
                  <rdf:li rdf:resource="https://identifiers.org/reactome/R-ALL-191293"/>
                  <rdf:li rdf:resource="https://identifiers.org/reactome/R-ALL-73871"/>
                  <rdf:li rdf:resource="https://identifiers.org/kegg.compound/C00332"/>
                  <rdf:li rdf:resource="https://identifiers.org/chebi/CHEBI:11756"/>
                  <rdf:li rdf:resource="https://identifiers.org/chebi/CHEBI:13706"/>
                  <rdf:li rdf:resource="https://identifiers.org/chebi/CHEBI:15345"/>
                  <rdf:li rdf:resource="https://identifiers.org/chebi/CHEBI:22173"/>
                  <rdf:li rdf:resource="https://identifiers.org/chebi/CHEBI:2392"/>
                  <rdf:li rdf:resource="https://identifiers.org/chebi/CHEBI:41333"/>
                  <rdf:li rdf:resource="https://identifiers.org/chebi/CHEBI:57286"/>
                  <rdf:li rdf:resource="https://identifiers.org/hmdb/HMDB01484"/>
                  <rdf:li rdf:resource="https://identifiers.org/hmdb/HMDB11665"/>
                  <rdf:li rdf:resource="https://identifiers.org/lipidmaps/LMFA07050030"/>
                  <rdf:li rdf:resource="https://identifiers.org/biocyc/META:ACETOACETYL-COA"/>
                  <rdf:li rdf:resource="https://identifiers.org/metanetx.chemical/MNXM133"/>
                  <rdf:li rdf:resource="https://identifiers.org/inchikey/OJFDKHTZOUZBOS-CITAKDKDSA-J"/>
                  <rdf:li rdf:resource="https://identifiers.org/seed.compound/cpd00279"/>
                </rdf:Bag>
              </bqbiol:is>
            </rdf:Description>
          </rdf:RDF>
        </annotation>
      </species>
      <species metaid="meta_M_abt__L_c" sboTerm="SBO:0000247" id="M_abt__L_c" name="L-arabinitol" compartment="cytosol" hasOnlySubstanceUnits="false" boundaryCondition="false" constant="false" fbc:charge="0" fbc:chemicalFormula="C5H12O5">
        <annotation>
          <rdf:RDF xmlns:rdf="http://www.w3.org/1999/02/22-rdf-syntax-ns#" xmlns:dcterms="http://purl.org/dc/terms/" xmlns:vCard="http://www.w3.org/2001/vcard-rdf/3.0#" xmlns:vCard4="http://www.w3.org/2006/vcard/ns#" xmlns:bqbiol="http://biomodels.net/biology-qualifiers/" xmlns:bqmodel="http://biomodels.net/model-qualifiers/">
            <rdf:Description rdf:about="#meta_M_abt__L_c">
              <bqbiol:is>
                <rdf:Bag>
                  <rdf:li rdf:resource="https://identifiers.org/bigg.metabolite/abt__L_c"/>
                  <rdf:li rdf:resource="https://identifiers.org/kegg.compound/C00532"/>
                  <rdf:li rdf:resource="https://identifiers.org/chebi/CHEBI:13073"/>
                  <rdf:li rdf:resource="https://identifiers.org/chebi/CHEBI:18403"/>
                  <rdf:li rdf:resource="https://identifiers.org/chebi/CHEBI:21234"/>
                  <rdf:li rdf:resource="https://identifiers.org/chebi/CHEBI:6184"/>
                  <rdf:li rdf:resource="https://identifiers.org/inchikey/HEBKCHPVOIAQTA-IMJSIDKUSA-N"/>
                  <rdf:li rdf:resource="https://identifiers.org/hmdb/HMDB00199"/>
                  <rdf:li rdf:resource="https://identifiers.org/hmdb/HMDB01851"/>
                  <rdf:li rdf:resource="https://identifiers.org/biocyc/META:L-ARABITOL"/>
                  <rdf:li rdf:resource="https://identifiers.org/metanetx.chemical/MNXM801"/>
                  <rdf:li rdf:resource="https://identifiers.org/seed.compound/cpd00417"/>
                </rdf:Bag>
              </bqbiol:is>
            </rdf:Description>
          </rdf:RDF>
        </annotation>
      </species>
      <species metaid="meta_M_abt__L_e" sboTerm="SBO:0000247" id="M_abt__L_e" name="L-arabinitol" compartment="extracellular" hasOnlySubstanceUnits="false" boundaryCondition="false" constant="false" fbc:charge="0" fbc:chemicalFormula="C5H12O5">
        <annotation>
          <rdf:RDF xmlns:rdf="http://www.w3.org/1999/02/22-rdf-syntax-ns#" xmlns:dcterms="http://purl.org/dc/terms/" xmlns:vCard="http://www.w3.org/2001/vcard-rdf/3.0#" xmlns:vCard4="http://www.w3.org/2006/vcard/ns#" xmlns:bqbiol="http://biomodels.net/biology-qualifiers/" xmlns:bqmodel="http://biomodels.net/model-qualifiers/">
            <rdf:Description rdf:about="#meta_M_abt__L_e">
              <bqbiol:is>
                <rdf:Bag>
                  <rdf:li rdf:resource="https://identifiers.org/bigg.metabolite/abt__L_e"/>
                  <rdf:li rdf:resource="https://identifiers.org/kegg.compound/C00532"/>
                  <rdf:li rdf:resource="https://identifiers.org/chebi/CHEBI:13073"/>
                  <rdf:li rdf:resource="https://identifiers.org/chebi/CHEBI:18403"/>
                  <rdf:li rdf:resource="https://identifiers.org/chebi/CHEBI:21234"/>
                  <rdf:li rdf:resource="https://identifiers.org/chebi/CHEBI:6184"/>
                  <rdf:li rdf:resource="https://identifiers.org/inchikey/HEBKCHPVOIAQTA-IMJSIDKUSA-N"/>
                  <rdf:li rdf:resource="https://identifiers.org/hmdb/HMDB00199"/>
                  <rdf:li rdf:resource="https://identifiers.org/hmdb/HMDB01851"/>
                  <rdf:li rdf:resource="https://identifiers.org/biocyc/META:L-ARABITOL"/>
                  <rdf:li rdf:resource="https://identifiers.org/metanetx.chemical/MNXM801"/>
                  <rdf:li rdf:resource="https://identifiers.org/seed.compound/cpd00417"/>
                </rdf:Bag>
              </bqbiol:is>
            </rdf:Description>
          </rdf:RDF>
        </annotation>
      </species>
      <species metaid="meta_M_ac_c" sboTerm="SBO:0000247" id="M_ac_c" name="Acetate" compartment="cytosol" hasOnlySubstanceUnits="false" boundaryCondition="false" constant="false" fbc:charge="-1" fbc:chemicalFormula="C2H3O2">
        <annotation>
          <rdf:RDF xmlns:rdf="http://www.w3.org/1999/02/22-rdf-syntax-ns#" xmlns:dcterms="http://purl.org/dc/terms/" xmlns:vCard="http://www.w3.org/2001/vcard-rdf/3.0#" xmlns:vCard4="http://www.w3.org/2006/vcard/ns#" xmlns:bqbiol="http://biomodels.net/biology-qualifiers/" xmlns:bqmodel="http://biomodels.net/model-qualifiers/">
            <rdf:Description rdf:about="#meta_M_ac_c">
              <bqbiol:is>
                <rdf:Bag>
                  <rdf:li rdf:resource="https://identifiers.org/bigg.metabolite/ac_c"/>
                  <rdf:li rdf:resource="https://identifiers.org/reactome/R-ALL-113539"/>
                  <rdf:li rdf:resource="https://identifiers.org/reactome/R-ALL-1524044"/>
                  <rdf:li rdf:resource="https://identifiers.org/reactome/R-ALL-2022890"/>
                  <rdf:li rdf:resource="https://identifiers.org/reactome/R-ALL-29416"/>
                  <rdf:li rdf:resource="https://identifiers.org/reactome/R-ALL-390305"/>
                  <rdf:li rdf:resource="https://identifiers.org/kegg.compound/C00033"/>
                  <rdf:li rdf:resource="https://identifiers.org/chebi/CHEBI:13704"/>
                  <rdf:li rdf:resource="https://identifiers.org/chebi/CHEBI:15366"/>
                  <rdf:li rdf:resource="https://identifiers.org/chebi/CHEBI:22165"/>
                  <rdf:li rdf:resource="https://identifiers.org/chebi/CHEBI:22169"/>
                  <rdf:li rdf:resource="https://identifiers.org/chebi/CHEBI:2387"/>
                  <rdf:li rdf:resource="https://identifiers.org/chebi/CHEBI:30089"/>
                  <rdf:li rdf:resource="https://identifiers.org/chebi/CHEBI:40480"/>
                  <rdf:li rdf:resource="https://identifiers.org/chebi/CHEBI:40486"/>
                  <rdf:li rdf:resource="https://identifiers.org/kegg.drug/D00010"/>
                  <rdf:li rdf:resource="https://identifiers.org/hmdb/HMDB00042"/>
                  <rdf:li rdf:resource="https://identifiers.org/lipidmaps/LMFA01010002"/>
                  <rdf:li rdf:resource="https://identifiers.org/biocyc/META:ACET"/>
                  <rdf:li rdf:resource="https://identifiers.org/metanetx.chemical/MNXM26"/>
                  <rdf:li rdf:resource="https://identifiers.org/inchikey/QTBSBXVTEAMEQO-UHFFFAOYSA-M"/>
                  <rdf:li rdf:resource="https://identifiers.org/seed.compound/cpd00029"/>
                </rdf:Bag>
              </bqbiol:is>
            </rdf:Description>
          </rdf:RDF>
        </annotation>
      </species>
      <species metaid="meta_M_ac_e" sboTerm="SBO:0000247" id="M_ac_e" name="Acetate" compartment="extracellular" hasOnlySubstanceUnits="false" boundaryCondition="false" constant="false" fbc:charge="-1" fbc:chemicalFormula="C2H3O2">
        <annotation>
          <rdf:RDF xmlns:rdf="http://www.w3.org/1999/02/22-rdf-syntax-ns#" xmlns:dcterms="http://purl.org/dc/terms/" xmlns:vCard="http://www.w3.org/2001/vcard-rdf/3.0#" xmlns:vCard4="http://www.w3.org/2006/vcard/ns#" xmlns:bqbiol="http://biomodels.net/biology-qualifiers/" xmlns:bqmodel="http://biomodels.net/model-qualifiers/">
            <rdf:Description rdf:about="#meta_M_ac_e">
              <bqbiol:is>
                <rdf:Bag>
                  <rdf:li rdf:resource="https://identifiers.org/bigg.metabolite/ac_e"/>
                  <rdf:li rdf:resource="https://identifiers.org/reactome/R-ALL-113539"/>
                  <rdf:li rdf:resource="https://identifiers.org/reactome/R-ALL-1524044"/>
                  <rdf:li rdf:resource="https://identifiers.org/reactome/R-ALL-2022890"/>
                  <rdf:li rdf:resource="https://identifiers.org/reactome/R-ALL-29416"/>
                  <rdf:li rdf:resource="https://identifiers.org/reactome/R-ALL-390305"/>
                  <rdf:li rdf:resource="https://identifiers.org/kegg.compound/C00033"/>
                  <rdf:li rdf:resource="https://identifiers.org/chebi/CHEBI:13704"/>
                  <rdf:li rdf:resource="https://identifiers.org/chebi/CHEBI:15366"/>
                  <rdf:li rdf:resource="https://identifiers.org/chebi/CHEBI:22165"/>
                  <rdf:li rdf:resource="https://identifiers.org/chebi/CHEBI:22169"/>
                  <rdf:li rdf:resource="https://identifiers.org/chebi/CHEBI:2387"/>
                  <rdf:li rdf:resource="https://identifiers.org/chebi/CHEBI:30089"/>
                  <rdf:li rdf:resource="https://identifiers.org/chebi/CHEBI:40480"/>
                  <rdf:li rdf:resource="https://identifiers.org/chebi/CHEBI:40486"/>
                  <rdf:li rdf:resource="https://identifiers.org/kegg.drug/D00010"/>
                  <rdf:li rdf:resource="https://identifiers.org/hmdb/HMDB00042"/>
                  <rdf:li rdf:resource="https://identifiers.org/lipidmaps/LMFA01010002"/>
                  <rdf:li rdf:resource="https://identifiers.org/biocyc/META:ACET"/>
                  <rdf:li rdf:resource="https://identifiers.org/metanetx.chemical/MNXM26"/>
                  <rdf:li rdf:resource="https://identifiers.org/inchikey/QTBSBXVTEAMEQO-UHFFFAOYSA-M"/>
                  <rdf:li rdf:resource="https://identifiers.org/seed.compound/cpd00029"/>
                </rdf:Bag>
              </bqbiol:is>
            </rdf:Description>
          </rdf:RDF>
        </annotation>
      </species>
      <species metaid="meta_M_acac_c" sboTerm="SBO:0000247" id="M_acac_c" name="Acetoacetate" compartment="cytosol" hasOnlySubstanceUnits="false" boundaryCondition="false" constant="false" fbc:charge="-1" fbc:chemicalFormula="C4H5O3">
        <annotation>
          <rdf:RDF xmlns:rdf="http://www.w3.org/1999/02/22-rdf-syntax-ns#" xmlns:dcterms="http://purl.org/dc/terms/" xmlns:vCard="http://www.w3.org/2001/vcard-rdf/3.0#" xmlns:vCard4="http://www.w3.org/2006/vcard/ns#" xmlns:bqbiol="http://biomodels.net/biology-qualifiers/" xmlns:bqmodel="http://biomodels.net/model-qualifiers/">
            <rdf:Description rdf:about="#meta_M_acac_c">
              <bqbiol:is>
                <rdf:Bag>
                  <rdf:li rdf:resource="https://identifiers.org/bigg.metabolite/acac_c"/>
                  <rdf:li rdf:resource="https://identifiers.org/reactome/R-ALL-29666"/>
                  <rdf:li rdf:resource="https://identifiers.org/reactome/R-ALL-73909"/>
                  <rdf:li rdf:resource="https://identifiers.org/kegg.compound/C00164"/>
                  <rdf:li rdf:resource="https://identifiers.org/chebi/CHEBI:131367"/>
                  <rdf:li rdf:resource="https://identifiers.org/chebi/CHEBI:13705"/>
                  <rdf:li rdf:resource="https://identifiers.org/chebi/CHEBI:15344"/>
                  <rdf:li rdf:resource="https://identifiers.org/chebi/CHEBI:22172"/>
                  <rdf:li rdf:resource="https://identifiers.org/chebi/CHEBI:2391"/>
                  <rdf:li rdf:resource="https://identifiers.org/chebi/CHEBI:40507"/>
                  <rdf:li rdf:resource="https://identifiers.org/hmdb/HMDB00060"/>
                  <rdf:li rdf:resource="https://identifiers.org/lipidmaps/LMFA01060003"/>
                  <rdf:li rdf:resource="https://identifiers.org/biocyc/META:3-KETOBUTYRATE"/>
                  <rdf:li rdf:resource="https://identifiers.org/metanetx.chemical/MNXM154"/>
                  <rdf:li rdf:resource="https://identifiers.org/inchikey/WDJHALXBUFZDSR-UHFFFAOYSA-M"/>
                  <rdf:li rdf:resource="https://identifiers.org/seed.compound/cpd00142"/>
                </rdf:Bag>
              </bqbiol:is>
            </rdf:Description>
          </rdf:RDF>
        </annotation>
      </species>
      <species metaid="meta_M_acac_e" sboTerm="SBO:0000247" id="M_acac_e" name="Acetoacetate" compartment="extracellular" hasOnlySubstanceUnits="false" boundaryCondition="false" constant="false" fbc:charge="-1" fbc:chemicalFormula="C4H5O3">
        <annotation>
          <rdf:RDF xmlns:rdf="http://www.w3.org/1999/02/22-rdf-syntax-ns#" xmlns:dcterms="http://purl.org/dc/terms/" xmlns:vCard="http://www.w3.org/2001/vcard-rdf/3.0#" xmlns:vCard4="http://www.w3.org/2006/vcard/ns#" xmlns:bqbiol="http://biomodels.net/biology-qualifiers/" xmlns:bqmodel="http://biomodels.net/model-qualifiers/">
            <rdf:Description rdf:about="#meta_M_acac_e">
              <bqbiol:is>
                <rdf:Bag>
                  <rdf:li rdf:resource="https://identifiers.org/bigg.metabolite/acac_e"/>
                  <rdf:li rdf:resource="https://identifiers.org/reactome/R-ALL-29666"/>
                  <rdf:li rdf:resource="https://identifiers.org/reactome/R-ALL-73909"/>
                  <rdf:li rdf:resource="https://identifiers.org/kegg.compound/C00164"/>
                  <rdf:li rdf:resource="https://identifiers.org/chebi/CHEBI:131367"/>
                  <rdf:li rdf:resource="https://identifiers.org/chebi/CHEBI:13705"/>
                  <rdf:li rdf:resource="https://identifiers.org/chebi/CHEBI:15344"/>
                  <rdf:li rdf:resource="https://identifiers.org/chebi/CHEBI:22172"/>
                  <rdf:li rdf:resource="https://identifiers.org/chebi/CHEBI:2391"/>
                  <rdf:li rdf:resource="https://identifiers.org/chebi/CHEBI:40507"/>
                  <rdf:li rdf:resource="https://identifiers.org/hmdb/HMDB00060"/>
                  <rdf:li rdf:resource="https://identifiers.org/lipidmaps/LMFA01060003"/>
                  <rdf:li rdf:resource="https://identifiers.org/biocyc/META:3-KETOBUTYRATE"/>
                  <rdf:li rdf:resource="https://identifiers.org/metanetx.chemical/MNXM154"/>
                  <rdf:li rdf:resource="https://identifiers.org/inchikey/WDJHALXBUFZDSR-UHFFFAOYSA-M"/>
                  <rdf:li rdf:resource="https://identifiers.org/seed.compound/cpd00142"/>
                </rdf:Bag>
              </bqbiol:is>
            </rdf:Description>
          </rdf:RDF>
        </annotation>
      </species>
      <species metaid="meta_M_acACP_c" sboTerm="SBO:0000247" id="M_acACP_c" name="Acetyl-ACP" compartment="cytosol" hasOnlySubstanceUnits="false" boundaryCondition="false" constant="false" fbc:charge="-1" fbc:chemicalFormula="C13H23N2O8PRS">
        <annotation>
          <rdf:RDF xmlns:rdf="http://www.w3.org/1999/02/22-rdf-syntax-ns#" xmlns:dcterms="http://purl.org/dc/terms/" xmlns:vCard="http://www.w3.org/2001/vcard-rdf/3.0#" xmlns:vCard4="http://www.w3.org/2006/vcard/ns#" xmlns:bqbiol="http://biomodels.net/biology-qualifiers/" xmlns:bqmodel="http://biomodels.net/model-qualifiers/">
            <rdf:Description rdf:about="#meta_M_acACP_c">
              <bqbiol:is>
                <rdf:Bag>
                  <rdf:li rdf:resource="https://identifiers.org/bigg.metabolite/acACP_c"/>
                  <rdf:li rdf:resource="https://identifiers.org/kegg.compound/C03939"/>
                  <rdf:li rdf:resource="https://identifiers.org/chebi/CHEBI:13713"/>
                  <rdf:li rdf:resource="https://identifiers.org/chebi/CHEBI:17093"/>
                  <rdf:li rdf:resource="https://identifiers.org/chebi/CHEBI:2409"/>
                  <rdf:li rdf:resource="https://identifiers.org/biocyc/META:ACETYL-ACP"/>
                  <rdf:li rdf:resource="https://identifiers.org/metanetx.chemical/MNXM1269"/>
                  <rdf:li rdf:resource="https://identifiers.org/seed.compound/cpd11494"/>
                </rdf:Bag>
              </bqbiol:is>
            </rdf:Description>
          </rdf:RDF>
        </annotation>
      </species>
      <species metaid="meta_M_acald_c" sboTerm="SBO:0000247" id="M_acald_c" name="Acetaldehyde" compartment="cytosol" hasOnlySubstanceUnits="false" boundaryCondition="false" constant="false" fbc:charge="0" fbc:chemicalFormula="C2H4O">
        <annotation>
          <rdf:RDF xmlns:rdf="http://www.w3.org/1999/02/22-rdf-syntax-ns#" xmlns:dcterms="http://purl.org/dc/terms/" xmlns:vCard="http://www.w3.org/2001/vcard-rdf/3.0#" xmlns:vCard4="http://www.w3.org/2006/vcard/ns#" xmlns:bqbiol="http://biomodels.net/biology-qualifiers/" xmlns:bqmodel="http://biomodels.net/model-qualifiers/">
            <rdf:Description rdf:about="#meta_M_acald_c">
              <bqbiol:is>
                <rdf:Bag>
                  <rdf:li rdf:resource="https://identifiers.org/bigg.metabolite/acald_c"/>
                  <rdf:li rdf:resource="https://identifiers.org/reactome/R-ALL-113532"/>
                  <rdf:li rdf:resource="https://identifiers.org/reactome/R-ALL-113681"/>
                  <rdf:li rdf:resource="https://identifiers.org/reactome/R-ALL-113745"/>
                  <rdf:li rdf:resource="https://identifiers.org/reactome/R-ALL-29510"/>
                  <rdf:li rdf:resource="https://identifiers.org/kegg.compound/C00084"/>
                  <rdf:li rdf:resource="https://identifiers.org/chebi/CHEBI:13703"/>
                  <rdf:li rdf:resource="https://identifiers.org/chebi/CHEBI:15343"/>
                  <rdf:li rdf:resource="https://identifiers.org/chebi/CHEBI:22158"/>
                  <rdf:li rdf:resource="https://identifiers.org/chebi/CHEBI:2383"/>
                  <rdf:li rdf:resource="https://identifiers.org/chebi/CHEBI:40533"/>
                  <rdf:li rdf:resource="https://identifiers.org/hmdb/HMDB00990"/>
                  <rdf:li rdf:resource="https://identifiers.org/inchikey/IKHGUXGNUITLKF-UHFFFAOYSA-N"/>
                  <rdf:li rdf:resource="https://identifiers.org/biocyc/META:ACETALD"/>
                  <rdf:li rdf:resource="https://identifiers.org/metanetx.chemical/MNXM75"/>
                  <rdf:li rdf:resource="https://identifiers.org/seed.compound/cpd00071"/>
                </rdf:Bag>
              </bqbiol:is>
            </rdf:Description>
          </rdf:RDF>
        </annotation>
      </species>
      <species metaid="meta_M_acamoxm_c" sboTerm="SBO:0000247" id="M_acamoxm_c" name="N Acetyl L 2 amino 6 oxopimelate" compartment="cytosol" hasOnlySubstanceUnits="false" boundaryCondition="false" constant="false" fbc:charge="-2" fbc:chemicalFormula="C9H11NO6">
        <annotation>
          <rdf:RDF xmlns:rdf="http://www.w3.org/1999/02/22-rdf-syntax-ns#" xmlns:dcterms="http://purl.org/dc/terms/" xmlns:vCard="http://www.w3.org/2001/vcard-rdf/3.0#" xmlns:vCard4="http://www.w3.org/2006/vcard/ns#" xmlns:bqbiol="http://biomodels.net/biology-qualifiers/" xmlns:bqmodel="http://biomodels.net/model-qualifiers/">
            <rdf:Description rdf:about="#meta_M_acamoxm_c">
              <bqbiol:is>
                <rdf:Bag>
                  <rdf:li rdf:resource="https://identifiers.org/bigg.metabolite/acamoxm_c"/>
                  <rdf:li rdf:resource="https://identifiers.org/kegg.compound/C05539"/>
                  <rdf:li rdf:resource="https://identifiers.org/chebi/CHEBI:13046"/>
                  <rdf:li rdf:resource="https://identifiers.org/chebi/CHEBI:17355"/>
                  <rdf:li rdf:resource="https://identifiers.org/chebi/CHEBI:21194"/>
                  <rdf:li rdf:resource="https://identifiers.org/chebi/CHEBI:58117"/>
                  <rdf:li rdf:resource="https://identifiers.org/chebi/CHEBI:6155"/>
                  <rdf:li rdf:resource="https://identifiers.org/chebi/CHEBI:7148"/>
                  <rdf:li rdf:resource="https://identifiers.org/biocyc/META:N-ACETYL-L-2-AMINO-6-OXO-PIMELATE"/>
                  <rdf:li rdf:resource="https://identifiers.org/metanetx.chemical/MNXM1872"/>
                  <rdf:li rdf:resource="https://identifiers.org/inchikey/RVHKMLVNOXVQRH-LURJTMIESA-L"/>
                  <rdf:li rdf:resource="https://identifiers.org/seed.compound/cpd03289"/>
                </rdf:Bag>
              </bqbiol:is>
            </rdf:Description>
          </rdf:RDF>
        </annotation>
      </species>
      <species metaid="meta_M_accoa_c" sboTerm="SBO:0000247" id="M_accoa_c" name="Acetyl-CoA" compartment="cytosol" hasOnlySubstanceUnits="false" boundaryCondition="false" constant="false" fbc:charge="-4" fbc:chemicalFormula="C23H34N7O17P3S">
        <annotation>
          <rdf:RDF xmlns:rdf="http://www.w3.org/1999/02/22-rdf-syntax-ns#" xmlns:dcterms="http://purl.org/dc/terms/" xmlns:vCard="http://www.w3.org/2001/vcard-rdf/3.0#" xmlns:vCard4="http://www.w3.org/2006/vcard/ns#" xmlns:bqbiol="http://biomodels.net/biology-qualifiers/" xmlns:bqmodel="http://biomodels.net/model-qualifiers/">
            <rdf:Description rdf:about="#meta_M_accoa_c">
              <bqbiol:is>
                <rdf:Bag>
                  <rdf:li rdf:resource="https://identifiers.org/bigg.metabolite/accoa_c"/>
                  <rdf:li rdf:resource="https://identifiers.org/reactome/R-ALL-113559"/>
                  <rdf:li rdf:resource="https://identifiers.org/reactome/R-ALL-113560"/>
                  <rdf:li rdf:resource="https://identifiers.org/reactome/R-ALL-353123"/>
                  <rdf:li rdf:resource="https://identifiers.org/reactome/R-ALL-727753"/>
                  <rdf:li rdf:resource="https://identifiers.org/reactome/R-ALL-76183"/>
                  <rdf:li rdf:resource="https://identifiers.org/kegg.compound/C00024"/>
                  <rdf:li rdf:resource="https://identifiers.org/chebi/CHEBI:13712"/>
                  <rdf:li rdf:resource="https://identifiers.org/chebi/CHEBI:15351"/>
                  <rdf:li rdf:resource="https://identifiers.org/chebi/CHEBI:22192"/>
                  <rdf:li rdf:resource="https://identifiers.org/chebi/CHEBI:2408"/>
                  <rdf:li rdf:resource="https://identifiers.org/chebi/CHEBI:40470"/>
                  <rdf:li rdf:resource="https://identifiers.org/chebi/CHEBI:57288"/>
                  <rdf:li rdf:resource="https://identifiers.org/hmdb/HMDB01206"/>
                  <rdf:li rdf:resource="https://identifiers.org/lipidmaps/LMFA07050029"/>
                  <rdf:li rdf:resource="https://identifiers.org/lipidmaps/LMFA07050281"/>
                  <rdf:li rdf:resource="https://identifiers.org/biocyc/META:ACETYL-COA"/>
                  <rdf:li rdf:resource="https://identifiers.org/metanetx.chemical/MNXM21"/>
                  <rdf:li rdf:resource="https://identifiers.org/inchikey/ZSLZBFCDCINBPY-ZSJPKINUSA-J"/>
                  <rdf:li rdf:resource="https://identifiers.org/seed.compound/cpd00022"/>
                </rdf:Bag>
              </bqbiol:is>
            </rdf:Description>
          </rdf:RDF>
        </annotation>
      </species>
      <species metaid="meta_M_acg5p_c" sboTerm="SBO:0000247" id="M_acg5p_c" name="n-acetylglutamyl-phosphate" compartment="cytosol" hasOnlySubstanceUnits="false" boundaryCondition="false" constant="false" fbc:charge="-3" fbc:chemicalFormula="C7H9NO8P">
        <annotation>
          <rdf:RDF xmlns:rdf="http://www.w3.org/1999/02/22-rdf-syntax-ns#" xmlns:dcterms="http://purl.org/dc/terms/" xmlns:vCard="http://www.w3.org/2001/vcard-rdf/3.0#" xmlns:vCard4="http://www.w3.org/2006/vcard/ns#" xmlns:bqbiol="http://biomodels.net/biology-qualifiers/" xmlns:bqmodel="http://biomodels.net/model-qualifiers/">
            <rdf:Description rdf:about="#meta_M_acg5p_c">
              <bqbiol:is>
                <rdf:Bag>
                  <rdf:li rdf:resource="https://identifiers.org/bigg.metabolite/acg5p_c"/>
                  <rdf:li rdf:resource="https://identifiers.org/kegg.compound/C04133"/>
                  <rdf:li rdf:resource="https://identifiers.org/chebi/CHEBI:12441"/>
                  <rdf:li rdf:resource="https://identifiers.org/chebi/CHEBI:12576"/>
                  <rdf:li rdf:resource="https://identifiers.org/chebi/CHEBI:16878"/>
                  <rdf:li rdf:resource="https://identifiers.org/chebi/CHEBI:21550"/>
                  <rdf:li rdf:resource="https://identifiers.org/chebi/CHEBI:57936"/>
                  <rdf:li rdf:resource="https://identifiers.org/chebi/CHEBI:7151"/>
                  <rdf:li rdf:resource="https://identifiers.org/inchikey/FCVIHFVSXHOPSW-YFKPBYRVSA-K"/>
                  <rdf:li rdf:resource="https://identifiers.org/hmdb/HMDB06456"/>
                  <rdf:li rdf:resource="https://identifiers.org/biocyc/META:N-ACETYL-GLUTAMYL-P"/>
                  <rdf:li rdf:resource="https://identifiers.org/metanetx.chemical/MNXM1384"/>
                  <rdf:li rdf:resource="https://identifiers.org/seed.compound/cpd02552"/>
                </rdf:Bag>
              </bqbiol:is>
            </rdf:Description>
          </rdf:RDF>
        </annotation>
      </species>
      <species metaid="meta_M_acg5sa_c" sboTerm="SBO:0000247" id="M_acg5sa_c" name="2-Acetamido-5-oxopentanoate" compartment="cytosol" hasOnlySubstanceUnits="false" boundaryCondition="false" constant="false" fbc:charge="-1" fbc:chemicalFormula="C7H10NO4">
        <annotation>
          <rdf:RDF xmlns:rdf="http://www.w3.org/1999/02/22-rdf-syntax-ns#" xmlns:dcterms="http://purl.org/dc/terms/" xmlns:vCard="http://www.w3.org/2001/vcard-rdf/3.0#" xmlns:vCard4="http://www.w3.org/2006/vcard/ns#" xmlns:bqbiol="http://biomodels.net/biology-qualifiers/" xmlns:bqmodel="http://biomodels.net/model-qualifiers/">
            <rdf:Description rdf:about="#meta_M_acg5sa_c">
              <bqbiol:is>
                <rdf:Bag>
                  <rdf:li rdf:resource="https://identifiers.org/bigg.metabolite/acg5sa_c"/>
                  <rdf:li rdf:resource="https://identifiers.org/inchikey/BCPSFKBPHHBDAI-LURJTMIESA-M"/>
                  <rdf:li rdf:resource="https://identifiers.org/kegg.compound/C01250"/>
                  <rdf:li rdf:resource="https://identifiers.org/chebi/CHEBI:11493"/>
                  <rdf:li rdf:resource="https://identifiers.org/chebi/CHEBI:12461"/>
                  <rdf:li rdf:resource="https://identifiers.org/chebi/CHEBI:12577"/>
                  <rdf:li rdf:resource="https://identifiers.org/chebi/CHEBI:16319"/>
                  <rdf:li rdf:resource="https://identifiers.org/chebi/CHEBI:21551"/>
                  <rdf:li rdf:resource="https://identifiers.org/chebi/CHEBI:29123"/>
                  <rdf:li rdf:resource="https://identifiers.org/chebi/CHEBI:7152"/>
                  <rdf:li rdf:resource="https://identifiers.org/hmdb/HMDB06488"/>
                  <rdf:li rdf:resource="https://identifiers.org/biocyc/META:CPD-469"/>
                  <rdf:li rdf:resource="https://identifiers.org/metanetx.chemical/MNXM1062"/>
                  <rdf:li rdf:resource="https://identifiers.org/seed.compound/cpd00918"/>
                </rdf:Bag>
              </bqbiol:is>
            </rdf:Description>
          </rdf:RDF>
        </annotation>
      </species>
      <species metaid="meta_M_acgal_c" sboTerm="SBO:0000247" id="M_acgal_c" name="N-Acetyl-D-galactosamine" compartment="cytosol" hasOnlySubstanceUnits="false" boundaryCondition="false" constant="false" fbc:charge="0" fbc:chemicalFormula="C8H15NO6">
        <annotation>
          <rdf:RDF xmlns:rdf="http://www.w3.org/1999/02/22-rdf-syntax-ns#" xmlns:dcterms="http://purl.org/dc/terms/" xmlns:vCard="http://www.w3.org/2001/vcard-rdf/3.0#" xmlns:vCard4="http://www.w3.org/2006/vcard/ns#" xmlns:bqbiol="http://biomodels.net/biology-qualifiers/" xmlns:bqmodel="http://biomodels.net/model-qualifiers/">
            <rdf:Description rdf:about="#meta_M_acgal_c">
              <bqbiol:is>
                <rdf:Bag>
                  <rdf:li rdf:resource="https://identifiers.org/bigg.metabolite/acgal_c"/>
                  <rdf:li rdf:resource="https://identifiers.org/reactome/R-ALL-1605658"/>
                  <rdf:li rdf:resource="https://identifiers.org/kegg.compound/C01132"/>
                  <rdf:li rdf:resource="https://identifiers.org/chebi/CHEBI:21502"/>
                  <rdf:li rdf:resource="https://identifiers.org/chebi/CHEBI:21600"/>
                  <rdf:li rdf:resource="https://identifiers.org/chebi/CHEBI:28037"/>
                  <rdf:li rdf:resource="https://identifiers.org/chebi/CHEBI:28800"/>
                  <rdf:li rdf:resource="https://identifiers.org/chebi/CHEBI:546804"/>
                  <rdf:li rdf:resource="https://identifiers.org/chebi/CHEBI:7110"/>
                  <rdf:li rdf:resource="https://identifiers.org/chebi/CHEBI:7201"/>
                  <rdf:li rdf:resource="https://identifiers.org/biocyc/META:N-acetyl-D-galactosamine"/>
                  <rdf:li rdf:resource="https://identifiers.org/metanetx.chemical/MNXM395"/>
                  <rdf:li rdf:resource="https://identifiers.org/inchikey/OVRNDRQMDRJTHS-KEWYIRBNSA-N"/>
                  <rdf:li rdf:resource="https://identifiers.org/seed.compound/cpd00832"/>
                  <rdf:li rdf:resource="https://identifiers.org/seed.compound/cpd27607"/>
                </rdf:Bag>
              </bqbiol:is>
            </rdf:Description>
          </rdf:RDF>
        </annotation>
      </species>
      <species metaid="meta_M_acgal1p_c" sboTerm="SBO:0000247" id="M_acgal1p_c" name="N-Acetyl-D-galactosamine_1-phosphate" compartment="cytosol" hasOnlySubstanceUnits="false" boundaryCondition="false" constant="false" fbc:charge="-2" fbc:chemicalFormula="C8H14NO9P">
        <annotation>
          <rdf:RDF xmlns:rdf="http://www.w3.org/1999/02/22-rdf-syntax-ns#" xmlns:dcterms="http://purl.org/dc/terms/" xmlns:vCard="http://www.w3.org/2001/vcard-rdf/3.0#" xmlns:vCard4="http://www.w3.org/2006/vcard/ns#" xmlns:bqbiol="http://biomodels.net/biology-qualifiers/" xmlns:bqmodel="http://biomodels.net/model-qualifiers/">
            <rdf:Description rdf:about="#meta_M_acgal1p_c">
              <bqbiol:is>
                <rdf:Bag>
                  <rdf:li rdf:resource="https://identifiers.org/bigg.metabolite/acgal1p_c"/>
                  <rdf:li rdf:resource="https://identifiers.org/kegg.compound/C18060"/>
                  <rdf:li rdf:resource="https://identifiers.org/chebi/CHEBI:44313"/>
                  <rdf:li rdf:resource="https://identifiers.org/chebi/CHEBI:55404"/>
                  <rdf:li rdf:resource="https://identifiers.org/chebi/CHEBI:61970"/>
                  <rdf:li rdf:resource="https://identifiers.org/inchikey/FZLJPEPAYPUMMR-JAJWTYFOSA-L"/>
                  <rdf:li rdf:resource="https://identifiers.org/hmdb/HMDB06480"/>
                  <rdf:li rdf:resource="https://identifiers.org/hmdb/HMDB59626"/>
                  <rdf:li rdf:resource="https://identifiers.org/biocyc/META:CPD-7246"/>
                  <rdf:li rdf:resource="https://identifiers.org/metanetx.chemical/MNXM2401"/>
                  <rdf:li rdf:resource="https://identifiers.org/seed.compound/cpd15390"/>
                  <rdf:li rdf:resource="https://identifiers.org/seed.compound/cpd18043"/>
                </rdf:Bag>
              </bqbiol:is>
            </rdf:Description>
          </rdf:RDF>
        </annotation>
      </species>
      <species metaid="meta_M_acgam_c" sboTerm="SBO:0000247" id="M_acgam_c" name="N-Acetyl-D-glucosamine" compartment="cytosol" hasOnlySubstanceUnits="false" boundaryCondition="false" constant="false" fbc:charge="0" fbc:chemicalFormula="C8H15NO6">
        <annotation>
          <rdf:RDF xmlns:rdf="http://www.w3.org/1999/02/22-rdf-syntax-ns#" xmlns:dcterms="http://purl.org/dc/terms/" xmlns:vCard="http://www.w3.org/2001/vcard-rdf/3.0#" xmlns:vCard4="http://www.w3.org/2006/vcard/ns#" xmlns:bqbiol="http://biomodels.net/biology-qualifiers/" xmlns:bqmodel="http://biomodels.net/model-qualifiers/">
            <rdf:Description rdf:about="#meta_M_acgam_c">
              <bqbiol:is>
                <rdf:Bag>
                  <rdf:li rdf:resource="https://identifiers.org/bigg.metabolite/acgam_c"/>
                  <rdf:li rdf:resource="https://identifiers.org/reactome/R-ALL-1678743"/>
                  <rdf:li rdf:resource="https://identifiers.org/reactome/R-ALL-2162231"/>
                  <rdf:li rdf:resource="https://identifiers.org/kegg.compound/C00140"/>
                  <rdf:li rdf:resource="https://identifiers.org/chebi/CHEBI:12455"/>
                  <rdf:li rdf:resource="https://identifiers.org/chebi/CHEBI:12563"/>
                  <rdf:li rdf:resource="https://identifiers.org/chebi/CHEBI:17411"/>
                  <rdf:li rdf:resource="https://identifiers.org/chebi/CHEBI:21517"/>
                  <rdf:li rdf:resource="https://identifiers.org/chebi/CHEBI:506227"/>
                  <rdf:li rdf:resource="https://identifiers.org/chebi/CHEBI:58134"/>
                  <rdf:li rdf:resource="https://identifiers.org/chebi/CHEBI:7123"/>
                  <rdf:li rdf:resource="https://identifiers.org/hmdb/HMDB00215"/>
                  <rdf:li rdf:resource="https://identifiers.org/hmdb/HMDB00533"/>
                  <rdf:li rdf:resource="https://identifiers.org/hmdb/HMDB14288"/>
                  <rdf:li rdf:resource="https://identifiers.org/hmdb/HMDB62641"/>
                  <rdf:li rdf:resource="https://identifiers.org/biocyc/META:N-acetyl-D-glucosamine"/>
                  <rdf:li rdf:resource="https://identifiers.org/metanetx.chemical/MNXM143"/>
                  <rdf:li rdf:resource="https://identifiers.org/inchikey/OVRNDRQMDRJTHS-RTRLPJTCSA-N"/>
                  <rdf:li rdf:resource="https://identifiers.org/seed.compound/cpd00122"/>
                  <rdf:li rdf:resource="https://identifiers.org/seed.compound/cpd27608"/>
                </rdf:Bag>
              </bqbiol:is>
            </rdf:Description>
          </rdf:RDF>
        </annotation>
      </species>
      <species metaid="meta_M_acgam_e" sboTerm="SBO:0000247" id="M_acgam_e" name="N-Acetyl-D-glucosamine" compartment="extracellular" hasOnlySubstanceUnits="false" boundaryCondition="false" constant="false" fbc:charge="0" fbc:chemicalFormula="C8H15NO6">
        <annotation>
          <rdf:RDF xmlns:rdf="http://www.w3.org/1999/02/22-rdf-syntax-ns#" xmlns:dcterms="http://purl.org/dc/terms/" xmlns:vCard="http://www.w3.org/2001/vcard-rdf/3.0#" xmlns:vCard4="http://www.w3.org/2006/vcard/ns#" xmlns:bqbiol="http://biomodels.net/biology-qualifiers/" xmlns:bqmodel="http://biomodels.net/model-qualifiers/">
            <rdf:Description rdf:about="#meta_M_acgam_e">
              <bqbiol:is>
                <rdf:Bag>
                  <rdf:li rdf:resource="https://identifiers.org/bigg.metabolite/acgam_e"/>
                  <rdf:li rdf:resource="https://identifiers.org/reactome/R-ALL-1678743"/>
                  <rdf:li rdf:resource="https://identifiers.org/reactome/R-ALL-2162231"/>
                  <rdf:li rdf:resource="https://identifiers.org/kegg.compound/C00140"/>
                  <rdf:li rdf:resource="https://identifiers.org/chebi/CHEBI:12455"/>
                  <rdf:li rdf:resource="https://identifiers.org/chebi/CHEBI:12563"/>
                  <rdf:li rdf:resource="https://identifiers.org/chebi/CHEBI:17411"/>
                  <rdf:li rdf:resource="https://identifiers.org/chebi/CHEBI:21517"/>
                  <rdf:li rdf:resource="https://identifiers.org/chebi/CHEBI:506227"/>
                  <rdf:li rdf:resource="https://identifiers.org/chebi/CHEBI:58134"/>
                  <rdf:li rdf:resource="https://identifiers.org/chebi/CHEBI:7123"/>
                  <rdf:li rdf:resource="https://identifiers.org/hmdb/HMDB00215"/>
                  <rdf:li rdf:resource="https://identifiers.org/hmdb/HMDB00533"/>
                  <rdf:li rdf:resource="https://identifiers.org/hmdb/HMDB14288"/>
                  <rdf:li rdf:resource="https://identifiers.org/hmdb/HMDB62641"/>
                  <rdf:li rdf:resource="https://identifiers.org/biocyc/META:N-acetyl-D-glucosamine"/>
                  <rdf:li rdf:resource="https://identifiers.org/metanetx.chemical/MNXM143"/>
                  <rdf:li rdf:resource="https://identifiers.org/inchikey/OVRNDRQMDRJTHS-RTRLPJTCSA-N"/>
                  <rdf:li rdf:resource="https://identifiers.org/seed.compound/cpd00122"/>
                  <rdf:li rdf:resource="https://identifiers.org/seed.compound/cpd27608"/>
                </rdf:Bag>
              </bqbiol:is>
            </rdf:Description>
          </rdf:RDF>
        </annotation>
      </species>
      <species metaid="meta_M_acgam1p_c" sboTerm="SBO:0000247" id="M_acgam1p_c" name="N-Acetyl-D-glucosamine1-phosphate" compartment="cytosol" hasOnlySubstanceUnits="false" boundaryCondition="false" constant="false" fbc:charge="-2" fbc:chemicalFormula="C8H14NO9P">
        <annotation>
          <rdf:RDF xmlns:rdf="http://www.w3.org/1999/02/22-rdf-syntax-ns#" xmlns:dcterms="http://purl.org/dc/terms/" xmlns:vCard="http://www.w3.org/2001/vcard-rdf/3.0#" xmlns:vCard4="http://www.w3.org/2006/vcard/ns#" xmlns:bqbiol="http://biomodels.net/biology-qualifiers/" xmlns:bqmodel="http://biomodels.net/model-qualifiers/">
            <rdf:Description rdf:about="#meta_M_acgam1p_c">
              <bqbiol:is>
                <rdf:Bag>
                  <rdf:li rdf:resource="https://identifiers.org/bigg.metabolite/acgam1p_c"/>
                  <rdf:li rdf:resource="https://identifiers.org/reactome/R-ALL-532204"/>
                  <rdf:li rdf:resource="https://identifiers.org/kegg.compound/C04256"/>
                  <rdf:li rdf:resource="https://identifiers.org/chebi/CHEBI:7125"/>
                  <rdf:li rdf:resource="https://identifiers.org/inchikey/FZLJPEPAYPUMMR-RTRLPJTCSA-L"/>
                  <rdf:li rdf:resource="https://identifiers.org/hmdb/HMDB01367"/>
                  <rdf:li rdf:resource="https://identifiers.org/metanetx.chemical/MNXM91871"/>
                  <rdf:li rdf:resource="https://identifiers.org/seed.compound/cpd02611"/>
                </rdf:Bag>
              </bqbiol:is>
            </rdf:Description>
          </rdf:RDF>
        </annotation>
      </species>
      <species metaid="meta_M_acgam6p_c" sboTerm="SBO:0000247" id="M_acgam6p_c" name="N-Acetyl-D-glucosamine_6-phosphate" compartment="cytosol" hasOnlySubstanceUnits="false" boundaryCondition="false" constant="false" fbc:charge="-2" fbc:chemicalFormula="C8H14NO9P">
        <annotation>
          <rdf:RDF xmlns:rdf="http://www.w3.org/1999/02/22-rdf-syntax-ns#" xmlns:dcterms="http://purl.org/dc/terms/" xmlns:vCard="http://www.w3.org/2001/vcard-rdf/3.0#" xmlns:vCard4="http://www.w3.org/2006/vcard/ns#" xmlns:bqbiol="http://biomodels.net/biology-qualifiers/" xmlns:bqmodel="http://biomodels.net/model-qualifiers/">
            <rdf:Description rdf:about="#meta_M_acgam6p_c">
              <bqbiol:is>
                <rdf:Bag>
                  <rdf:li rdf:resource="https://identifiers.org/bigg.metabolite/acgam6p_c"/>
                  <rdf:li rdf:resource="https://identifiers.org/reactome/R-ALL-449703"/>
                  <rdf:li rdf:resource="https://identifiers.org/inchikey/BRGMHAYQAZFZDJ-RTRLPJTCSA-L"/>
                  <rdf:li rdf:resource="https://identifiers.org/kegg.compound/C00357"/>
                  <rdf:li rdf:resource="https://identifiers.org/chebi/CHEBI:12456"/>
                  <rdf:li rdf:resource="https://identifiers.org/chebi/CHEBI:12564"/>
                  <rdf:li rdf:resource="https://identifiers.org/chebi/CHEBI:15784"/>
                  <rdf:li rdf:resource="https://identifiers.org/chebi/CHEBI:21521"/>
                  <rdf:li rdf:resource="https://identifiers.org/chebi/CHEBI:39577"/>
                  <rdf:li rdf:resource="https://identifiers.org/chebi/CHEBI:49353"/>
                  <rdf:li rdf:resource="https://identifiers.org/chebi/CHEBI:49359"/>
                  <rdf:li rdf:resource="https://identifiers.org/chebi/CHEBI:57513"/>
                  <rdf:li rdf:resource="https://identifiers.org/chebi/CHEBI:7127"/>
                  <rdf:li rdf:resource="https://identifiers.org/hmdb/HMDB01062"/>
                  <rdf:li rdf:resource="https://identifiers.org/hmdb/HMDB02817"/>
                  <rdf:li rdf:resource="https://identifiers.org/biocyc/META:CPD-16168"/>
                  <rdf:li rdf:resource="https://identifiers.org/biocyc/META:N-ACETYL-D-GLUCOSAMINE-6-P"/>
                  <rdf:li rdf:resource="https://identifiers.org/metanetx.chemical/MNXM63556"/>
                  <rdf:li rdf:resource="https://identifiers.org/seed.compound/cpd00293"/>
                </rdf:Bag>
              </bqbiol:is>
            </rdf:Description>
          </rdf:RDF>
        </annotation>
      </species>
      <species metaid="meta_M_acglu_c" sboTerm="SBO:0000247" id="M_acglu_c" name="N-Acetyl-L-glutamate" compartment="cytosol" hasOnlySubstanceUnits="false" boundaryCondition="false" constant="false" fbc:charge="-2" fbc:chemicalFormula="C7H9NO5">
        <annotation>
          <rdf:RDF xmlns:rdf="http://www.w3.org/1999/02/22-rdf-syntax-ns#" xmlns:dcterms="http://purl.org/dc/terms/" xmlns:vCard="http://www.w3.org/2001/vcard-rdf/3.0#" xmlns:vCard4="http://www.w3.org/2006/vcard/ns#" xmlns:bqbiol="http://biomodels.net/biology-qualifiers/" xmlns:bqmodel="http://biomodels.net/model-qualifiers/">
            <rdf:Description rdf:about="#meta_M_acglu_c">
              <bqbiol:is>
                <rdf:Bag>
                  <rdf:li rdf:resource="https://identifiers.org/bigg.metabolite/acglu_c"/>
                  <rdf:li rdf:resource="https://identifiers.org/reactome/R-ALL-30471"/>
                  <rdf:li rdf:resource="https://identifiers.org/kegg.compound/C00624"/>
                  <rdf:li rdf:resource="https://identifiers.org/chebi/CHEBI:12575"/>
                  <rdf:li rdf:resource="https://identifiers.org/chebi/CHEBI:17533"/>
                  <rdf:li rdf:resource="https://identifiers.org/chebi/CHEBI:21549"/>
                  <rdf:li rdf:resource="https://identifiers.org/chebi/CHEBI:21552"/>
                  <rdf:li rdf:resource="https://identifiers.org/chebi/CHEBI:44335"/>
                  <rdf:li rdf:resource="https://identifiers.org/chebi/CHEBI:44337"/>
                  <rdf:li rdf:resource="https://identifiers.org/chebi/CHEBI:64040"/>
                  <rdf:li rdf:resource="https://identifiers.org/chebi/CHEBI:7150"/>
                  <rdf:li rdf:resource="https://identifiers.org/chebi/CHEBI:87274"/>
                  <rdf:li rdf:resource="https://identifiers.org/biocyc/META:ACETYL-GLU"/>
                  <rdf:li rdf:resource="https://identifiers.org/metanetx.chemical/MNXM730"/>
                  <rdf:li rdf:resource="https://identifiers.org/inchikey/RFMMMVDNIPUKGG-YFKPBYRVSA-L"/>
                  <rdf:li rdf:resource="https://identifiers.org/seed.compound/cpd00477"/>
                </rdf:Bag>
              </bqbiol:is>
            </rdf:Description>
          </rdf:RDF>
        </annotation>
      </species>
      <species metaid="meta_M_acmalt_c" sboTerm="SBO:0000247" id="M_acmalt_c" name="Acetyl-maltose" compartment="cytosol" hasOnlySubstanceUnits="false" boundaryCondition="false" constant="false" fbc:charge="0" fbc:chemicalFormula="C14H24O12">
        <annotation>
          <rdf:RDF xmlns:rdf="http://www.w3.org/1999/02/22-rdf-syntax-ns#" xmlns:dcterms="http://purl.org/dc/terms/" xmlns:vCard="http://www.w3.org/2001/vcard-rdf/3.0#" xmlns:vCard4="http://www.w3.org/2006/vcard/ns#" xmlns:bqbiol="http://biomodels.net/biology-qualifiers/" xmlns:bqmodel="http://biomodels.net/model-qualifiers/">
            <rdf:Description rdf:about="#meta_M_acmalt_c">
              <bqbiol:is>
                <rdf:Bag>
                  <rdf:li rdf:resource="https://identifiers.org/bigg.metabolite/acmalt_c"/>
                  <rdf:li rdf:resource="https://identifiers.org/kegg.compound/C02130"/>
                  <rdf:li rdf:resource="https://identifiers.org/kegg.glycan/G10592"/>
                  <rdf:li rdf:resource="https://identifiers.org/inchikey/IJVLHLCOMOKFHH-DURRTVQMSA-N"/>
                  <rdf:li rdf:resource="https://identifiers.org/biocyc/META:CPD-18529"/>
                  <rdf:li rdf:resource="https://identifiers.org/metanetx.chemical/MNXM3135"/>
                  <rdf:li rdf:resource="https://identifiers.org/seed.compound/cpd01441"/>
                </rdf:Bag>
              </bqbiol:is>
            </rdf:Description>
          </rdf:RDF>
        </annotation>
      </species>
      <species metaid="meta_M_acmam_c" sboTerm="SBO:0000247" id="M_acmam_c" name="N-Acetyl-D-muramoate" compartment="cytosol" hasOnlySubstanceUnits="false" boundaryCondition="false" constant="false" fbc:charge="-1" fbc:chemicalFormula="C11H18NO8">
        <annotation>
          <rdf:RDF xmlns:rdf="http://www.w3.org/1999/02/22-rdf-syntax-ns#" xmlns:dcterms="http://purl.org/dc/terms/" xmlns:vCard="http://www.w3.org/2001/vcard-rdf/3.0#" xmlns:vCard4="http://www.w3.org/2006/vcard/ns#" xmlns:bqbiol="http://biomodels.net/biology-qualifiers/" xmlns:bqmodel="http://biomodels.net/model-qualifiers/">
            <rdf:Description rdf:about="#meta_M_acmam_c">
              <bqbiol:is>
                <rdf:Bag>
                  <rdf:li rdf:resource="https://identifiers.org/bigg.metabolite/acmam_c"/>
                  <rdf:li rdf:resource="https://identifiers.org/metanetx.chemical/MNXM12354"/>
                  <rdf:li rdf:resource="https://identifiers.org/seed.compound/cpd03485"/>
                </rdf:Bag>
              </bqbiol:is>
            </rdf:Description>
          </rdf:RDF>
        </annotation>
      </species>
      <species metaid="meta_M_acmana_c" sboTerm="SBO:0000247" id="M_acmana_c" name="N-Acetyl-D-mannosamine" compartment="cytosol" hasOnlySubstanceUnits="false" boundaryCondition="false" constant="false" fbc:charge="0" fbc:chemicalFormula="C8H15NO6">
        <annotation>
          <rdf:RDF xmlns:rdf="http://www.w3.org/1999/02/22-rdf-syntax-ns#" xmlns:dcterms="http://purl.org/dc/terms/" xmlns:vCard="http://www.w3.org/2001/vcard-rdf/3.0#" xmlns:vCard4="http://www.w3.org/2006/vcard/ns#" xmlns:bqbiol="http://biomodels.net/biology-qualifiers/" xmlns:bqmodel="http://biomodels.net/model-qualifiers/">
            <rdf:Description rdf:about="#meta_M_acmana_c">
              <bqbiol:is>
                <rdf:Bag>
                  <rdf:li rdf:resource="https://identifiers.org/bigg.metabolite/acmana_c"/>
                  <rdf:li rdf:resource="https://identifiers.org/reactome/R-ALL-4085214"/>
                  <rdf:li rdf:resource="https://identifiers.org/kegg.compound/C00645"/>
                  <rdf:li rdf:resource="https://identifiers.org/chebi/CHEBI:12459"/>
                  <rdf:li rdf:resource="https://identifiers.org/chebi/CHEBI:12573"/>
                  <rdf:li rdf:resource="https://identifiers.org/chebi/CHEBI:17122"/>
                  <rdf:li rdf:resource="https://identifiers.org/chebi/CHEBI:21538"/>
                  <rdf:li rdf:resource="https://identifiers.org/chebi/CHEBI:58019"/>
                  <rdf:li rdf:resource="https://identifiers.org/chebi/CHEBI:63153"/>
                  <rdf:li rdf:resource="https://identifiers.org/chebi/CHEBI:7141"/>
                  <rdf:li rdf:resource="https://identifiers.org/hmdb/HMDB62724"/>
                  <rdf:li rdf:resource="https://identifiers.org/inchikey/MBLBDJOUHNCFQT-XAMCCFCMSA-N"/>
                  <rdf:li rdf:resource="https://identifiers.org/biocyc/META:N-acetyl-D-mannosamine"/>
                  <rdf:li rdf:resource="https://identifiers.org/metanetx.chemical/MNXM2403"/>
                  <rdf:li rdf:resource="https://identifiers.org/seed.compound/cpd00492"/>
                </rdf:Bag>
              </bqbiol:is>
            </rdf:Description>
          </rdf:RDF>
        </annotation>
      </species>
      <species metaid="meta_M_acmana_e" sboTerm="SBO:0000247" id="M_acmana_e" name="N-Acetyl-D-mannosamine" compartment="extracellular" hasOnlySubstanceUnits="false" boundaryCondition="false" constant="false" fbc:charge="0" fbc:chemicalFormula="C8H15NO6">
        <annotation>
          <rdf:RDF xmlns:rdf="http://www.w3.org/1999/02/22-rdf-syntax-ns#" xmlns:dcterms="http://purl.org/dc/terms/" xmlns:vCard="http://www.w3.org/2001/vcard-rdf/3.0#" xmlns:vCard4="http://www.w3.org/2006/vcard/ns#" xmlns:bqbiol="http://biomodels.net/biology-qualifiers/" xmlns:bqmodel="http://biomodels.net/model-qualifiers/">
            <rdf:Description rdf:about="#meta_M_acmana_e">
              <bqbiol:is>
                <rdf:Bag>
                  <rdf:li rdf:resource="https://identifiers.org/bigg.metabolite/acmana_e"/>
                  <rdf:li rdf:resource="https://identifiers.org/reactome/R-ALL-4085214"/>
                  <rdf:li rdf:resource="https://identifiers.org/kegg.compound/C00645"/>
                  <rdf:li rdf:resource="https://identifiers.org/chebi/CHEBI:12459"/>
                  <rdf:li rdf:resource="https://identifiers.org/chebi/CHEBI:12573"/>
                  <rdf:li rdf:resource="https://identifiers.org/chebi/CHEBI:17122"/>
                  <rdf:li rdf:resource="https://identifiers.org/chebi/CHEBI:21538"/>
                  <rdf:li rdf:resource="https://identifiers.org/chebi/CHEBI:58019"/>
                  <rdf:li rdf:resource="https://identifiers.org/chebi/CHEBI:63153"/>
                  <rdf:li rdf:resource="https://identifiers.org/chebi/CHEBI:7141"/>
                  <rdf:li rdf:resource="https://identifiers.org/hmdb/HMDB62724"/>
                  <rdf:li rdf:resource="https://identifiers.org/inchikey/MBLBDJOUHNCFQT-XAMCCFCMSA-N"/>
                  <rdf:li rdf:resource="https://identifiers.org/biocyc/META:N-acetyl-D-mannosamine"/>
                  <rdf:li rdf:resource="https://identifiers.org/metanetx.chemical/MNXM2403"/>
                  <rdf:li rdf:resource="https://identifiers.org/seed.compound/cpd00492"/>
                </rdf:Bag>
              </bqbiol:is>
            </rdf:Description>
          </rdf:RDF>
        </annotation>
      </species>
      <species metaid="meta_M_acnam_c" sboTerm="SBO:0000247" id="M_acnam_c" name="N-Acetylneuraminate" compartment="cytosol" hasOnlySubstanceUnits="false" boundaryCondition="false" constant="false" fbc:charge="-1" fbc:chemicalFormula="C11H18NO9">
        <annotation>
          <rdf:RDF xmlns:rdf="http://www.w3.org/1999/02/22-rdf-syntax-ns#" xmlns:dcterms="http://purl.org/dc/terms/" xmlns:vCard="http://www.w3.org/2001/vcard-rdf/3.0#" xmlns:vCard4="http://www.w3.org/2006/vcard/ns#" xmlns:bqbiol="http://biomodels.net/biology-qualifiers/" xmlns:bqmodel="http://biomodels.net/model-qualifiers/">
            <rdf:Description rdf:about="#meta_M_acnam_c">
              <bqbiol:is>
                <rdf:Bag>
                  <rdf:li rdf:resource="https://identifiers.org/bigg.metabolite/acnam_c"/>
                  <rdf:li rdf:resource="https://identifiers.org/kegg.compound/C00270"/>
                  <rdf:li rdf:resource="https://identifiers.org/kegg.compound/C19910"/>
                  <rdf:li rdf:resource="https://identifiers.org/chebi/CHEBI:12471"/>
                  <rdf:li rdf:resource="https://identifiers.org/chebi/CHEBI:12579"/>
                  <rdf:li rdf:resource="https://identifiers.org/chebi/CHEBI:17012"/>
                  <rdf:li rdf:resource="https://identifiers.org/chebi/CHEBI:21617"/>
                  <rdf:li rdf:resource="https://identifiers.org/chebi/CHEBI:21620"/>
                  <rdf:li rdf:resource="https://identifiers.org/chebi/CHEBI:29087"/>
                  <rdf:li rdf:resource="https://identifiers.org/chebi/CHEBI:33987"/>
                  <rdf:li rdf:resource="https://identifiers.org/chebi/CHEBI:35418"/>
                  <rdf:li rdf:resource="https://identifiers.org/chebi/CHEBI:45744"/>
                  <rdf:li rdf:resource="https://identifiers.org/chebi/CHEBI:58705"/>
                  <rdf:li rdf:resource="https://identifiers.org/chebi/CHEBI:7214"/>
                  <rdf:li rdf:resource="https://identifiers.org/hmdb/HMDB00230"/>
                  <rdf:li rdf:resource="https://identifiers.org/hmdb/HMDB00800"/>
                  <rdf:li rdf:resource="https://identifiers.org/biocyc/META:CPD0-1123"/>
                  <rdf:li rdf:resource="https://identifiers.org/biocyc/META:N-ACETYLNEURAMINATE"/>
                  <rdf:li rdf:resource="https://identifiers.org/metanetx.chemical/MNXM227"/>
                  <rdf:li rdf:resource="https://identifiers.org/inchikey/SQVRNKJHWKZAKO-LUWBGTNYSA-M"/>
                  <rdf:li rdf:resource="https://identifiers.org/seed.compound/cpd00232"/>
                  <rdf:li rdf:resource="https://identifiers.org/seed.compound/cpd21149"/>
                  <rdf:li rdf:resource="https://identifiers.org/seed.compound/cpd27569"/>
                </rdf:Bag>
              </bqbiol:is>
            </rdf:Description>
          </rdf:RDF>
        </annotation>
      </species>
      <species metaid="meta_M_acnam_e" sboTerm="SBO:0000247" id="M_acnam_e" name="N-Acetylneuraminate" compartment="extracellular" hasOnlySubstanceUnits="false" boundaryCondition="false" constant="false" fbc:charge="-1" fbc:chemicalFormula="C11H18NO9">
        <annotation>
          <rdf:RDF xmlns:rdf="http://www.w3.org/1999/02/22-rdf-syntax-ns#" xmlns:dcterms="http://purl.org/dc/terms/" xmlns:vCard="http://www.w3.org/2001/vcard-rdf/3.0#" xmlns:vCard4="http://www.w3.org/2006/vcard/ns#" xmlns:bqbiol="http://biomodels.net/biology-qualifiers/" xmlns:bqmodel="http://biomodels.net/model-qualifiers/">
            <rdf:Description rdf:about="#meta_M_acnam_e">
              <bqbiol:is>
                <rdf:Bag>
                  <rdf:li rdf:resource="https://identifiers.org/bigg.metabolite/acnam_e"/>
                  <rdf:li rdf:resource="https://identifiers.org/kegg.compound/C00270"/>
                  <rdf:li rdf:resource="https://identifiers.org/kegg.compound/C19910"/>
                  <rdf:li rdf:resource="https://identifiers.org/chebi/CHEBI:12471"/>
                  <rdf:li rdf:resource="https://identifiers.org/chebi/CHEBI:12579"/>
[truncated: 6,982,841 more chars]
