# Supplementary material for: New Insights on Metabolic Features of Bacillus subtilis Based on Multistrain Genome-Scale Metabolic Modeling
Source: Int J Mol Sci. 2023 Apr 11;24(8):7091. doi: 10.3390/ijms24087091 (PMC10138676; doi:10.3390/ijms24087091)
Supplement: Supplementary file 1 [file ijms-24-07091-s001.zip › Supplemental material/Table S1. Gene association to COGs for iYO844 and iBB1018.xlsx]

## Sheet: Summary
COG categorie	Number COGs - iYO844	Number COGs - iBb1018	Percentaje diff
Amino acid transport and metabolism	199	211	0.0292683
Carbohydrate transport and metabolism	164	181	0.0492754
Cell cycle control, cell division, chromosome partitioning	3	4	0.142857
Cell motility	0	1	1
Cell wall/membrane/envelope biogenesis	51	72	0.170732
Coenzyme transport and metabolism	101	124	0.102222
Cytoskeleton	0	0	0
Defense mechanisms	10	15	0.2
Energy production and conversion	102	116	0.0642202
Extracellular structures	0	0	0
Function unknown	0	0	0
General function prediction only	29	42	0.183099
Inorganic ion transport and metabolism	109	111	0.00909091
Intracellular trafficking, secretion, and vesicular transport	0	0	0
Lipid transport and metabolism	80	100	0.111111
Mobilome: prophages, transposons	0	0	0
Nucleotide transport and metabolism	79	89	0.0595238
Posttranslational modification, protein turnover, chaperones	8	8	0
Replication, recombination and repair	1	29	0.933333
RNA processing and modification	0	0	0
Secondary metabolites biosynthesis, transport and catabolism	14	27	0.317073
Signal transduction mechanisms	17	18	0.0285714
Transcription	6	14	0.4
Translation, ribosomal structure and biogenesis	9	14	0.217391

## Sheet: COGs
# Table S1. Gene association to COGs for iYO844 and iBB1018
#Column description
# COG: COG description ,COG_id: COG identificator, genes-iYO844: number of genes in iYO844 model with the COG, genes-iBB1018: number of genes in iBB1018 model with the COG,
# Cat1,Cat2,Cat3	COG categories accoding NCBI COG database, if there are more than one, the Cat2 and Cat3 contain the multiple categories
# Cat1 desc,Cat2 desc ,Cat3 desc	Description of the categories
# Pathway	Pathway of the COG
COG	COG_id	genes - iYO844	genes - iBB1018	Cat1	Cat2	Cat3	Cat1 desc	Cat2 desc	Cat3 desc	Pathway
(p)ppGpp synthase/hydrolase, HD superfamily	COG0317	1	1	K	T		Transcription	Signal transduction mechanisms	#N/A	0
1-acyl-sn-glycerol-3-phosphate acyltransferase	COG0204	1	1	I			Lipid transport and metabolism	#N/A	#N/A	Phospholipid biosynthesis
1-deoxy-D-xylulose 5-phosphate reductoisomerase	COG0743	1	1	I			Lipid transport and metabolism	#N/A	#N/A	Isoprenoid biosynthesis
1-phosphofructokinase or 6-phosphofructokinase II	COG1105	1	1	G			Carbohydrate transport and metabolism	#N/A	#N/A	0
1,4-alpha-glucan branching enzyme	COG0296	1	1	G			Carbohydrate transport and metabolism	#N/A	#N/A	0
1,4-dihydroxy-2-naphthoate polyprenyltransferase	COG1575	1	1	H			Coenzyme transport and metabolism	#N/A	#N/A	Menaquinone biosynthesis
1,4-Dihydroxy-2-naphthoyl-CoA synthase	COG0447	1	1	H			Coenzyme transport and metabolism	#N/A	#N/A	Menaquinone biosynthesis
16S rRNA A1518 and A1519 N6-dimethyltransferase RsmA/KsgA/DIM1 (may also have DNA glycosylase/AP lyase activity)	COG0030	0	0	J			Translation, ribosomal structure and biogenesis	#N/A	#N/A	16S rRNA modification
16S rRNA C1402 (ribose-2'-O) methylase RsmI	COG0313	0	0	J			Translation, ribosomal structure and biogenesis	#N/A	#N/A	16S rRNA modification
16S rRNA C1402 N4-methylase RsmH	COG0275	0	0	J			Translation, ribosomal structure and biogenesis	#N/A	#N/A	16S rRNA modification
16S rRNA C967 or C1407 C5-methylase, RsmB/RsmF family	COG0144	0	0	J			Translation, ribosomal structure and biogenesis	#N/A	#N/A	16S rRNA modification
16S rRNA G1207 or 23S rRNA G1835 methylase RsmC/RlmG	COG2813	0	0	J			Translation, ribosomal structure and biogenesis	#N/A	#N/A	16S rRNA modification
16S rRNA G527 N7-methylase RsmG (former glucose-inhibited division protein B)	COG0357	0	0	J			Translation, ribosomal structure and biogenesis	#N/A	#N/A	16S rRNA modification
16S rRNA G966 N2-methylase RsmD	COG0742	0	0	J			Translation, ribosomal structure and biogenesis	#N/A	#N/A	16S rRNA modification
16S rRNA U1498 N3-methylase RsmE	COG1385	0	0	J			Translation, ribosomal structure and biogenesis	#N/A	#N/A	16S rRNA modification
2-C-methyl-D-erythritol 4-phosphate cytidylyltransferase	COG1211	1	1	I			Lipid transport and metabolism	#N/A	#N/A	Isoprenoid biosynthesis
2-hydroxy-3-keto-5-methylthiopentenyl-1-phosphate phosphatase (methionine salvage)	COG4359	1	1	E			Amino acid transport and metabolism	#N/A	#N/A	0
2-keto-3-deoxy-6-phosphogluconate aldolase	COG0800	1	1	G			Carbohydrate transport and metabolism	#N/A	#N/A	Entner-Doudoroff pathway
2-keto-4-pentenoate hydratase/2-oxohepta-3-ene-1,7-dioic acid hydratase (catechol pathway)	COG0179	0	0	Q			Secondary metabolites biosynthesis, transport and catabolism	#N/A	#N/A	0
2-Methylaconitate cis-trans-isomerase PrpF (2-methyl citrate pathway)	COG2828	0	0	C			Energy production and conversion	#N/A	#N/A	0
2-methylcitrate dehydratase PrpD	COG2079	1	1	G			Carbohydrate transport and metabolism	#N/A	#N/A	0
2-Methylisocitrate lyase and related enzymes, PEP mutase family	COG2513	1	1	G			Carbohydrate transport and metabolism	#N/A	#N/A	0
2-oxo-4-hydroxy-4-carboxy--5-ureidoimidazoline (OHCU) decarboxylase (uric acid degradation)	COG3195	1	1	F			Nucleotide transport and metabolism	#N/A	#N/A	0
2-oxoglutarate dehydrogenase complex, dehydrogenase (E1) component, and related enzymes	COG0567	1	1	C			Energy production and conversion	#N/A	#N/A	TCA cycle
2-polyprenyl-3-methyl-5-hydroxy-6-metoxy-1,4-benzoquinol methylase	COG2227	0	0	H			Coenzyme transport and metabolism	#N/A	#N/A	Ubiquinone biosynthesis
2-polyprenyl-6-methoxyphenol hydroxylase and related FAD-dependent oxidoreductases	COG0654	0	1	C	H		Energy production and conversion	Coenzyme transport and metabolism	#N/A	Ubiquinone biosynthesis
2-succinyl-5-enolpyruvyl-6-hydroxy-3-cyclohexene-1-carboxylate synthase	COG1165	1	1	H			Coenzyme transport and metabolism	#N/A	#N/A	Menaquinone biosynthesis
2-succinyl-6-hydroxy-2,4-cyclohexadiene-1-carboxylate synthase MenH and related esterases, alpha/beta hydrolase fold	COG0596	0	3	H	R		Coenzyme transport and metabolism	General function prediction only	#N/A	Menaquinone biosynthesis
2,4-dienoyl-CoA reductase or related NADH-dependent reductase, Old Yellow Enzyme (OYE) family	COG1902	0	0	C			Energy production and conversion	#N/A	#N/A	0
2',3'- and 3',5'-cNMP phosphodiesterase YmdB, calcineurin family	COG1692	0	0	T			Signal transduction mechanisms	#N/A	#N/A	0
2',3'-cyclic-nucleotide 2'-phosphodiesterase/5'- or 3'-nucleotidase, 5'-nucleotidase family	COG0737	2	3	V	F		Defense mechanisms	Nucleotide transport and metabolism	#N/A	0
23S rRNA accumulation protein YceD (essential in plants, uncharacterized in bacteria)	COG1399	0	0	J			Translation, ribosomal structure and biogenesis	#N/A	#N/A	0
23S rRNA C2501 and tRNA U34 5'-hydroxylation protein RlhA/YrrN/YrrO, U32 peptidase family	COG0826	0	0	J			Translation, ribosomal structure and biogenesis	#N/A	#N/A	23S rRNA modification
23S rRNA G2069 N7-methylase RlmK or C1962 C5-methylase RlmI	COG1092	0	0	J			Translation, ribosomal structure and biogenesis	#N/A	#N/A	23S rRNA modification
23S rRNA G2445 N2-methylase RlmL	COG0116	0	0	J			Translation, ribosomal structure and biogenesis	#N/A	#N/A	23S rRNA modification
23S rRNA maturation mini-RNase III	COG1939	0	0	J			Translation, ribosomal structure and biogenesis	#N/A	#N/A	23S rRNA modification
23S rRNA pseudoU1915 N3-methylase RlmH	COG1576	0	0	J			Translation, ribosomal structure and biogenesis	#N/A	#N/A	23S rRNA modification
2C-methyl-D-erythritol 2,4-cyclodiphosphate synthase	COG0245	1	1	I			Lipid transport and metabolism	#N/A	#N/A	Isoprenoid biosynthesis
3-dehydroquinate dehydratase	COG0710	1	1	E			Amino acid transport and metabolism	#N/A	#N/A	Aromatic amino acid biosynthesis
3-dehydroquinate dehydratase	COG0757	0	1	E			Amino acid transport and metabolism	#N/A	#N/A	Aromatic amino acid biosynthesis
3-dehydroquinate synthetase	COG0337	1	1	E			Amino acid transport and metabolism	#N/A	#N/A	Aromatic amino acid biosynthesis
3-deoxy-D-arabino-heptulosonate 7-phosphate (DAHP) synthase	COG2876	1	1	E			Amino acid transport and metabolism	#N/A	#N/A	Aromatic amino acid biosynthesis
3-hydroxy-3-methylglutaryl CoA synthase	COG3425	1	1	I			Lipid transport and metabolism	#N/A	#N/A	Isoprenoid biosynthesis
3-hydroxyacyl-CoA dehydrogenase	COG1250	3	3	I			Lipid transport and metabolism	#N/A	#N/A	Fatty acid biosynthesis
3-hydroxyisobutyrate dehydrogenase or related beta-hydroxyacid dehydrogenase	COG2084	2	2	I			Lipid transport and metabolism	#N/A	#N/A	0
3-hydroxymyristoyl/3-hydroxydecanoyl-(acyl carrier protein) dehydratase	COG0764	2	1	I			Lipid transport and metabolism	#N/A	#N/A	Fatty acid biosynthesis
3-isopropylmalate dehydratase small subunit	COG0066	1	1	E			Amino acid transport and metabolism	#N/A	#N/A	Isoleucine, leucine, valine biosynthesis
3-keto-L-gulonate-6-phosphate decarboxylase	COG0269	0	1	G			Carbohydrate transport and metabolism	#N/A	#N/A	0
3-methyladenine DNA glycosylase Mpg	COG2094	0	0	L			Replication, recombination and repair	#N/A	#N/A	0
3-methyladenine DNA glycosylase/8-oxoguanine DNA glycosylase	COG0122	0	0	L			Replication, recombination and repair	#N/A	#N/A	0
3-methylpurine DNA glycosylase AlkC	COG4335	0	0	L			Replication, recombination and repair	#N/A	#N/A	0
3-oxoacyl-(acyl-carrier-protein) synthase	COG0304	1	1	I	Q		Lipid transport and metabolism	Secondary metabolites biosynthesis, transport and catabolism	#N/A	Fatty acid biosynthesis
3-oxoacyl-[acyl-carrier-protein] synthase III	COG0332	2	2	I			Lipid transport and metabolism	#N/A	#N/A	Fatty acid biosynthesis
3-phosphoglycerate kinase	COG0126	1	1	G			Carbohydrate transport and metabolism	#N/A	#N/A	Glycolysis
3-phytase (myo-inositol-hexaphosphate 3-phosphohydrolase)	COG4247	1	0	I			Lipid transport and metabolism	#N/A	#N/A	0
3-polyprenyl-4-hydroxybenzoate decarboxylase	COG0043	0	1	H			Coenzyme transport and metabolism	#N/A	#N/A	Ubiquinone biosynthesis
3,4-dihydroxy-2-butanone 4-phosphate synthase	COG0108	1	1	H			Coenzyme transport and metabolism	#N/A	#N/A	Riboflavin/FAD biosynthesis
3'->5' ssDNA/RNA exonuclease TatD	COG0084	0	0	N			Cell motility	#N/A	#N/A	0
3'-5' exonuclease KapD, inhibitor of KinA-controlled sporulation	COG5018	0	0	T			Signal transduction mechanisms	#N/A	#N/A	0
3'-5' exoribonuclease YhaM, can participate in 23S rRNA maturation, HD superfamily	COG3481	0	0	J			Translation, ribosomal structure and biogenesis	#N/A	#N/A	23S rRNA modification
3'-5' helicase subunit RecB of the DNA repair enzyme RecBCD (exonuclease V)	COG1074	0	0	L			Replication, recombination and repair	#N/A	#N/A	0
3',5'-cyclic AMP phosphodiesterase CpdA	COG1409	0	0	T			Signal transduction mechanisms	#N/A	#N/A	0
3D (Asp-Asp-Asp) domain, usually in lytic transglycosylases	COG3584	0	0	S			Function unknown	#N/A	#N/A	3D
4-amino-2-methyl-5-hydroxymethylpyrimidine (HMP) synthase ThiC	COG0422	1	0	H			Coenzyme transport and metabolism	#N/A	#N/A	Thiamine biosynthesis
4-diphosphocytidyl-2C-methyl-D-erythritol kinase	COG1947	1	1	I			Lipid transport and metabolism	#N/A	#N/A	Isoprenoid biosynthesis
4-Hydroxy-3-methylbut-2-enyl diphosphate reductase IspH	COG0761	1	1	I			Lipid transport and metabolism	#N/A	#N/A	Isoprenoid biosynthesis
4-hydroxy-3-methylbut-2-enyl diphosphate synthase IspG/GcpE	COG0821	1	1	I			Lipid transport and metabolism	#N/A	#N/A	Isoprenoid biosynthesis
4-hydroxy-tetrahydrodipicolinate reductase	COG0289	1	1	E			Amino acid transport and metabolism	#N/A	#N/A	Lysine biosynthesis
4-hydroxy-tetrahydrodipicolinate synthase/N-acetylneuraminate lyase	COG0329	2	2	M	E		Cell wall/membrane/envelope biogenesis	Amino acid transport and metabolism	#N/A	Lysine biosynthesis
5-bromo-4-chloroindolyl phosphatase XpaC	COG4915	0	0	Q	R		Secondary metabolites biosynthesis, transport and catabolism	General function prediction only	#N/A	0
5-deoxy-D-glucuronate isomerase	COG3718	1	1	G			Carbohydrate transport and metabolism	#N/A	#N/A	0
5-enolpyruvylshikimate-3-phosphate synthase	COG0128	1	1	E			Amino acid transport and metabolism	#N/A	#N/A	Aromatic amino acid biosynthesis
5-formyltetrahydrofolate cyclo-ligase	COG0212	0	1	H			Coenzyme transport and metabolism	#N/A	#N/A	0
5-hydroxyisourate hydrolase (purine catabolism), transthyretin-related family	COG2351	1	0	F			Nucleotide transport and metabolism	#N/A	#N/A	0
5-keto 4-deoxyuronate isomerase	COG3717	1	1	G			Carbohydrate transport and metabolism	#N/A	#N/A	0
5-methylcytosine-specific restriction endonuclease McrBC, GTP-binding regulatory subunit McrB	COG1401	0	0	V			Defense mechanisms	#N/A	#N/A	0
5-Methylthioribose/5-deoxyribose kinase, methionine salvage pathway	COG4857	1	1	E			Amino acid transport and metabolism	#N/A	#N/A	0
5-methylthioribose/5-deoxyribulose 1-phosphate isomerase (methionine salvage pathway), a paralog of eIF-2B alpha subunit	COG0182	1	1	E			Amino acid transport and metabolism	#N/A	#N/A	0
5-methylthioribulose/5-deoxyribulose/Fuculose 1-phosphate aldolase (methionine salvage, sugar degradation)	COG0235	2	2	G	E		Carbohydrate transport and metabolism	Amino acid transport and metabolism	#N/A	Urea cycle
5-oxoprolinase subunit A	COG1540	0	0	E			Amino acid transport and metabolism	#N/A	#N/A	0
5-oxoprolinase subunit B/Allophanate hydrolase subunit 1	COG2049	0	0	E			Amino acid transport and metabolism	#N/A	#N/A	0
5-oxoprolinase subunit C/Allophanate hydrolase subunit 2	COG1984	0	1	E			Amino acid transport and metabolism	#N/A	#N/A	0
5,10-methylene-tetrahydrofolate dehydrogenase/Methenyl tetrahydrofolate cyclohydrolase	COG0190	1	1	H			Coenzyme transport and metabolism	#N/A	#N/A	0
5,10-methylenetetrahydrofolate reductase	COG0685	1	1	E			Amino acid transport and metabolism	#N/A	#N/A	0
5'-3' exonuclease Xni/ExoIX (flap endonuclease)	COG0258	0	0	L			Replication, recombination and repair	#N/A	#N/A	0
5'(3')-deoxyribonucleotidase	COG4502	0	0	F			Nucleotide transport and metabolism	#N/A	#N/A	0
50S ribosomal subunit-associated GTPase HflX	COG2262	0	0	J			Translation, ribosomal structure and biogenesis	#N/A	#N/A	0
5S rRNA maturation ribonuclease M5, contains TOPRIM domain	COG1658	0	0	J			Translation, ribosomal structure and biogenesis	#N/A	#N/A	0
6-phosphofructokinase	COG0205	1	1	G			Carbohydrate transport and metabolism	#N/A	#N/A	Glycolysis
6-phosphogluconate dehydrogenase	COG0362	1	2	G			Carbohydrate transport and metabolism	#N/A	#N/A	Pentose phosphate pathway
6-phosphogluconate dehydrogenase (decarboxylating)	COG1023	0	0	G			Carbohydrate transport and metabolism	#N/A	#N/A	0
6-phosphogluconolactonase, cycloisomerase 2 family	COG2706	0	1	G			Carbohydrate transport and metabolism	#N/A	#N/A	0
6-phosphogluconolactonase/Glucosamine-6-phosphate isomerase/deaminase	COG0363	2	2	G			Carbohydrate transport and metabolism	#N/A	#N/A	Pentose phosphate pathway
6-pyruvoyl-tetrahydropterin synthase	COG0720	1	0	H			Coenzyme transport and metabolism	#N/A	#N/A	tRNA modification
6,7-dimethyl-8-ribityllumazine synthase (Riboflavin synthase beta chain)	COG0054	1	1	H			Coenzyme transport and metabolism	#N/A	#N/A	Riboflavin/FAD biosynthesis
7-cyano-7-deazaguanine synthase (queuosine biosynthesis)	COG0603	0	0	J			Translation, ribosomal structure and biogenesis	#N/A	#N/A	tRNA modification
7-keto-8-aminopelargonate synthetase or related enzyme	COG0156	2	2	H			Coenzyme transport and metabolism	#N/A	#N/A	Biotin biosynthesis
7-methyl-GTP pyrophosphatase and related NTP pyrophosphatases, Maf/HAM1 superfamily	COG0424	0	0	Q			Secondary metabolites biosynthesis, transport and catabolism	#N/A	#N/A	0
7,8-dihydro-6-hydroxymethylpterin pyrophosphokinase (folate biosynthesis)	COG0801	1	1	H			Coenzyme transport and metabolism	#N/A	#N/A	Folate biosynthesis
8-oxo-dGTP pyrophosphatase MutT and related house-cleaning NTP pyrophosphohydrolases, NUDIX family	COG0494	1	1	V			Defense mechanisms	#N/A	#N/A	0
AAA+-type ATPase, SpoVK/Ycf46/Vps4 family	COG0464	0	0	D	T	M	Cell cycle control, cell division, chromosome partitioning	Signal transduction mechanisms	Cell wall/membrane/envelope biogenesis	0
ABC-type amino acid transport system, permease component	COG0765	6	5	E			Amino acid transport and metabolism	#N/A	#N/A	0
ABC-type amino acid transport/signal transduction system, periplasmic component/domain	COG0834	5	3	T	E		Signal transduction mechanisms	Amino acid transport and metabolism	#N/A	0
ABC-type antimicrobial peptide transport system, permease component	COG0577	0	0	V			Defense mechanisms	#N/A	#N/A	0
ABC-type ATPase fused to a predicted acetyltransferase domain	COG2401	0	0	R			General function prediction only	#N/A	#N/A	0
ABC-type bacteriocin/lantibiotic exporters, contain an N-terminal double-glycine peptidase domain	COG2274	0	0	V			Defense mechanisms	#N/A	#N/A	0
ABC-type cobalamin/Fe3+-siderophores transport system, ATPase component	COG1120	3	4	H	P		Coenzyme transport and metabolism	Inorganic ion transport and metabolism	#N/A	0
ABC-type dipeptide/oligopeptide/nickel transport system, ATPase component	COG0444	1	1	E	P		Amino acid transport and metabolism	Inorganic ion transport and metabolism	#N/A	0
ABC-type dipeptide/oligopeptide/nickel transport system, permease component	COG0601	1	1	E	P		Amino acid transport and metabolism	Inorganic ion transport and metabolism	#N/A	0
ABC-type dipeptide/oligopeptide/nickel transport system, permease component	COG1173	1	1	E	P		Amino acid transport and metabolism	Inorganic ion transport and metabolism	#N/A	0
ABC-type enterochelin transport system, ATPase component	COG4604	1	1	P			Inorganic ion transport and metabolism	#N/A	#N/A	0
ABC-type enterochelin transport system, periplasmic component	COG4607	1	1	P			Inorganic ion transport and metabolism	#N/A	#N/A	0
ABC-type enterochelin transport system, permease component	COG4605	1	1	P			Inorganic ion transport and metabolism	#N/A	#N/A	0
ABC-type enterochelin transport system, permease component	COG4606	1	1	P			Inorganic ion transport and metabolism	#N/A	#N/A	0
ABC-type Fe3+-citrate transport system, periplasmic component	COG4594	1	1	P			Inorganic ion transport and metabolism	#N/A	#N/A	0
ABC-type Fe3+-hydroxamate transport system, periplasmic component	COG0614	5	4	P			Inorganic ion transport and metabolism	#N/A	#N/A	0
ABC-type Fe3+-siderophore transport system, permease component	COG0609	9	9	P			Inorganic ion transport and metabolism	#N/A	#N/A	0
ABC-type glutathione transport system ATPase component, contains duplicated ATPase domain	COG1123	0	1	O			Posttranslational modification, protein turnover, chaperones	#N/A	#N/A	0
ABC-type glycerol-3-phosphate transport system, periplasmic component	COG1653	3	4	G			Carbohydrate transport and metabolism	#N/A	#N/A	0
ABC-type glycerol-3-phosphate transport system, permease component	COG0395	3	4	G			Carbohydrate transport and metabolism	#N/A	#N/A	0
ABC-type guanosine uptake system NupNOPQ, ATPase component NupO	COG3845	0	1	F			Nucleotide transport and metabolism	#N/A	#N/A	0
ABC-type guanosine uptake system NupNOPQ, permease component NupP	COG4603	0	1	F			Nucleotide transport and metabolism	#N/A	#N/A	0
ABC-type guanosine uptake system NupNOPQ, permease subunit NupQ	COG1079	0	1	F			Nucleotide transport and metabolism	#N/A	#N/A	0
ABC-type iron transport system FetAB, permease component	COG0390	0	0	P			Inorganic ion transport and metabolism	#N/A	#N/A	0
ABC-type lipoprotein export system, ATPase component	COG1136	1	1	M			Cell wall/membrane/envelope biogenesis	#N/A	#N/A	0
ABC-type maltose transport system, permease component MalG	COG3833	2	0	G			Carbohydrate transport and metabolism	#N/A	#N/A	0
ABC-type metal ion transport system, periplasmic component/surface antigen	COG1464	1	2	P			Inorganic ion transport and metabolism	#N/A	#N/A	0
ABC-type methionine transport system, ATPase component	COG1135	1	1	E			Amino acid transport and metabolism	#N/A	#N/A	0
ABC-type methionine transport system, permease component	COG2011	1	1	E			Amino acid transport and metabolism	#N/A	#N/A	0
ABC-type Mn2+/Zn2+ transport system, ATPase component	COG1121	2	2	P			Inorganic ion transport and metabolism	#N/A	#N/A	0
ABC-type Mn2+/Zn2+ transport system, permease component	COG1108	3	3	P			Inorganic ion transport and metabolism	#N/A	#N/A	0
ABC-type molybdate transport system, periplasmic Mo-binding protein ModA	COG0725	1	1	P			Inorganic ion transport and metabolism	#N/A	#N/A	Molybdopterin biosynthesis
ABC-type molybdate transport system, permease component ModB	COG4149	1	1	P			Inorganic ion transport and metabolism	#N/A	#N/A	Molybdopterin biosynthesis
ABC-type molybdenum transport system, ATPase component ModF/photorepair protein PhrA	COG1119	0	0	P			Inorganic ion transport and metabolism	#N/A	#N/A	0
ABC-type multidrug transport system, ATPase and permease component	COG1132	0	0	V			Defense mechanisms	#N/A	#N/A	0
ABC-type multidrug transport system, ATPase component	COG1131	1	3	V			Defense mechanisms	#N/A	#N/A	0
ABC-type multidrug transport system, permease component	COG0842	0	0	V			Defense mechanisms	#N/A	#N/A	0
ABC-type Na+ efflux pump, permease component NatB	COG1668	1	1	C	P		Energy production and conversion	Inorganic ion transport and metabolism	#N/A	0
ABC-type Na+ transport system, ATPase component NatA	COG4555	1	1	C	P		Energy production and conversion	Inorganic ion transport and metabolism	#N/A	0
ABC-type nitrate/sulfonate/bicarbonate transport system, ATPase component	COG1116	1	1	P			Inorganic ion transport and metabolism	#N/A	#N/A	0
ABC-type nitrate/sulfonate/bicarbonate transport system, periplasmic component	COG0715	1	1	P			Inorganic ion transport and metabolism	#N/A	#N/A	0
ABC-type nitrate/sulfonate/bicarbonate transport system, permease component	COG0600	1	1	P			Inorganic ion transport and metabolism	#N/A	#N/A	0
ABC-type oligopeptide transport system, periplasmic component	COG4166	1	1	E			Amino acid transport and metabolism	#N/A	#N/A	0
ABC-type phosphate transport system, ATPase component	COG1117	2	2	P			Inorganic ion transport and metabolism	#N/A	#N/A	0
ABC-type phosphate transport system, periplasmic component	COG0226	1	1	P			Inorganic ion transport and metabolism	#N/A	#N/A	0
ABC-type phosphate transport system, permease component	COG0573	1	1	P			Inorganic ion transport and metabolism	#N/A	#N/A	0
ABC-type phosphate transport system, permease component	COG0581	1	1	P			Inorganic ion transport and metabolism	#N/A	#N/A	0
ABC-type polar amino acid transport system, ATPase component	COG1126	4	3	E			Amino acid transport and metabolism	#N/A	#N/A	0
ABC-type polysaccharide transport system, permease component	COG4209	0	1	G			Carbohydrate transport and metabolism	#N/A	#N/A	0
ABC-type polysaccharide/polyol phosphate transport system, ATPase component	COG1134	1	1	G			Carbohydrate transport and metabolism	#N/A	#N/A	0
ABC-type polysaccharide/teichoic acid/polyol phosphate export permease	COG1682	1	1	G			Carbohydrate transport and metabolism	#N/A	#N/A	0
ABC-type proline/glycine betaine transport system, ATPase component	COG1125	2	1	E			Amino acid transport and metabolism	#N/A	#N/A	0
ABC-type proline/glycine betaine transport system, ATPase component	COG4175	1	1	E			Amino acid transport and metabolism	#N/A	#N/A	0
ABC-type proline/glycine betaine transport system, periplasmic component	COG2113	2	2	E			Amino acid transport and metabolism	#N/A	#N/A	0
ABC-type proline/glycine betaine transport system, permease component	COG1174	4	4	E			Amino acid transport and metabolism	#N/A	#N/A	0
ABC-type proline/glycine betaine transport system, permease component	COG4176	1	1	E			Amino acid transport and metabolism	#N/A	#N/A	0
ABC-type sugar transport system, ATPase component	COG1129	1	1	G			Carbohydrate transport and metabolism	#N/A	#N/A	0
ABC-type sugar transport system, ATPase component MalK	COG3839	0	1	G			Carbohydrate transport and metabolism	#N/A	#N/A	0
ABC-type sugar transport system, periplasmic component, contains N-terminal xre family HTH domain	COG1879	1	1	G			Carbohydrate transport and metabolism	#N/A	#N/A	0
ABC-type sugar transport system, permease component	COG1175	5	4	G			Carbohydrate transport and metabolism	#N/A	#N/A	0
ABC-type thiamine/hydroxymethylpyrimidine transport system, permease component	COG4721	0	1	H			Coenzyme transport and metabolism	#N/A	#N/A	0
ABC-type transport system involved in cytochrome bd biosynthesis, ATPase and permease components	COG4988	0	0	O	C		Posttranslational modification, protein turnover, chaperones	Energy production and conversion	#N/A	0
ABC-type transport system involved in cytochrome bd biosynthesis, fused ATPase and permease components	COG4987	0	0	O	C		Posttranslational modification, protein turnover, chaperones	Energy production and conversion	#N/A	0
ABC-type transport system involved in cytochrome c biogenesis, permease component	COG0755	0	0	O			Posttranslational modification, protein turnover, chaperones	#N/A	#N/A	0
ABC-type transport system involved in lipoprotein release, permease component LolC	COG4591	1	1	M			Cell wall/membrane/envelope biogenesis	#N/A	#N/A	0
ABC-type transport system involved in multi-copper enzyme maturation, permease component	COG1277	0	0	O			Posttranslational modification, protein turnover, chaperones	#N/A	#N/A	0
ABC-type uncharacterized transport system, ATPase component	COG4152	0	0	R			General function prediction only	#N/A	#N/A	0
ABC-type Zn uptake system ZnuABC, Zn-binding component ZnuA	COG0803	2	2	P			Inorganic ion transport and metabolism	#N/A	#N/A	0
Acetate kinase	COG0282	1	1	C			Energy production and conversion	#N/A	#N/A	0
Acetoin utilization deacetylase AcuC or a related deacetylase	COG0123	1	0	Q			Secondary metabolites biosynthesis, transport and catabolism	#N/A	#N/A	0
Acetolactate synthase large subunit or other thiamine pyrophosphate-requiring enzyme	COG0028	3	3	E	H		Amino acid transport and metabolism	Coenzyme transport and metabolism	#N/A	Isoleucine, leucine, valine biosynthesis
Acetolactate synthase, small subunit	COG0440	1	1	E			Amino acid transport and metabolism	#N/A	#N/A	Isoleucine, leucine, valine biosynthesis
Acetyl-CoA acetyltransferase	COG0183	2	3	I			Lipid transport and metabolism	#N/A	#N/A	Fatty acid biosynthesis
Acetyl-CoA carboxylase alpha subunit	COG0825	1	1	I			Lipid transport and metabolism	#N/A	#N/A	Fatty acid biosynthesis
Acetyl-CoA carboxylase beta subunit	COG0777	1	1	I			Lipid transport and metabolism	#N/A	#N/A	Fatty acid biosynthesis
Acetyl-CoA carboxylase, carboxyltransferase component	COG4799	2	2	I			Lipid transport and metabolism	#N/A	#N/A	0
Acetyl/propionyl-CoA carboxylase, alpha subunit	COG4770	0	1	I			Lipid transport and metabolism	#N/A	#N/A	0
Acetylornithine aminotransferase/4-aminobutyrate aminotransferase	COG0160	1	1	E			Amino acid transport and metabolism	#N/A	#N/A	Arginine biosynthesis
Acetylornithine deacetylase/Succinyl-diaminopimelate desuccinylase or related deacylase	COG0624	2	3	E			Amino acid transport and metabolism	#N/A	#N/A	Arginine biosynthesis
Acetylornithine/succinyldiaminopimelate/putrescine aminotransferase	COG4992	2	2	E			Amino acid transport and metabolism	#N/A	#N/A	Arginine biosynthesis
Acetyltransferase, isoleucine patch superfamily	COG0110	1	1	R			General function prediction only	#N/A	#N/A	0
Acid phosphatase family membrane protein YuiD	COG1963	0	0	R			General function prediction only	#N/A	#N/A	0
Acireductone dioxygenase (methionine salvage), cupin superfamily	COG1791	1	1	E			Amino acid transport and metabolism	#N/A	#N/A	0
Aconitase A	COG1048	1	1	C			Energy production and conversion	#N/A	#N/A	Lysine biosynthesisTCA cycle
ACT domain-containing protein, UPF0735 family	COG4492	1	0	R			General function prediction only	#N/A	#N/A	0
Acyl carrier protein	COG0236	1	5	I			Lipid transport and metabolism	#N/A	#N/A	Fatty acid biosynthesis
Acyl carrier protein/domain	COG3433	1	1	I	Q		Lipid transport and metabolism	Secondary metabolites biosynthesis, transport and catabolism	#N/A	0
Acyl CoA:acetate/3-ketoacid CoA transferase, alpha subunit	COG1788	1	2	I			Lipid transport and metabolism	#N/A	#N/A	0
Acyl transferase domain in polyketide synthase (PKS) enzymes	COG3321	0	3	Q			Secondary metabolites biosynthesis, transport and catabolism	#N/A	#N/A	0
Acyl-ACP:phosphate acyltransferase (fatty acid/phospholipid biosynthesis)	COG0416	0	1	I			Lipid transport and metabolism	#N/A	#N/A	0
Acyl-CoA dehydratase PaaZ	COG2030	0	0	I			Lipid transport and metabolism	#N/A	#N/A	0
Acyl-CoA dehydrogenase related to the alkylation response protein AidB	COG1960	5	5	I			Lipid transport and metabolism	#N/A	#N/A	Fatty acid biosynthesis
Acyl-CoA hydrolase	COG1607	0	0	I			Lipid transport and metabolism	#N/A	#N/A	0
Acyl-CoA reductase or other NAD-dependent aldehyde dehydrogenase	COG1012	7	11	I			Lipid transport and metabolism	#N/A	#N/A	Proline degradation
Acyl-CoA thioesterase FadM	COG0824	0	0	I			Lipid transport and metabolism	#N/A	#N/A	Menaquinone biosynthesis
Acyl-CoA thioesterase PaaI, contains HGG motif	COG2050	0	0	Q			Secondary metabolites biosynthesis, transport and catabolism	#N/A	#N/A	0
Acyl-CoA:acetate/3-ketoacid CoA transferase, beta subunit	COG2057	1	2	I			Lipid transport and metabolism	#N/A	#N/A	0
Acyl-coenzyme A synthetase/AMP-(fatty) acid ligase	COG0365	1	2	I			Lipid transport and metabolism	#N/A	#N/A	0
Acylphosphatase	COG1254	0	1	C			Energy production and conversion	#N/A	#N/A	0
Adenine C2-methylase RlmN of 23S rRNA A2503 and tRNA A37	COG0820	0	0	J			Translation, ribosomal structure and biogenesis	#N/A	#N/A	23S rRNA modification
Adenine deaminase	COG1001	1	2	F			Nucleotide transport and metabolism	#N/A	#N/A	0
Adenine-specific DNA glycosylase, acts on AG and A-oxoG pairs	COG1194	0	0	L			Replication, recombination and repair	#N/A	#N/A	0
Adenine-specific DNA N6-methylase	COG0827	0	0	L			Replication, recombination and repair	#N/A	#N/A	0
Adenine/guanine phosphoribosyltransferase or related PRPP-binding protein	COG0503	2	2	F			Nucleotide transport and metabolism	#N/A	#N/A	Purine salvage
Adenosylcobinamide amidohydrolase	COG1865	1	1	H			Coenzyme transport and metabolism	#N/A	#N/A	0
Adenosylmethionine-8-amino-7-oxononanoate aminotransferase	COG0161	1	1	H			Coenzyme transport and metabolism	#N/A	#N/A	Biotin biosynthesis
Adenylate kinase or related kinase	COG0563	1	1	F			Nucleotide transport and metabolism	#N/A	#N/A	Pyrimidine biosynthesis
Adenylosuccinate lyase	COG0015	1	1	F			Nucleotide transport and metabolism	#N/A	#N/A	Purine biosynthesis
Adenylosuccinate synthase	COG0104	1	1	F			Nucleotide transport and metabolism	#N/A	#N/A	Purine biosynthesis
Adenylyl- and sulfurtransferase ThiI (thiamine and tRNA 4-thiouridine biosynthesis)	COG0301	0	0	J	H		Translation, ribosomal structure and biogenesis	Coenzyme transport and metabolism	#N/A	Thiamine biosynthesis
Adenylylsulfate kinase or related kinase	COG0529	1	2	P			Inorganic ion transport and metabolism	#N/A	#N/A	Cysteine biosynthesis
ADP-ribose pyrophosphatase domain of DNA damage- and competence-inducible protein CinA	COG1058	0	0	L			Replication, recombination and repair	#N/A	#N/A	0
ADP-ribose pyrophosphatase YjhB, NUDIX family	COG1051	0	0	F			Nucleotide transport and metabolism	#N/A	#N/A	0
AICAR transformylase/IMP cyclohydrolase PurH	COG0138	1	1	F			Nucleotide transport and metabolism	#N/A	#N/A	Purine biosynthesis
Alanine dehydrogenase (includes sporulation protein SpoVN)	COG0686	1	1	E			Amino acid transport and metabolism	#N/A	#N/A	Urea cycle
Alanine racemase	COG0787	1	1	M			Cell wall/membrane/envelope biogenesis	#N/A	#N/A	Mureine biosynthesis
Alanyl-tRNA synthetase	COG0013	0	0	J			Translation, ribosomal structure and biogenesis	#N/A	#N/A	Aminoacyl-tRNA synthetases
Alcohol dehydrogenase YqhD, Fe-dependent ADH family	COG1979	0	2	C			Energy production and conversion	#N/A	#N/A	0
Alcohol dehydrogenase, class IV	COG1454	1	1	C			Energy production and conversion	#N/A	#N/A	0
Aldehyde, CO or xanthine dehydrogenase, Mo-binding subunit	COG1529	1	1	C			Energy production and conversion	#N/A	#N/A	Non-phosphorylated Entner-Doudoroff pathway
Aldehyde, CO, or xanthine dehydrogenase, FAD-binding subunit	COG1319	1	1	C			Energy production and conversion	#N/A	#N/A	Non-phosphorylated Entner-Doudoroff pathway
Aldehyde, CO, or xanthine dehydrogenase, Fe-S subunit, CoxS/CutS family	COG2080	1	1	C			Energy production and conversion	#N/A	#N/A	Non-phosphorylated Entner-Doudoroff pathway
Aldo/keto reductase, related to diketogulonate reductase	COG0656	2	2	Q			Secondary metabolites biosynthesis, transport and catabolism	#N/A	#N/A	0
Alkaline phosphatase	COG1785	2	2	P	R		Inorganic ion transport and metabolism	General function prediction only	#N/A	Folate biosynthesis
Alkyl hydroperoxide reductase subunit AhpC (peroxiredoxin)	COG0450	0	0	V			Defense mechanisms	#N/A	#N/A	0
Alkyl hydroperoxide reductase subunit AhpF	COG3634	0	0	V			Defense mechanisms	#N/A	#N/A	0
Alkylhydroperoxidase family enzyme, contains CxxC motif	COG2128	0	0	P			Inorganic ion transport and metabolism	#N/A	#N/A	0
Alpha-acetolactate decarboxylase	COG3527	1	1	Q			Secondary metabolites biosynthesis, transport and catabolism	#N/A	#N/A	0
Alpha-galactosidase/6-phospho-beta-glucosidase, family 4 of glycosyl hydrolase	COG1486	3	3	G			Carbohydrate transport and metabolism	#N/A	#N/A	0
Alpha-L-arabinofuranosidase	COG3534	2	2	G			Carbohydrate transport and metabolism	#N/A	#N/A	0
Altronate dehydratase	COG2721	2	2	G			Carbohydrate transport and metabolism	#N/A	#N/A	0
Amino acid permease	COG0833	4	3	E			Amino acid transport and metabolism	#N/A	#N/A	0
Amino acid racemase YgeA	COG1794	0	0	M			Cell wall/membrane/envelope biogenesis	#N/A	#N/A	0
Aminoglycoside N3'-acetyltransferase	COG2746	0	0	V			Defense mechanisms	#N/A	#N/A	0
Aminopyrimidine aminohydrolase TenA (thiamine salvage pathway)	COG0819	1	1	H			Coenzyme transport and metabolism	#N/A	#N/A	0
Ammonia channel protein AmtB	COG0004	1	1	P			Inorganic ion transport and metabolism	#N/A	#N/A	0
Anaerobic selenocysteine-containing dehydrogenase	COG0243	1	0	C			Energy production and conversion	#N/A	#N/A	0
Anionic cell wall polymer biosynthesis enzyme TagV/TagU, LytR-Cps2A-Psr (LCP) family (peptidoglycan teichoic acid transferase)	COG1316	0	1	M			Cell wall/membrane/envelope biogenesis	#N/A	#N/A	0
Anthranilate phosphoribosyltransferase, glycosyltransferase domain	COG0547	1	1	E			Amino acid transport and metabolism	#N/A	#N/A	Aromatic amino acid biosynthesis
Anthranilate/para-aminobenzoate synthase component II (glutamine amidotransferase)	COG0512	1	1	E	H		Amino acid transport and metabolism	Coenzyme transport and metabolism	#N/A	Aromatic amino acid biosynthesis
Anthranilate/para-aminobenzoate synthases component I	COG0147	2	2	E	H		Amino acid transport and metabolism	Coenzyme transport and metabolism	#N/A	Aromatic amino acid biosynthesis
Anti-anti-sigma regulatory factor (antagonist of anti-sigma factor)	COG1366	0	0	T			Signal transduction mechanisms	#N/A	#N/A	0
Anti-sigma regulatory factor (Ser/Thr protein kinase)	COG2172	0	0	T			Signal transduction mechanisms	#N/A	#N/A	0
Anti-sigma-F factor Fin	COG5867	0	0	D	T		Cell cycle control, cell division, chromosome partitioning	Signal transduction mechanisms	#N/A	0
Anti-sigma-YlaC factor YlaD, contains Zn-finger domain	COG5660	0	0	T			Signal transduction mechanisms	#N/A	#N/A	0
Antitoxin component YwqK of the YwqJK toxin-antitoxin module	COG2849	0	0	V			Defense mechanisms	#N/A	#N/A	0
Arabinogalactan endo-1,4-beta-galactosidase	COG3867	0	0	G			Carbohydrate transport and metabolism	#N/A	#N/A	0
AraC-type DNA-binding domain and AraC-containing proteins	COG2207	0	0	K			Transcription	#N/A	#N/A	0
Archaeal 2-phospho-L-lactate transferase/Bacterial gluconeogenesis factor, CofD/UPF0052 family	COG0391	0	0	G	H		Carbohydrate transport and metabolism	Coenzyme transport and metabolism	#N/A	0
Archaeal aspartate aminotransferase or a related aminotransferase, includes purine catabolism protein PucG	COG0075	0	1	E	F		Amino acid transport and metabolism	Nucleotide transport and metabolism	#N/A	Serine biosynthesis
Archaeal fructose-1,6-bisphosphatase or related enzyme, inositol monophosphatase family	COG0483	1	1	G			Carbohydrate transport and metabolism	#N/A	#N/A	Gluconeogenesis
Arginase/agmatinase family enzyme	COG0010	3	3	E			Amino acid transport and metabolism	#N/A	#N/A	Urea cycle
Arginine exporter protein ArgO	COG1279	1	1	E			Amino acid transport and metabolism	#N/A	#N/A	0
Arginine repressor	COG1438	0	0	K			Transcription	#N/A	#N/A	0
Arginine utilization protein RocB	COG4187	0	0	E			Amino acid transport and metabolism	#N/A	#N/A	0
Arginine/lysine/ornithine decarboxylase	COG1982	2	2	E			Amino acid transport and metabolism	#N/A	#N/A	0
Argininosuccinate lyase	COG0165	1	1	E			Amino acid transport and metabolism	#N/A	#N/A	Arginine biosynthesis
Argininosuccinate synthase	COG0137	1	1	E			Amino acid transport and metabolism	#N/A	#N/A	Arginine biosynthesis
Arginyl-tRNA synthetase	COG0018	0	0	J			Translation, ribosomal structure and biogenesis	#N/A	#N/A	Aminoacyl-tRNA synthetases
Aromatic ring hydroxylase	COG2368	0	1	Q			Secondary metabolites biosynthesis, transport and catabolism	#N/A	#N/A	0
Arsenate reductase or related protein, glutaredoxin family	COG1393	0	3	P			Inorganic ion transport and metabolism	#N/A	#N/A	0
Arsenite efflux pump ArsB, ACR3 family	COG0798	1	1	P			Inorganic ion transport and metabolism	#N/A	#N/A	0
Aryl-phospho-beta-D-glucosidase BglC, GH1 family	COG2730	0	0	G			Carbohydrate transport and metabolism	#N/A	#N/A	0
Arylamine N-acetyltransferase	COG2162	0	1	Q			Secondary metabolites biosynthesis, transport and catabolism	#N/A	#N/A	0
Asp-tRNAAsn/Glu-tRNAGln amidotransferase A subunit or related amidase	COG0154	0	0	J			Translation, ribosomal structure and biogenesis	#N/A	#N/A	Aminoacyl-tRNA synthetases
Asp-tRNAAsn/Glu-tRNAGln amidotransferase B subunit	COG0064	0	0	J			Translation, ribosomal structure and biogenesis	#N/A	#N/A	Aminoacyl-tRNA synthetases
Asp-tRNAAsn/Glu-tRNAGln amidotransferase C subunit	COG0721	0	0	J			Translation, ribosomal structure and biogenesis	#N/A	#N/A	Aminoacyl-tRNA synthetases
Asparagine synthetase B (glutamine-hydrolyzing)	COG0367	3	3	E			Amino acid transport and metabolism	#N/A	#N/A	Asparagine biosynthesis
Aspartate 1-decarboxylase	COG0853	1	1	H			Coenzyme transport and metabolism	#N/A	#N/A	Pantothenate/CoA biosynthesis
Aspartate ammonia-lyase	COG1027	1	1	E			Amino acid transport and metabolism	#N/A	#N/A	0
Aspartate carbamoyltransferase, catalytic subunit	COG0540	1	1	F			Nucleotide transport and metabolism	#N/A	#N/A	Pyrimidine biosynthesis
Aspartate kinase	COG0527	3	3	E			Amino acid transport and metabolism	#N/A	#N/A	Lysine biosynthesis
Aspartate oxidase	COG0029	1	1	H			Coenzyme transport and metabolism	#N/A	#N/A	NAD biosynthesis
Aspartate-semialdehyde dehydrogenase	COG0136	1	1	E			Amino acid transport and metabolism	#N/A	#N/A	Lysine biosynthesis
Aspartate/methionine/tyrosine aminotransferase	COG0436	4	6	E			Amino acid transport and metabolism	#N/A	#N/A	Isoleucine, leucine, valine biosynthesis
Aspartyl-tRNA synthetase	COG0173	0	0	J			Translation, ribosomal structure and biogenesis	#N/A	#N/A	Aminoacyl-tRNA synthetases
Aspartyl/asparaginyl-tRNA synthetase	COG0017	0	0	J			Translation, ribosomal structure and biogenesis	#N/A	#N/A	Aminoacyl-tRNA synthetases
ATP phosphoribosyltransferase	COG0040	1	1	E			Amino acid transport and metabolism	#N/A	#N/A	Histidine biosynthesis
ATP phosphoribosyltransferase regulatory subunit HisZ	COG3705	0	1	E			Amino acid transport and metabolism	#N/A	#N/A	0
ATP sulfurylase (sulfate adenylyltransferase)	COG2046	1	1	P			Inorganic ion transport and metabolism	#N/A	#N/A	Cysteine biosynthesis
ATP-dependent Clp protease, ATP-binding subunit ClpA	COG0542	0	0	O			Posttranslational modification, protein turnover, chaperones	#N/A	#N/A	0
ATP-dependent DNA ligase	COG1793	0	2	L			Replication, recombination and repair	#N/A	#N/A	0
ATP-dependent helicase YprA, contains C-terminal metal-binding DUF1998 domain	COG1205	0	0	L			Replication, recombination and repair	#N/A	#N/A	0
ATP-dependent helicase/DNAse subunit B	COG3857	0	0	L			Replication, recombination and repair	#N/A	#N/A	0
ATP-dependent Lon protease, bacterial type	COG0466	0	0	O			Posttranslational modification, protein turnover, chaperones	#N/A	#N/A	0
ATP-dependent protease Clp, ATPase subunit ClpX	COG1219	0	0	O			Posttranslational modification, protein turnover, chaperones	#N/A	#N/A	0
ATP-dependent protease ClpP, protease subunit	COG0740	0	0	O			Posttranslational modification, protein turnover, chaperones	#N/A	#N/A	0
ATP-dependent protease HslVU (ClpYQ), ATPase subunit HslU	COG1220	0	0	O			Posttranslational modification, protein turnover, chaperones	#N/A	#N/A	0
ATP-dependent protease HslVU (ClpYQ), peptidase subunit	COG5405	0	0	O			Posttranslational modification, protein turnover, chaperones	#N/A	#N/A	0
ATP-dependent Zn proteases	COG0465	0	0	O			Posttranslational modification, protein turnover, chaperones	#N/A	#N/A	0
ATPase components of ABC transporters with duplicated ATPase domains	COG0488	0	0	R			General function prediction only	#N/A	#N/A	0
ATPase/5'-3' helicase subunit RecD of the DNA repair enzyme RecBCD (exonuclease V)	COG0507	0	0	L			Replication, recombination and repair	#N/A	#N/A	0
B3/B4 domain (DNA/RNA-binding domain of Phe-tRNA-synthetase)	COG3382	0	0	R			General function prediction only	#N/A	#N/A	0
Bacillithiol/mycothiol S-transferase BstA/DinB, DinB/YfiT family (unrelated to E. coli DinB)	COG2318	0	0	Q			Secondary metabolites biosynthesis, transport and catabolism	#N/A	#N/A	0
Bacillopeptidase F, M6 metalloprotease family	COG4412	0	0	O			Posttranslational modification, protein turnover, chaperones	#N/A	#N/A	0
Bacterial immunity/signal transduction membrane protein SdpI, SdpI/YbgB/DUF1648 family	COG5658	0	0	V			Defense mechanisms	#N/A	#N/A	0
Bacterial nucleoid DNA-binding protein IHF-alpha	COG0776	0	1	L			Replication, recombination and repair	#N/A	#N/A	0
Barstar, RNAse (barnase) inhibitor	COG2732	0	0	K			Transcription	#N/A	#N/A	0
Beta- N-acetylglucosaminidase	COG4193	1	1	G			Carbohydrate transport and metabolism	#N/A	#N/A	0
Beta-galactosidase GanA	COG1874	1	2	G			Carbohydrate transport and metabolism	#N/A	#N/A	0
Beta-glucanase, GH16 family	COG2273	0	0	G			Carbohydrate transport and metabolism	#N/A	#N/A	0
Beta-glucosidase/6-phospho-beta-glucosidase/beta-galactosidase	COG2723	2	4	G			Carbohydrate transport and metabolism	#N/A	#N/A	0
Beta-lactamase class A	COG2367	1	1	V			Defense mechanisms	#N/A	#N/A	0
Beta-lactamase class D	COG2602	1	1	V			Defense mechanisms	#N/A	#N/A	0
Beta-mannanase	COG4124	0	0	G			Carbohydrate transport and metabolism	#N/A	#N/A	0
Beta-phosphoglucomutase, HAD superfamily	COG0637	2	1	G			Carbohydrate transport and metabolism	#N/A	#N/A	0
Beta-xylosidase	COG3507	0	0	G			Carbohydrate transport and metabolism	#N/A	#N/A	0
Bifunctional DNA-binding transcriptional regulator of stationary/sporulation/toxin gene expression and antitoxin component of the YhaV-PrlF toxin-antitoxin module	COG2002	0	0	K	V		Transcription	Defense mechanisms	#N/A	0
Bifunctional PLP-dependent enzyme with beta-cystathionase and maltose regulon repressor activities	COG1168	0	0	E	R		Amino acid transport and metabolism	General function prediction only	#N/A	0
Bifunctional protein GlmU, N-acetylglucosamine-1-phosphate-uridyltransferase/glucosamine-1-phosphate-acetyltransferase	COG1207	1	1	M			Cell wall/membrane/envelope biogenesis	#N/A	#N/A	0
Biotin carboxyl carrier protein	COG0511	1	1	I			Lipid transport and metabolism	#N/A	#N/A	Fatty acid biosynthesis
Biotin carboxylase	COG0439	2	0	I			Lipid transport and metabolism	#N/A	#N/A	Fatty acid biosynthesis
Biotin operon repressor	COG1654	1	0	K			Transcription	#N/A	#N/A	0
Biotin synthase or related enzyme	COG0502	1	1	H			Coenzyme transport and metabolism	#N/A	#N/A	Biotin biosynthesis
Biotin transporter BioY	COG1268	0	2	H			Coenzyme transport and metabolism	#N/A	#N/A	0
Biotin-protein ligase	COG0340	1	0	H			Coenzyme transport and metabolism	#N/A	#N/A	Biotin biosynthesis
Branched-chain amino acid aminotransferase/4-amino-4-deoxychorismate lyase	COG0115	3	3	E	H		Amino acid transport and metabolism	Coenzyme transport and metabolism	#N/A	Isoleucine, leucine, valine biosynthesis
Branched-chain amino acid permease	COG1114	2	2	E			Amino acid transport and metabolism	#N/A	#N/A	0
Branched-chain amino acid transport protein AzlD	COG1687	1	1	E			Amino acid transport and metabolism	#N/A	#N/A	0
Broad specificity phosphatase PhoE	COG0406	0	0	G			Carbohydrate transport and metabolism	#N/A	#N/A	0
Butyrate kinase	COG3426	1	1	C			Energy production and conversion	#N/A	#N/A	0
c-di-AMP synthetase DisA, contains DisA_N, linker and DNA-binding domains	COG1623	0	0	T			Signal transduction mechanisms	#N/A	#N/A	0
c-di-AMP synthetase, contains DisA_N domain	COG1624	0	0	T			Signal transduction mechanisms	#N/A	#N/A	0
c-di-GMP phosphodiesterase YuxH/PdeH, contains EAL and HDOD domains	COG3434	0	0	T			Signal transduction mechanisms	#N/A	#N/A	0
C-terminal processing protease CtpA/Prc, contains a PDZ domain	COG0793	0	0	O			Posttranslational modification, protein turnover, chaperones	#N/A	#N/A	0
cAMP-binding domain of CRP or a regulatory subunit of cAMP-dependent protein kinases	COG0664	0	0	T			Signal transduction mechanisms	#N/A	#N/A	0
Capsular polysaccharide biosynthesis protein YveK	COG3944	0	0	M			Cell wall/membrane/envelope biogenesis	#N/A	#N/A	0
Carbamoylphosphate synthase large subunit	COG0458	4	4	E	F		Amino acid transport and metabolism	Nucleotide transport and metabolism	#N/A	Arginine biosynthesis
Carbamoylphosphate synthase small subunit	COG0505	2	2	E	F		Amino acid transport and metabolism	Nucleotide transport and metabolism	#N/A	Arginine biosynthesis
Carbon starvation protein CstA (peptide/pyruvate transporter)	COG1966	0	0	C	E		Energy production and conversion	Amino acid transport and metabolism	#N/A	0
Carbonic anhydrase	COG0288	0	2	P			Inorganic ion transport and metabolism	#N/A	#N/A	0
Carbonic anhydrase or acetyltransferase, isoleucine patch superfamily	COG0663	0	0	R			General function prediction only	#N/A	#N/A	0
Carboxylesterase type B	COG2272	0	0	I			Lipid transport and metabolism	#N/A	#N/A	0
Catalase	COG0753	3	3	P			Inorganic ion transport and metabolism	#N/A	#N/A	0
Catechol 2,3-dioxygenase or related enzyme, vicinal oxygen chelate (VOC) family	COG0346	0	6	Q			Secondary metabolites biosynthesis, transport and catabolism	#N/A	#N/A	0
Catechol-2,3-dioxygenase	COG2514	0	0	Q			Secondary metabolites biosynthesis, transport and catabolism	#N/A	#N/A	0
Cation (Ca2+/Na+/K+)/H+ antiporter ChaA	COG0387	1	1	P			Inorganic ion transport and metabolism	#N/A	#N/A	0
Cation-transporting P-type ATPase	COG2217	3	3	P			Inorganic ion transport and metabolism	#N/A	#N/A	0
CBS domain	COG0517	1	1	T			Signal transduction mechanisms	#N/A	#N/A	0
CBS-domain-containing membrane protein	COG3448	1	0	T			Signal transduction mechanisms	#N/A	#N/A	0
CDP-diglyceride synthetase	COG0575	1	1	I			Lipid transport and metabolism	#N/A	#N/A	Phospholipid biosynthesis
CDP-glycerol glycerophosphotransferase, TagB/SpsB family	COG1887	3	3	M	I		Cell wall/membrane/envelope biogenesis	Lipid transport and metabolism	#N/A	0
Cell division ATPase FtsA	COG0849	0	0	D			Cell cycle control, cell division, chromosome partitioning	#N/A	#N/A	0
Cell division ATPase FtsE	COG2884	0	0	D			Cell cycle control, cell division, chromosome partitioning	#N/A	#N/A	0
Cell division GTPase FtsZ	COG0206	0	0	D			Cell cycle control, cell division, chromosome partitioning	#N/A	#N/A	0
Cell division protein FtsB	COG2919	0	0	D			Cell cycle control, cell division, chromosome partitioning	#N/A	#N/A	0
Cell division protein FtsI, peptidoglycan transpeptidase (Penicillin-binding protein 2)	COG0768	0	1	D	M		Cell cycle control, cell division, chromosome partitioning	Cell wall/membrane/envelope biogenesis	#N/A	0
Cell division protein FtsL	COG4839	0	0	D			Cell cycle control, cell division, chromosome partitioning	#N/A	#N/A	0
Cell division protein FtsN	COG3087	1	0	D			Cell cycle control, cell division, chromosome partitioning	#N/A	#N/A	0
Cell division protein FtsX	COG2177	0	0	D			Cell cycle control, cell division, chromosome partitioning	#N/A	#N/A	0
Cell division protein SepF/YlmF, interacts with FtsZ	COG1799	0	0	D			Cell cycle control, cell division, chromosome partitioning	#N/A	#N/A	0
Cell division protein ZapA, inhibits GTPase activity of FtsZ	COG3027	0	0	D			Cell cycle control, cell division, chromosome partitioning	#N/A	#N/A	0
Cell division septal protein FtsQ	COG1589	0	0	D			Cell cycle control, cell division, chromosome partitioning	#N/A	#N/A	0
Cell division septum initiation protein DivIVA, interacts with FtsZ and MinD	COG3599	0	0	D			Cell cycle control, cell division, chromosome partitioning	#N/A	#N/A	0
Cell fate regulator YaaT, PSP1 superfamily (controls sporulation, competence, biofilm development)	COG1774	0	0	T			Signal transduction mechanisms	#N/A	#N/A	0
Cell fate regulator YlbF, YheA/YmcA/DUF963 family (controls sporulation, competence, biofilm development)	COG3679	0	0	T			Signal transduction mechanisms	#N/A	#N/A	0
Cell fate regulator YmcA, YheA/YmcA/DUF963 family (controls sporulation, competence, biofilm development)	COG4550	0	0	T			Signal transduction mechanisms	#N/A	#N/A	0
Cell shape-determining ATPase MreB, actin-like superfamily	COG1077	0	0	D	Z		Cell cycle control, cell division, chromosome partitioning	Cytoskeleton	#N/A	0
Cell shape-determining protein MreC	COG1792	0	0	D	Z		Cell cycle control, cell division, chromosome partitioning	Cytoskeleton	#N/A	0
Cell shape-determining protein MreD	COG2891	0	0	M			Cell wall/membrane/envelope biogenesis	#N/A	#N/A	0
Cell wall hydrolase CwlJ, involved in spore germination	COG3773	0	0	D	M		Cell cycle control, cell division, chromosome partitioning	Cell wall/membrane/envelope biogenesis	#N/A	0
Cell wall-associated hydrolase, NlpC_P60 family	COG0791	0	0	M			Cell wall/membrane/envelope biogenesis	#N/A	#N/A	0
Cephalosporin-C deacetylase or related acetyl esterase	COG3458	0	1	Q			Secondary metabolites biosynthesis, transport and catabolism	#N/A	#N/A	0
Chalcone/flavanone-binding protein YndB, AHSA1/START/SRPBCC domain	COG3832	0	0	I			Lipid transport and metabolism	#N/A	#N/A	0
Chaperedoxin CnoX, contains thioredoxin-like and TPR-like domains, YbbN/TrxSC family	COG3118	0	0	O			Posttranslational modification, protein turnover, chaperones	#N/A	#N/A	0
Chaperonin GroEL (HSP60 family)	COG0459	0	0	O			Posttranslational modification, protein turnover, chaperones	#N/A	#N/A	0
Chemotaxis protein histidine kinase CheA	COG0643	0	0	T			Signal transduction mechanisms	#N/A	#N/A	0
Chemotaxis receptor (MCP) glutamine deamidase CheD	COG1871	0	0	T			Signal transduction mechanisms	#N/A	#N/A	0
Chemotaxis response regulator CheB, contains REC and protein-glutamate methylesterase domains	COG2201	0	0	T			Signal transduction mechanisms	#N/A	#N/A	0
Chemotaxis signal transduction protein CheW	COG0835	0	0	T			Signal transduction mechanisms	#N/A	#N/A	0
CheY-like REC (receiver) domain, includes chemotaxis protein CheY and sporulation regulator Spo0F	COG0784	0	0	T			Signal transduction mechanisms	#N/A	#N/A	0
Choline-glycine betaine transporter	COG1292	1	1	M			Cell wall/membrane/envelope biogenesis	#N/A	#N/A	0
Chorismate mutase	COG1605	1	1	E			Amino acid transport and metabolism	#N/A	#N/A	Aromatic amino acid biosynthesis
Chorismate mutase AroH	COG4401	1	1	E			Amino acid transport and metabolism	#N/A	#N/A	Aromatic amino acid biosynthesis
Chorismate synthase	COG0082	1	1	E			Amino acid transport and metabolism	#N/A	#N/A	Aromatic amino acid biosynthesis
Chromate transport protein ChrA	COG2059	2	2	P			Inorganic ion transport and metabolism	#N/A	#N/A	0
Chromatin segregation and condensation protein Rec8/ScpA/Scc1, kleisin family	COG1354	0	1	L			Replication, recombination and repair	#N/A	#N/A	0
Chromosomal replication initiation ATPase DnaA	COG0593	0	1	L			Replication, recombination and repair	#N/A	#N/A	0
Chromosome segregation and condensation protein ScpB	COG1386	0	1	K			Transcription	#N/A	#N/A	0
Chromosome segregation ATPase Smc	COG1196	0	1	D			Cell cycle control, cell division, chromosome partitioning	#N/A	#N/A	0
Chromosome segregation protein Spo0J, contains ParB-like nuclease domain	COG1475	0	0	D			Cell cycle control, cell division, chromosome partitioning	#N/A	#N/A	0
Citrate synthase	COG0372	3	3	C			Energy production and conversion	#N/A	#N/A	TCA cycle
Co-chaperonin GroES (HSP10)	COG0234	0	0	O			Posttranslational modification, protein turnover, chaperones	#N/A	#N/A	0
Co/Zn/Cd efflux system component	COG1230	1	1	P			Inorganic ion transport and metabolism	#N/A	#N/A	0
Cob(II)alamin adenosyltransferase	COG2096	0	0	H			Coenzyme transport and metabolism	#N/A	#N/A	Cobalamine/B12 biosynthesis
Cold shock protein, CspA family	COG1278	0	0	K			Transcription	#N/A	#N/A	0
Colicin V production accessory protein CvpA, regulator of purF expression and biofilm formation	COG1286	0	0	M	F		Cell wall/membrane/envelope biogenesis	Nucleotide transport and metabolism	#N/A	0
Competence protein CoiA, contains predicted nuclease domain	COG4469	0	0	R			General function prediction only	#N/A	#N/A	0
Competence protein ComGC	COG4537	0	0	X			Mobilome: prophages, transposons	#N/A	#N/A	0
Competence protein ComGF	COG4940	0	0	X			Mobilome: prophages, transposons	#N/A	#N/A	0
Competence transcription factor ComK	COG4903	0	0	K			Transcription	#N/A	#N/A	0
Copper chaperone CopZ	COG2608	2	1	P			Inorganic ion transport and metabolism	#N/A	#N/A	0
Copper oxidase (laccase) domain	COG1496	0	0	P			Inorganic ion transport and metabolism	#N/A	#N/A	0
Copper-binding protein CopC (methionine-rich)	COG2372	1	1	P			Inorganic ion transport and metabolism	#N/A	#N/A	0
Coproheme decarboxylase/chlorite dismutase	COG3253	0	1	H	P		Coenzyme transport and metabolism	Inorganic ion transport and metabolism	#N/A	0
Coproporphyrinogen-III oxidase HemN (oxygen-independent) or related Fe-S oxidoreductase	COG0635	2	2	H			Coenzyme transport and metabolism	#N/A	#N/A	Heme biosynthesis
CTP synthase (UTP-ammonia lyase)	COG0504	1	1	F			Nucleotide transport and metabolism	#N/A	#N/A	Pyrimidine biosynthesis
CTP:molybdopterin cytidylyltransferase MocA	COG2068	1	0	H			Coenzyme transport and metabolism	#N/A	#N/A	0
Cu/Zn superoxide dismutase	COG2032	0	0	P			Inorganic ion transport and metabolism	#N/A	#N/A	0
CubicO group peptidase, beta-lactamase class C family	COG1680	0	2	V			Defense mechanisms	#N/A	#N/A	0
Cupin domain protein related to quercetin dioxygenase	COG1917	2	2	R			General function prediction only	#N/A	#N/A	0
Cyanate permease	COG2807	0	0	P			Inorganic ion transport and metabolism	#N/A	#N/A	0
Cyclic di-AMP phosphodiesterase GdpP, contains GGDEF-like and DHH domains	COG3887	0	0	T			Signal transduction mechanisms	#N/A	#N/A	0
Cyclic di-AMP receptor DarA/PstA	COG3870	0	0	T			Signal transduction mechanisms	#N/A	#N/A	0
Cyclic di-AMP synthase regulator CdaR, YbbR domain	COG4856	0	0	T			Signal transduction mechanisms	#N/A	#N/A	0
Cyclic di-AMP-specific phosphodiesterase PgpH, HD superfamily	COG1480	0	0	T			Signal transduction mechanisms	#N/A	#N/A	0
Cyclic di-GMP-binding flagellar brake protein FlgZ/YcgR, contains PilZNR(YcgR) and PilZ domains	COG5581	0	0	N			Cell motility	#N/A	#N/A	0
Cyclic di-GMP-binding protein YajQ, UPF0234 family	COG1666	0	0	T			Signal transduction mechanisms	#N/A	#N/A	0
Cys-tRNA(Pro) deacylase, prolyl-tRNA editing enzyme YbaK/EbsC	COG2606	0	0	J			Translation, ribosomal structure and biogenesis	#N/A	#N/A	0
Cystathionine beta-lyase family protein involved in aluminum resistance	COG4100	0	0	P	R		Inorganic ion transport and metabolism	General function prediction only	#N/A	0
Cystathionine beta-lyase/cystathionine gamma-synthase	COG0626	3	3	E			Amino acid transport and metabolism	#N/A	#N/A	Methionine biosynthesis
Cysteine desulfurase/Cysteine sulfinate desulfinase IscS or related enzyme, NifS family	COG1104	0	0	E			Amino acid transport and metabolism	#N/A	#N/A	0
Cysteine synthase	COG0031	2	3	E			Amino acid transport and metabolism	#N/A	#N/A	Cysteine biosynthesis
Cysteinyl-tRNA synthetase	COG0215	0	0	J			Translation, ribosomal structure and biogenesis	#N/A	#N/A	Aminoacyl-tRNA synthetases
Cytidine deaminase	COG0295	1	1	F			Nucleotide transport and metabolism	#N/A	#N/A	Pyrimidine salvage
Cytidylate kinase	COG0283	1	1	F			Nucleotide transport and metabolism	#N/A	#N/A	0
Cytochrome b subunit of the bc complex	COG1290	2	2	C			Energy production and conversion	#N/A	#N/A	0
Cytochrome b6 maturation protein CCB3/Ycf19 and related maturases, YggT family	COG0762	0	0	O			Posttranslational modification, protein turnover, chaperones	#N/A	#N/A	0
Cytochrome bd-type quinol oxidase, subunit 1	COG1271	2	2	C			Energy production and conversion	#N/A	#N/A	0
Cytochrome bd-type quinol oxidase, subunit 2	COG1294	2	2	C			Energy production and conversion	#N/A	#N/A	0
Cytochrome c biogenesis protein CcdA	COG0785	0	0	O	C		Posttranslational modification, protein turnover, chaperones	Energy production and conversion	#N/A	0
Cytochrome c biogenesis protein CcdC	COG4846	0	0	O	C		Posttranslational modification, protein turnover, chaperones	Energy production and conversion	#N/A	0
Cytochrome c biogenesis protein ResB	COG1333	0	0	O	C		Posttranslational modification, protein turnover, chaperones	Energy production and conversion	#N/A	0
Cytochrome c oxidase assembly protein CtaG	COG3336	0	0	O	C		Posttranslational modification, protein turnover, chaperones	Energy production and conversion	#N/A	0
Cytochrome c, mono- and diheme variants	COG2010	0	0	C			Energy production and conversion	#N/A	#N/A	0
Cytochrome c1	COG2857	1	1	C			Energy production and conversion	#N/A	#N/A	0
Cytochrome oxidase Cu insertion factor, SCO1/SenC/PrrC family	COG1999	0	0	O			Posttranslational modification, protein turnover, chaperones	#N/A	#N/A	0
Cytochrome P450	COG2124	0	0	V	Q		Defense mechanisms	Secondary metabolites biosynthesis, transport and catabolism	#N/A	Biotin biosynthesis
Cytoplasmic potassium-binding protein Kbp/XkdP/YgaU, contains LysM domain	COG1652	0	0	P			Inorganic ion transport and metabolism	#N/A	#N/A	0
Cytosine/uracil/thiamine/allantoin permease	COG1953	1	1	F	H		Nucleotide transport and metabolism	Coenzyme transport and metabolism	#N/A	0
Cytoskeletal protein CcmA, bactofilin family	COG1664	0	0	Z			Cytoskeleton	#N/A	#N/A	0
Cytoskeletal protein RodZ, contains Xre-like HTH and DUF4115 domains	COG1426	0	0	D			Cell cycle control, cell division, chromosome partitioning	#N/A	#N/A	0
D-alanine-D-alanine ligase or related ATP-grasp enzyme	COG1181	1	1	M	R		Cell wall/membrane/envelope biogenesis	General function prediction only	#N/A	Mureine biosynthesis
D-alanyl-D-alanine carboxypeptidase	COG1686	0	0	M			Cell wall/membrane/envelope biogenesis	#N/A	#N/A	0
D-alanyl-D-alanine carboxypeptidase	COG2027	0	0	M			Cell wall/membrane/envelope biogenesis	#N/A	#N/A	0
D-alanyl-lipoteichoic acid acyltransferase DltB, MBOAT superfamily	COG1696	1	1	M			Cell wall/membrane/envelope biogenesis	#N/A	#N/A	0
D-aminoacyl-tRNA deacylase	COG1490	0	0	J			Translation, ribosomal structure and biogenesis	#N/A	#N/A	0
D-aminopeptidase	COG2362	1	1	E			Amino acid transport and metabolism	#N/A	#N/A	0
D-arabinose 1-dehydrogenase, Zn-dependent alcohol dehydrogenase family	COG1064	1	1	G			Carbohydrate transport and metabolism	#N/A	#N/A	0
D-arabinose 5-phosphate isomerase GutQ	COG0794	0	1	M	G		Cell wall/membrane/envelope biogenesis	Carbohydrate transport and metabolism	#N/A	0
D-lyxose ketol-isomerase	COG3822	0	1	G			Carbohydrate transport and metabolism	#N/A	#N/A	0
D-mannonate dehydratase	COG1312	1	1	G			Carbohydrate transport and metabolism	#N/A	#N/A	0
D-ribose pyranose/furanose isomerase RbsD	COG1869	1	1	G			Carbohydrate transport and metabolism	#N/A	#N/A	0
D-serine dehydratase	COG3048	1	1	E			Amino acid transport and metabolism	#N/A	#N/A	0
Delta-aminolevulinic acid dehydratase, porphobilinogen synthase	COG0113	1	1	H			Coenzyme transport and metabolism	#N/A	#N/A	Heme biosynthesis
Deoxyadenosine/deoxycytidine kinase	COG1428	2	2	F			Nucleotide transport and metabolism	#N/A	#N/A	0
Deoxycytidylate deaminase	COG2131	1	1	F			Nucleotide transport and metabolism	#N/A	#N/A	0
Deoxyinosine 3'-endonuclease (endonuclease V)	COG1515	0	0	L			Replication, recombination and repair	#N/A	#N/A	0
Deoxyribose-phosphate aldolase	COG0274	1	1	F			Nucleotide transport and metabolism	#N/A	#N/A	0
Deoxyxylulose-5-phosphate synthase	COG1154	1	1	H	I		Coenzyme transport and metabolism	Lipid transport and metabolism	#N/A	Pyridoxal phosphate biosynthesis
Dephospho-CoA kinase	COG0237	1	1	H			Coenzyme transport and metabolism	#N/A	#N/A	Pantothenate/CoA biosynthesis
Dethiobiotin synthetase	COG0132	1	1	H			Coenzyme transport and metabolism	#N/A	#N/A	Biotin biosynthesis
Di- and tricarboxylate antiporter	COG0471	1	1	G			Carbohydrate transport and metabolism	#N/A	#N/A	0
Di- or tripeptidase	COG2195	0	2	E			Amino acid transport and metabolism	#N/A	#N/A	0
Diacylglycerol kinase	COG0818	1	1	I			Lipid transport and metabolism	#N/A	#N/A	0
Diadenosine tetraphosphatase YqeK or a related HD superfamily phosphohydrolase	COG1713	0	0	T	R		Signal transduction mechanisms	General function prediction only	#N/A	0
Diaminopimelate decarboxylase	COG0019	1	1	E			Amino acid transport and metabolism	#N/A	#N/A	Lysine biosynthesis
Diaminopimelate epimerase	COG0253	1	1	E			Amino acid transport and metabolism	#N/A	#N/A	Lysine biosynthesis
Dienelactone hydrolase	COG0412	0	0	Q			Secondary metabolites biosynthesis, transport and catabolism	#N/A	#N/A	0
Dihydrofolate reductase	COG0262	1	1	H			Coenzyme transport and metabolism	#N/A	#N/A	Folate biosynthesis
Dihydrolipoamide dehydrogenase (E3) component of pyruvate/2-oxoglutarate dehydrogenase complex or glutathione oxidoreductase	COG1249	3	3	C			Energy production and conversion	#N/A	#N/A	Glycine cleavagePyruvate oxidation
Dihydroneopterin aldolase	COG1539	1	1	H			Coenzyme transport and metabolism	#N/A	#N/A	Folate biosynthesis
Dihydroorotase or related cyclic amidohydrolase	COG0044	2	2	F			Nucleotide transport and metabolism	#N/A	#N/A	Pyrimidine biosynthesis
Dihydroorotate dehydrogenase	COG0167	1	1	F			Nucleotide transport and metabolism	#N/A	#N/A	Pyrimidine biosynthesis
Dihydropteroate synthase	COG0294	1	1	H			Coenzyme transport and metabolism	#N/A	#N/A	Folate biosynthesis
Dihydroxyacid dehydratase/phosphogluconate dehydratase	COG0129	1	1	G	E		Carbohydrate transport and metabolism	Amino acid transport and metabolism	#N/A	Isoleucine, leucine, valine biosynthesis
Dipeptide/tripeptide permease	COG3104	0	0	E			Amino acid transport and metabolism	#N/A	#N/A	0
Dipeptidyl aminopeptidase/acylaminoacyl peptidase	COG1506	0	0	E			Amino acid transport and metabolism	#N/A	#N/A	0
Dipicolinate synthase subunit A (sporulation protein SpoVFA)	COG5842	1	1	D	E		Cell cycle control, cell division, chromosome partitioning	Amino acid transport and metabolism	#N/A	0
Dipicolinate synthase subunit B (sporulation protein SpoVFB)	COG5843	1	1	D	E		Cell cycle control, cell division, chromosome partitioning	Amino acid transport and metabolism	#N/A	0
Disulfide bond formation protein DsbB	COG1495	0	0	O			Posttranslational modification, protein turnover, chaperones	#N/A	#N/A	0
Disulfide oxidoreductase YuzD	COG4837	0	0	O			Posttranslational modification, protein turnover, chaperones	#N/A	#N/A	0
Divalent metal cation (Fe/Co/Zn/Cd) efflux pump	COG0053	0	0	P			Inorganic ion transport and metabolism	#N/A	#N/A	0
DNA gyrase inhibitor GyrI/SbmC	COG3449	0	0	L			Replication, recombination and repair	#N/A	#N/A	0
DNA gyrase/topoisomerase IV, subunit A	COG0188	0	2	L			Replication, recombination and repair	#N/A	#N/A	0
DNA gyrase/topoisomerase IV, subunit B	COG0187	0	2	L			Replication, recombination and repair	#N/A	#N/A	0
DNA helicase IV	COG3973	0	0	L			Replication, recombination and repair	#N/A	#N/A	0
DNA mismatch repair ATPase MutL	COG0323	0	0	L			Replication, recombination and repair	#N/A	#N/A	0
DNA mismatch repair ATPase MutS	COG0249	0	0	L			Replication, recombination and repair	#N/A	#N/A	0
DNA polymerase I, 3'-5' exonuclease and polymerase domains	COG0749	0	0	L			Replication, recombination and repair	#N/A	#N/A	0
DNA polymerase III sliding clamp (beta) subunit, PCNA homolog	COG0592	0	1	L			Replication, recombination and repair	#N/A	#N/A	0
DNA polymerase III, alpha subunit	COG0587	0	1	L			Replication, recombination and repair	#N/A	#N/A	0
DNA polymerase III, alpha subunit (gram-positive type)	COG2176	0	1	L			Replication, recombination and repair	#N/A	#N/A	0
DNA polymerase III, delta prime subunit	COG0470	0	1	L			Replication, recombination and repair	#N/A	#N/A	0
DNA polymerase III, delta subunit	COG1466	0	1	L			Replication, recombination and repair	#N/A	#N/A	0
DNA polymerase III, gamma/tau subunits	COG2812	0	1	L			Replication, recombination and repair	#N/A	#N/A	0
DNA polymerase/3'-5' exonuclease PolX	COG1796	0	0	L			Replication, recombination and repair	#N/A	#N/A	0
DNA primase (bacterial type)	COG0358	0	1	L			Replication, recombination and repair	#N/A	#N/A	0
DNA relaxase NicK	COG2946	0	0	L			Replication, recombination and repair	#N/A	#N/A	0
DNA repair ATPase RecN	COG0497	0	0	L			Replication, recombination and repair	#N/A	#N/A	0
DNA repair enzyme Ada (O6-methylguanine-DNA--protein-cysteine methyltransferase)	COG0350	0	0	L			Replication, recombination and repair	#N/A	#N/A	0
DNA repair exonuclease SbcCD ATPase subunit	COG0419	0	0	L			Replication, recombination and repair	#N/A	#N/A	0
DNA repair exonuclease SbcCD nuclease subunit	COG0420	0	0	L			Replication, recombination and repair	#N/A	#N/A	0
DNA repair photolyase	COG1533	0	1	L			Replication, recombination and repair	#N/A	#N/A	0
DNA repair protein RadA/Sms, contains AAA+ ATPase domain	COG1066	0	0	L			Replication, recombination and repair	#N/A	#N/A	0
DNA repair protein RadC, contains a helix-hairpin-helix DNA-binding motif	COG2003	0	0	L			Replication, recombination and repair	#N/A	#N/A	0
DNA replication protein DnaC	COG1484	0	1	L			Replication, recombination and repair	#N/A	#N/A	0
DNA replication protein DnaD	COG3935	0	1	L			Replication, recombination and repair	#N/A	#N/A	0
DNA segregation ATPase FtsK/SpoIIIE or related protein	COG1674	0	0	D			Cell cycle control, cell division, chromosome partitioning	#N/A	#N/A	0
DNA topoisomerase I, ssDNA-binding Zn-finger and Zn-ribbon domains	COG0551	0	1	L			Replication, recombination and repair	#N/A	#N/A	0
DNA topoisomerase IA	COG0550	0	1	L			Replication, recombination and repair	#N/A	#N/A	0
DNA uptake channel protein ComEC C-terminal domain, metallo-beta-lactamase superfamily	COG2333	0	0	U			Intracellular trafficking, secretion, and vesicular transport	#N/A	#N/A	0
DNA uptake channel protein ComEC, N-terminal domain	COG0658	0	0	U			Intracellular trafficking, secretion, and vesicular transport	#N/A	#N/A	0
DNA uptake protein ComE or related DNA-binding protein	COG1555	0	0	L			Replication, recombination and repair	#N/A	#N/A	0
DNA utilization protein ComFC/GntX, contains phosphoribosyltransferase domain	COG1040	0	0	R			General function prediction only	#N/A	#N/A	0
DNA-binding beta-propeller fold protein YncE	COG3391	0	0	R			General function prediction only	#N/A	#N/A	0
DNA-binding ferritin-like protein (oxidative damage protectant)	COG0783	0	0	V	P		Defense mechanisms	Inorganic ion transport and metabolism	#N/A	0
DNA-binding nucleoid-associated protein YbaB/EfbC	COG0718	0	0	K			Transcription	#N/A	#N/A	0
DNA-binding protein SpoVG, cell septation regulator	COG2088	0	0	D			Cell cycle control, cell division, chromosome partitioning	#N/A	#N/A	0
DNA-binding protein, AcrR family, includes nucleoid occlusion protein SlmA	COG1309	0	0	K			Transcription	#N/A	#N/A	0
DNA-binding response regulator DpiB of citrate/malate metabolism	COG4565	0	0	K	T		Transcription	Signal transduction mechanisms	#N/A	0
DNA-binding response regulator, LytR/AlgR family	COG3279	0	0	K	T		Transcription	Signal transduction mechanisms	#N/A	0
DNA-binding response regulator, NarL/FixJ family, contains REC and HTH domains	COG2197	0	0	K	T		Transcription	Signal transduction mechanisms	#N/A	0
DNA-binding response regulator, OmpR family, contains REC and winged-helix (wHTH) domain	COG0745	0	1	K	T		Transcription	Signal transduction mechanisms	#N/A	0
DNA-binding transcriptional regulator GbsR, MarR family	COG1510	0	0	K			Transcription	#N/A	#N/A	0
DNA-binding transcriptional regulator LsrR, DeoR family	COG2390	0	0	K			Transcription	#N/A	#N/A	0
DNA-binding transcriptional regulator of sugar metabolism, DeoR/GlpR family	COG1349	0	0	K	G		Transcription	Carbohydrate transport and metabolism	#N/A	0
DNA-binding transcriptional regulator SgrR of sgrS sRNA, contains a MarR-type HTH domain and a periplasmic-type solute-binding domain	COG4533	0	0	K			Transcription	#N/A	#N/A	0
DNA-binding transcriptional regulator WhiA, involved in cell division	COG1481	0	0	K			Transcription	#N/A	#N/A	0
DNA-binding transcriptional regulator YbjK	COG3226	0	0	K			Transcription	#N/A	#N/A	0
DNA-binding transcriptional regulator YhcF, GntR family	COG1725	0	0	K			Transcription	#N/A	#N/A	0
DNA-binding transcriptional regulator, ArsR family	COG0640	0	0	K			Transcription	#N/A	#N/A	0
DNA-binding transcriptional regulator, FadR family	COG2186	0	0	K			Transcription	#N/A	#N/A	0
DNA-binding transcriptional regulator, FrmR family	COG1937	0	0	K			Transcription	#N/A	#N/A	0
DNA-binding transcriptional regulator, GntR family	COG1802	0	0	K			Transcription	#N/A	#N/A	0
DNA-binding transcriptional regulator, GntR family	COG2188	0	0	K			Transcription	#N/A	#N/A	0
DNA-binding transcriptional regulator, HxlR family	COG1733	0	0	K			Transcription	#N/A	#N/A	0
DNA-binding transcriptional regulator, IclR family	COG1414	0	0	K			Transcription	#N/A	#N/A	0
DNA-binding transcriptional regulator, IscR family	COG1959	0	0	K			Transcription	#N/A	#N/A	0
DNA-binding transcriptional regulator, LacI/PurR family	COG1609	0	0	K			Transcription	#N/A	#N/A	0
DNA-binding transcriptional regulator, Lrp family	COG1522	0	0	K			Transcription	#N/A	#N/A	0
DNA-binding transcriptional regulator, LysR family	COG0583	0	0	K			Transcription	#N/A	#N/A	0
DNA-binding transcriptional regulator, MarR family	COG1846	0	0	K			Transcription	#N/A	#N/A	0
DNA-binding transcriptional regulator, MerR family	COG0789	0	0	K			Transcription	#N/A	#N/A	0
DNA-binding transcriptional regulator, MocR family, contains an aminotransferase domain	COG1167	0	0	K	E		Transcription	Amino acid transport and metabolism	#N/A	Lysine biosynthesis
DNA-binding transcriptional regulator, MurR/RpiR family, contains HTH and SIS domains	COG1737	0	0	K			Transcription	#N/A	#N/A	0
DNA-binding transcriptional regulator, PadR family	COG1695	0	0	K			Transcription	#N/A	#N/A	0
DNA-binding transcriptional regulator, PucR/PutR family	COG2508	0	0	K			Transcription	#N/A	#N/A	0
DNA-binding transcriptional regulator, XRE family	COG3655	0	0	K			Transcription	#N/A	#N/A	0
DNA-binding transcriptional regulator, XRE-family HTH domain	COG1476	0	0	K			Transcription	#N/A	#N/A	0
DNA-binding transcriptional response regulator, NtrC family, contains REC, AAA-type ATPase, and a Fis-type DNA-binding domains	COG2204	0	0	T			Signal transduction mechanisms	#N/A	#N/A	0
DNA-cytosine methylase	COG0270	1	1	L			Replication, recombination and repair	#N/A	#N/A	0
DNA-dependent RNA polymerase auxiliary subunit epsilon	COG5503	0	0	K	V		Transcription	Defense mechanisms	#N/A	RNA polymerase
DNA-directed RNA polymerase specialized sigma subunit	COG1191	0	0	K			Transcription	#N/A	#N/A	RNA polymerase
DNA-directed RNA polymerase specialized sigma subunit, sigma24 family	COG1595	0	0	K			Transcription	#N/A	#N/A	RNA polymerase
DNA-directed RNA polymerase specialized sigma subunit, sigma54 homolog	COG1508	0	0	K			Transcription	#N/A	#N/A	RNA polymerase
DNA-directed RNA polymerase, alpha subunit/40 kD subunit	COG0202	0	1	K			Transcription	#N/A	#N/A	RNA polymerase
DNA-directed RNA polymerase, beta subunit/140 kD subunit	COG0085	0	1	K			Transcription	#N/A	#N/A	RNA polymerase
DNA-directed RNA polymerase, beta' subunit/160 kD subunit	COG0086	0	2	K			Transcription	#N/A	#N/A	RNA polymerase
DNA-directed RNA polymerase, delta subunit	COG3343	0	0	K			Transcription	#N/A	#N/A	RNA polymerase
DNA-directed RNA polymerase, sigma subunit (sigma70/sigma32)	COG0568	0	1	K			Transcription	#N/A	#N/A	RNA polymerase
DNA-directed RNA polymerase, subunit K/omega	COG1758	0	0	K			Transcription	#N/A	#N/A	RNA polymerase
DNA-directed RNA polymerase, subunit RPC12/RpoP, contains C4-type Zn-finger	COG1996	0	0	K			Transcription	#N/A	#N/A	RNA polymerase
DNA/RNA endonuclease YhcR, contains UshA esterase domain	COG4085	0	0	A			RNA processing and modification	#N/A	#N/A	0
DnaJ-class molecular chaperone with C-terminal Zn finger domain	COG0484	0	0	O			Posttranslational modification, protein turnover, chaperones	#N/A	#N/A	0
Double Era-like domain GTPase Der	COG1160	0	0	J			Translation, ribosomal structure and biogenesis	#N/A	#N/A	0
dsDNA-specific endonuclease/ATPase MutS2	COG1193	0	0	L			Replication, recombination and repair	#N/A	#N/A	0
dsRNA-specific ribonuclease	COG0571	0	1	K			Transcription	#N/A	#N/A	0
dTDP-4-amino-4,6-dideoxygalactose transaminase	COG0399	0	0	M			Cell wall/membrane/envelope biogenesis	#N/A	#N/A	0
dTDP-4-dehydrorhamnose 3,5-epimerase or related enzyme	COG1898	0	0	M			Cell wall/membrane/envelope biogenesis	#N/A	#N/A	0
dTDP-4-dehydrorhamnose reductase	COG1091	0	0	M			Cell wall/membrane/envelope biogenesis	#N/A	#N/A	0
dTDP-D-glucose 4,6-dehydratase	COG1088	0	1	M			Cell wall/membrane/envelope biogenesis	#N/A	#N/A	0
dTDP-glucose pyrophosphorylase	COG1209	0	1	M			Cell wall/membrane/envelope biogenesis	#N/A	#N/A	0
dUTP pyrophosphatase (dUTPase)	COG0756	2	2	V	F		Defense mechanisms	Nucleotide transport and metabolism	#N/A	Thymidylate biosynthesis
EAL domain, c-di-GMP-specific phosphodiesterase class I (or its enzymatically inactive variant)	COG2200	0	0	T			Signal transduction mechanisms	#N/A	#N/A	0
ECF-type transporter transmembrane protein EcfT	COG0619	0	1	H			Coenzyme transport and metabolism	#N/A	#N/A	0
Electron transfer flavoprotein, alpha and beta subunits	COG2086	0	0	C			Energy production and conversion	#N/A	#N/A	0
Electron transfer flavoprotein, alpha subunit FixB	COG2025	0	0	C			Energy production and conversion	#N/A	#N/A	0
Enamine deaminase RidA, house cleaning of reactive enamine intermediates, YjgF/YER057c/UK114 family	COG0251	0	0	V			Defense mechanisms	#N/A	#N/A	Pyrimidine degradation
Endolytic transglycosylase MltG, terminates peptidoglycan polymerization	COG1559	0	0	M			Cell wall/membrane/envelope biogenesis	#N/A	#N/A	0
Endonuclease I	COG2356	0	0	L			Replication, recombination and repair	#N/A	#N/A	0
Endonuclease III	COG0177	0	0	L			Replication, recombination and repair	#N/A	#N/A	0
Endonuclease IV	COG0648	0	0	L			Replication, recombination and repair	#N/A	#N/A	0
Endonuclease YncB, thermonuclease family	COG1525	0	0	L			Replication, recombination and repair	#N/A	#N/A	0
EndoRNase involved in mRNA decay, NYN (Nedd4-BP1/Rae1/YacP nuclease) family, contains PIN domain	COG3688	0	0	J			Translation, ribosomal structure and biogenesis	#N/A	#N/A	0
Energy-coupling factor transporter ATP-binding protein EcfA2	COG1122	0	0	P	R		Inorganic ion transport and metabolism	General function prediction only	#N/A	0
Enolase	COG0148	1	1	G			Carbohydrate transport and metabolism	#N/A	#N/A	Glycolysis
Enoyl-[acyl-carrier-protein] reductase FabI	COG0623	1	1	I			Lipid transport and metabolism	#N/A	#N/A	Fatty acid biosynthesis
Enoyl-CoA hydratase/carnithine racemase	COG1024	3	4	I			Lipid transport and metabolism	#N/A	#N/A	Fatty acid biosynthesis
EntE, 2,3-dihydroxybenzoate-AMP synthase component of non-ribosomal peptide synthetase	COG1021	1	1	Q			Secondary metabolites biosynthesis, transport and catabolism	#N/A	#N/A	0
Enterochelin esterase or related enzyme	COG2382	0	0	P			Inorganic ion transport and metabolism	#N/A	#N/A	0
EntF, seryl-AMP synthase component of non-ribosomal peptide synthetase	COG1020	1	2	Q			Secondary metabolites biosynthesis, transport and catabolism	#N/A	#N/A	0
Epoxyqueuosine reductase QueG (queuosine biosynthesis)	COG1600	0	0	J			Translation, ribosomal structure and biogenesis	#N/A	#N/A	tRNA modification
Erythromycin esterase homolog	COG2312	0	0	Q			Secondary metabolites biosynthesis, transport and catabolism	#N/A	#N/A	0
Esterase/lipase	COG1647	0	0	Q			Secondary metabolites biosynthesis, transport and catabolism	#N/A	#N/A	0
ESX protein secretion system component YukC	COG4499	0	0	U			Intracellular trafficking, secretion, and vesicular transport	#N/A	#N/A	0
ESX protein secretion system component YukD	COG5417	0	0	U			Intracellular trafficking, secretion, and vesicular transport	#N/A	#N/A	0
Ethanolamine transporter EutH, required for ethanolamine utilization at low pH	COG3192	1	1	E			Amino acid transport and metabolism	#N/A	#N/A	0
Eukaryotic-type DNA primase	COG3285	0	1	L			Replication, recombination and repair	#N/A	#N/A	0
Excinuclease UvrABC ATPase subunit	COG0178	0	0	L			Replication, recombination and repair	#N/A	#N/A	0
Excinuclease UvrABC helicase subunit UvrB	COG0556	0	0	L			Replication, recombination and repair	#N/A	#N/A	0
Excinuclease UvrABC, nuclease subunit	COG0322	0	0	L			Replication, recombination and repair	#N/A	#N/A	0
Exo-beta-N-acetylmuramidase YbbC/NamZ, DUF1343 family	COG3876	0	0	M			Cell wall/membrane/envelope biogenesis	#N/A	#N/A	0
Exonuclease III	COG0708	0	0	L			Replication, recombination and repair	#N/A	#N/A	0
Exonuclease VII small subunit	COG1722	0	0	L			Replication, recombination and repair	#N/A	#N/A	0
Exonuclease VII, large subunit	COG1570	0	0	L			Replication, recombination and repair	#N/A	#N/A	0
Exopolysaccharide biosynthesis protein EpsI, predicted pyruvyl transferase	COG5039	0	0	M	G		Cell wall/membrane/envelope biogenesis	Carbohydrate transport and metabolism	#N/A	0
Exoribonuclease R	COG0557	0	0	K			Transcription	#N/A	#N/A	0
Extracytoplasmic sensor domain CHASE3 (specificity unknown)	COG5278	0	0	T			Signal transduction mechanisms	#N/A	#N/A	0
FAD synthase	COG0196	2	2	H			Coenzyme transport and metabolism	#N/A	#N/A	Riboflavin/FAD biosynthesis
FAD/FMN-containing lactate dehydrogenase/glycolate oxidase	COG0277	1	1	C			Energy production and conversion	#N/A	#N/A	0
Fatty acid desaturase	COG3239	0	0	I			Lipid transport and metabolism	#N/A	#N/A	0
Fatty acid-binding protein DegV (function unknown)	COG1307	0	0	I			Lipid transport and metabolism	#N/A	#N/A	0
Fe-S cluster assembly ATPase SufC	COG0396	0	0	O			Posttranslational modification, protein turnover, chaperones	#N/A	#N/A	0
Fe-S cluster assembly iron-binding protein IscA	COG0316	0	0	O			Posttranslational modification, protein turnover, chaperones	#N/A	#N/A	0
Fe-S cluster assembly scaffold protein IscU, NifU family	COG0822	0	0	O			Posttranslational modification, protein turnover, chaperones	#N/A	#N/A	0
Fe-S cluster assembly scaffold protein SufB	COG0719	0	0	O			Posttranslational modification, protein turnover, chaperones	#N/A	#N/A	0
Fe-S cluster biogenesis protein NfuA, 4Fe-4S-binding domain	COG0694	0	0	O			Posttranslational modification, protein turnover, chaperones	#N/A	#N/A	0
Fe-S cluster carrier ATPase, Mrp/ApbC/NBP35 family	COG0489	0	0	D			Cell cycle control, cell division, chromosome partitioning	#N/A	#N/A	0
Fe-S cluster-containing oxidoreductase, includes glycolate oxidase subunit GlcF	COG0247	0	1	C			Energy production and conversion	#N/A	#N/A	0
Fe2+ or Zn2+ uptake regulation protein Fur/Zur	COG0735	0	0	P			Inorganic ion transport and metabolism	#N/A	#N/A	0
Fermentation-respiration switch esterase FrsA, DUF1100 family	COG1073	0	0	T			Signal transduction mechanisms	#N/A	#N/A	0
Ferredoxin	COG1141	0	0	C			Energy production and conversion	#N/A	#N/A	0
Ferredoxin subunit of nitrite reductase or a ring-hydroxylating dioxygenase	COG2146	1	1	P	Q		Inorganic ion transport and metabolism	Secondary metabolites biosynthesis, transport and catabolism	#N/A	0
Fibronectin type 3 domain	COG3401	0	0	R			General function prediction only	#N/A	#N/A	0
FKBP-type peptidyl-prolyl cis-trans isomerase (trigger factor)	COG0544	0	0	O			Posttranslational modification, protein turnover, chaperones	#N/A	#N/A	0
Flagellar assembly factor FliW	COG1699	0	0	N			Cell motility	#N/A	#N/A	0
Flagellar basal body rod protein FlgB	COG1815	0	0	N			Cell motility	#N/A	#N/A	0
Flagellar basal body rod protein FlgC	COG1558	0	0	N			Cell motility	#N/A	#N/A	0
Flagellar basal body rod protein FlgG	COG4786	0	0	N			Cell motility	#N/A	#N/A	0
Flagellar basal body-associated protein FliL	COG1580	0	0	N			Cell motility	#N/A	#N/A	0
Flagellar biogenesis protein FliO	COG3190	0	0	N			Cell motility	#N/A	#N/A	0
Flagellar biosynthesis chaperone FliJ	COG2882	0	0	N			Cell motility	#N/A	#N/A	0
Flagellar biosynthesis GTPase FlhF	COG1419	0	0	N			Cell motility	#N/A	#N/A	0
Flagellar biosynthesis protein FlhA	COG1298	0	0	N			Cell motility	#N/A	#N/A	0
Flagellar biosynthesis protein FlhB	COG1377	0	0	N			Cell motility	#N/A	#N/A	0
Flagellar biosynthesis protein FliP	COG1338	0	0	N			Cell motility	#N/A	#N/A	0
Flagellar biosynthesis protein FliQ	COG1987	0	0	N			Cell motility	#N/A	#N/A	0
Flagellar biosynthesis protein FliR	COG1684	0	0	N			Cell motility	#N/A	#N/A	0
Flagellar biosynthesis/type III secretory pathway ATPase FliI	COG1157	0	0	N	U		Cell motility	Intracellular trafficking, secretion, and vesicular transport	#N/A	0
Flagellar biosynthesis/type III secretory pathway M-ring protein FliF/YscJ	COG1766	0	0	N	U		Cell motility	Intracellular trafficking, secretion, and vesicular transport	#N/A	0
Flagellar biosynthesis/type III secretory pathway protein FliH	COG1317	0	0	N	U		Cell motility	Intracellular trafficking, secretion, and vesicular transport	#N/A	0
Flagellar capping protein FliD	COG1345	0	0	N			Cell motility	#N/A	#N/A	0
Flagellar hook-associated protein FlgK	COG1256	0	0	N			Cell motility	#N/A	#N/A	0
Flagellar hook-basal body complex protein FliE	COG1677	0	0	N			Cell motility	#N/A	#N/A	0
Flagellar hook-capping protein FlgD	COG1843	0	0	N			Cell motility	#N/A	#N/A	0
Flagellar hook-length control protein FliK	COG3144	0	0	N			Cell motility	#N/A	#N/A	0
Flagellar motility protein MotE, a chaperone for MotC folding	COG3334	0	0	N			Cell motility	#N/A	#N/A	0
Flagellar motor component MotA	COG1291	0	0	N			Cell motility	#N/A	#N/A	0
Flagellar motor protein MotB	COG1360	0	0	N			Cell motility	#N/A	#N/A	0
Flagellar motor switch protein FliG	COG1536	0	0	N			Cell motility	#N/A	#N/A	0
Flagellar motor switch protein FliM	COG1868	0	0	N			Cell motility	#N/A	#N/A	0
Flagellar motor switch/type III secretory pathway protein FliN	COG1886	0	0	N	U		Cell motility	Intracellular trafficking, secretion, and vesicular transport	#N/A	0
Flagellin and related hook-associated protein FlgL	COG1344	0	0	N			Cell motility	#N/A	#N/A	0
Flagellin-specific chaperone FliS	COG1516	0	0	N	U		Cell motility	Intracellular trafficking, secretion, and vesicular transport	#N/A	0
Flagellum-specific peptidoglycan hydrolase FlgJ	COG1705	0	1	M	N		Cell wall/membrane/envelope biogenesis	Cell motility	#N/A	0
Flavin prenyltransferase UbiX	COG0163	0	1	H			Coenzyme transport and metabolism	#N/A	#N/A	Ubiquinone biosynthesis
Flavin-dependent oxidoreductase, luciferase family (includes alkanesulfonate monooxygenase SsuD and methylene tetrahydromethanopterin reductase)	COG2141	1	1	H	R		Coenzyme transport and metabolism	General function prediction only	#N/A	Pyrimidine degradation
Flavodoxin	COG0716	0	0	C			Energy production and conversion	#N/A	#N/A	Heme biosynthesis
Flavodoxin NrdI, NrdF-interacting activator of class Ib ribonucleotide reductase	COG1780	1	1	F			Nucleotide transport and metabolism	#N/A	#N/A	0
Flavodoxin/ferredoxin--NADP reductase	COG1018	0	1	C			Energy production and conversion	#N/A	#N/A	0
Flavoprotein (flavin reductase) subunit CysJ of sulfite and N-hydroxylaminopurine reductases	COG0369	1	1	F	P		Nucleotide transport and metabolism	Inorganic ion transport and metabolism	#N/A	Cysteine biosynthesis
Flp pilus assembly protein TadD, contains TPR repeats	COG5010	0	0	W	U		Extracellular structures	Intracellular trafficking, secretion, and vesicular transport	#N/A	0
Fluoride ion exporter CrcB/FEX, affects chromosome condensation	COG0239	0	0	D	P		Cell cycle control, cell division, chromosome partitioning	Inorganic ion transport and metabolism	#N/A	0
FMN and 5-amino-6-(5-phospho-D-ribitylamino)uracil phosphatase YigB, HAD superfamily (riboflavin biosynthesis)	COG1011	0	1	H			Coenzyme transport and metabolism	#N/A	#N/A	0
FMN reductase RutF, DIM6/NTAB family	COG1853	0	0	C			Energy production and conversion	#N/A	#N/A	Pyrimidine degradation
FMN-dependent dehydrogenase, includes L-lactate dehydrogenase and type II isopentenyl diphosphate isomerase	COG1304	1	1	C	I	R	Energy production and conversion	Lipid transport and metabolism	General function prediction only	Isoprenoid biosynthesis
FMN-dependent NADH-azoreductase	COG1182	1	0	C			Energy production and conversion	#N/A	#N/A	0
FoF1-type ATP synthase, alpha subunit	COG0056	1	1	C			Energy production and conversion	#N/A	#N/A	FoF1-type ATP synthase
FoF1-type ATP synthase, beta subunit	COG0055	1	1	C			Energy production and conversion	#N/A	#N/A	FoF1-type ATP synthase
FoF1-type ATP synthase, delta subunit	COG0712	1	1	C			Energy production and conversion	#N/A	#N/A	FoF1-type ATP synthase
FoF1-type ATP synthase, epsilon subunit	COG0355	1	1	C			Energy production and conversion	#N/A	#N/A	FoF1-type ATP synthase
FoF1-type ATP synthase, gamma subunit	COG0224	1	1	C			Energy production and conversion	#N/A	#N/A	FoF1-type ATP synthase
FoF1-type ATP synthase, membrane subunit a	COG0356	1	1	C			Energy production and conversion	#N/A	#N/A	FoF1-type ATP synthase
FoF1-type ATP synthase, membrane subunit b or b'	COG0711	1	1	C			Energy production and conversion	#N/A	#N/A	FoF1-type ATP synthase
FoF1-type ATP synthase, membrane subunit c/Archaeal/vacuolar-type H+-ATPase, subunit K	COG0636	1	1	C			Energy production and conversion	#N/A	#N/A	FoF1-type ATP synthase
Folate-dependent phosphoribosylglycinamide formyltransferase PurN	COG0299	1	1	F			Nucleotide transport and metabolism	#N/A	#N/A	Purine biosynthesis
Folate-dependent tRNA-U54 methylase TrmFO/GidA	COG1206	0	0	J			Translation, ribosomal structure and biogenesis	#N/A	#N/A	tRNA modification
Folylpolyglutamate synthase/Dihydropteroate synthase	COG0285	1	1	H			Coenzyme transport and metabolism	#N/A	#N/A	Folate biosynthesis
Forespore-specific anti-sigma-G factor CsfB/Gin	COG5865	0	0	K	D		Transcription	Cell cycle control, cell division, chromosome partitioning	#N/A	0
Formamidopyrimidine-DNA glycosylase	COG0266	0	0	L			Replication, recombination and repair	#N/A	#N/A	0
Formate dehydrogenase assembly factor FdhD, a sulfurtransferase	COG1526	1	1	C			Energy production and conversion	#N/A	#N/A	0
Formate hydrogenlyase subunit 3/Multisubunit Na+/H+ antiporter, MnhD subunit	COG0651	1	1	C	P		Energy production and conversion	Inorganic ion transport and metabolism	#N/A	0
Formate-dependent phosphoribosylglycinamide formyltransferase (GAR transformylase)	COG0027	1	1	F			Nucleotide transport and metabolism	#N/A	#N/A	Purine biosynthesis
Formate/nitrite transporter FocA, FNT family	COG2116	2	2	P			Inorganic ion transport and metabolism	#N/A	#N/A	0
Formylglycine-generating enzyme, required for sulfatase activity, contains SUMF1/FGE domain	COG1262	0	0	O			Posttranslational modification, protein turnover, chaperones	#N/A	#N/A	0
Formyltetrahydrofolate hydrolase	COG0788	1	1	F			Nucleotide transport and metabolism	#N/A	#N/A	Purine biosynthesis
Fructose-1,6-bisphosphatase	COG3855	1	1	G			Carbohydrate transport and metabolism	#N/A	#N/A	Gluconeogenesis
Fructose-1,6-bisphosphatase/sedoheptulose 1,7-bisphosphatase or related protein	COG1494	0	0	G			Carbohydrate transport and metabolism	#N/A	#N/A	0
Fructose/tagatose bisphosphate aldolase	COG0191	2	2	G			Carbohydrate transport and metabolism	#N/A	#N/A	Glycolysis
Fructoselysine-6-P-deglycase FrlB or related protein, duplicated sugar isomerase (SIS) domain	COG2222	0	1	M			Cell wall/membrane/envelope biogenesis	#N/A	#N/A	0
Fucose 4-O-acetylase or related acetyltransferase	COG3594	0	0	G			Carbohydrate transport and metabolism	#N/A	#N/A	0
Fucose permease	COG0738	1	1	G			Carbohydrate transport and metabolism	#N/A	#N/A	0
Fumarate hydratase class II	COG0114	1	1	C			Energy production and conversion	#N/A	#N/A	TCA cycle
FxsA protein affecting phage T7 exclusion by the F plasmid, UPF0716 family	COG3030	0	0	R			General function prediction only	#N/A	#N/A	0
GAF domain	COG2203	0	0	T			Signal transduction mechanisms	#N/A	#N/A	0
GAF domain-containing protein, putative methionine-R-sulfoxide reductase	COG1956	0	0	V	T		Defense mechanisms	Signal transduction mechanisms	#N/A	0
Galactokinase	COG0153	1	1	G			Carbohydrate transport and metabolism	#N/A	#N/A	0
Galactose mutarotase or related enzyme	COG2017	0	0	G			Carbohydrate transport and metabolism	#N/A	#N/A	0
Galactose-1-phosphate uridylyltransferase	COG4468	1	1	G			Carbohydrate transport and metabolism	#N/A	#N/A	0
Gamma-glutamyl phosphate reductase	COG0014	1	1	E			Amino acid transport and metabolism	#N/A	#N/A	Proline biosynthesis
Gamma-glutamylcyclotransferase ChaC2 (glutathione degradation)	COG3703	0	0	P			Inorganic ion transport and metabolism	#N/A	#N/A	0
Gamma-glutamyltranspeptidase	COG0405	1	1	E			Amino acid transport and metabolism	#N/A	#N/A	0
Gas vesicle protein YhaH	COG4980	0	0	R			General function prediction only	#N/A	#N/A	0
General stress protein 26 (function unknown)	COG3871	0	0	S			Function unknown	#N/A	#N/A	0
General stress protein CsbA (function unknown)	COG4897	0	0	S			Function unknown	#N/A	#N/A	0
General stress protein YciG, contains tandem KGG domains	COG3729	0	0	R			General function prediction only	#N/A	#N/A	0
Geranylgeranyl pyrophosphate synthase	COG0142	2	2	H			Coenzyme transport and metabolism	#N/A	#N/A	Isoprenoid biosynthesis
GGDEF domain, diguanylate cyclase (c-di-GMP synthetase) or its enzymatically inactive variants	COG2199	0	0	T			Signal transduction mechanisms	#N/A	#N/A	0
Glucan phosphorylase	COG0058	1	1	G			Carbohydrate transport and metabolism	#N/A	#N/A	0
Glucosamine 6-phosphate synthetase, contains amidotransferase and phosphosugar isomerase domains	COG0449	1	1	M			Cell wall/membrane/envelope biogenesis	#N/A	#N/A	0
Glucose uptake protein GlcU	COG4975	0	1	G			Carbohydrate transport and metabolism	#N/A	#N/A	0
Glucose-1-phosphate adenylyltransferase (ADP-glucose pyrophosphorylase)	COG0448	2	2	G			Carbohydrate transport and metabolism	#N/A	#N/A	0
Glucose-6-phosphate 1-dehydrogenase	COG0364	1	1	G			Carbohydrate transport and metabolism	#N/A	#N/A	Pentose phosphate pathway
Glucose-6-phosphate isomerase	COG0166	1	1	G			Carbohydrate transport and metabolism	#N/A	#N/A	Glycolysis
Glucuronate isomerase	COG1904	1	1	G			Carbohydrate transport and metabolism	#N/A	#N/A	0
Glutamate 5-kinase	COG0263	2	2	E			Amino acid transport and metabolism	#N/A	#N/A	Proline biosynthesis
Glutamate dehydrogenase/leucine dehydrogenase	COG0334	3	3	E			Amino acid transport and metabolism	#N/A	#N/A	Glutamine biosynthesis
Glutamate N-acetyltransferase (ornithine transacetylase)	COG1364	1	1	E			Amino acid transport and metabolism	#N/A	#N/A	Arginine biosynthesis
Glutamate racemase	COG0796	2	1	M			Cell wall/membrane/envelope biogenesis	#N/A	#N/A	Mureine biosynthesis
Glutamate synthase domain 1	COG0067	1	1	E			Amino acid transport and metabolism	#N/A	#N/A	Glutamine biosynthesis
Glutamate synthase domain 2	COG0069	1	1	E			Amino acid transport and metabolism	#N/A	#N/A	Glutamine biosynthesis
Glutamate synthase domain 3	COG0070	1	1	E			Amino acid transport and metabolism	#N/A	#N/A	Glutamine biosynthesis
Glutamate-1-semialdehyde aminotransferase	COG0001	2	2	H			Coenzyme transport and metabolism	#N/A	#N/A	Heme biosynthesis
Glutaminase	COG2066	2	2	E			Amino acid transport and metabolism	#N/A	#N/A	0
Glutamine phosphoribosylpyrophosphate amidotransferase	COG0034	1	1	F			Nucleotide transport and metabolism	#N/A	#N/A	Purine biosynthesis
Glutamine synthetase	COG0174	1	1	E			Amino acid transport and metabolism	#N/A	#N/A	Glutamine biosynthesis
Glutamyl- or glutaminyl-tRNA synthetase	COG0008	1	0	J			Translation, ribosomal structure and biogenesis	#N/A	#N/A	Heme biosynthesis
Glutamyl-tRNA reductase	COG0373	1	1	H			Coenzyme transport and metabolism	#N/A	#N/A	Heme biosynthesis
Glutaredoxin	COG0695	0	0	O			Posttranslational modification, protein turnover, chaperones	#N/A	#N/A	0
Glyceraldehyde-3-phosphate dehydrogenase/erythrose-4-phosphate dehydrogenase	COG0057	2	2	G			Carbohydrate transport and metabolism	#N/A	#N/A	Glycolysis
Glycerate kinase	COG1929	1	1	G			Carbohydrate transport and metabolism	#N/A	#N/A	Non-phosphorylated Entner-Doudoroff pathway
Glycerol dehydrogenase or related enzyme, iron-containing ADH family	COG0371	0	0	C			Energy production and conversion	#N/A	#N/A	Isoprenoid biosynthesis
Glycerol kinase	COG0554	1	1	C			Energy production and conversion	#N/A	#N/A	0
Glycerol uptake facilitator or related aquaporin (Major Intrinsic protein Family)	COG0580	1	1	G			Carbohydrate transport and metabolism	#N/A	#N/A	0
Glycerol-1-phosphate heptaprenyltransferase	COG1646	0	0	I			Lipid transport and metabolism	#N/A	#N/A	0
Glycerol-3-phosphate cytidylyltransferase, cytidylyltransferase family	COG0615	1	1	M			Cell wall/membrane/envelope biogenesis	#N/A	#N/A	Riboflavin/FAD biosynthesis
Glycerol-3-phosphate dehydrogenase	COG0240	1	1	C			Energy production and conversion	#N/A	#N/A	Isoprenoid biosynthesis
Glycerol-3-phosphate dehydrogenase	COG0578	1	1	C			Energy production and conversion	#N/A	#N/A	Isoprenoid biosynthesis
Glycerol-3-phosphate responsive antiterminator (mRNA-binding)	COG1954	0	0	K			Transcription	#N/A	#N/A	0
Glycerophosphoryl diester phosphodiesterase	COG0584	1	3	I			Lipid transport and metabolism	#N/A	#N/A	0
Glycine cleavage system protein H (lipoate-binding)	COG0509	0	1	E			Amino acid transport and metabolism	#N/A	#N/A	Glycine cleavage
Glycine cleavage system protein P (pyridoxal-binding), C-terminal domain	COG1003	0	1	E			Amino acid transport and metabolism	#N/A	#N/A	Glycine cleavage
Glycine cleavage system protein P (pyridoxal-binding), N-terminal domain	COG0403	0	1	E			Amino acid transport and metabolism	#N/A	#N/A	Glycine cleavage
Glycine cleavage system protein T (aminomethyltransferase)	COG0404	0	1	E			Amino acid transport and metabolism	#N/A	#N/A	Glycine cleavage
Glycine/D-amino acid oxidase (deaminating)	COG0665	1	1	E			Amino acid transport and metabolism	#N/A	#N/A	0
Glycine/serine hydroxymethyltransferase	COG0112	1	1	E			Amino acid transport and metabolism	#N/A	#N/A	Serine biosynthesis
Glycogen synthase	COG0297	1	1	G			Carbohydrate transport and metabolism	#N/A	#N/A	0
Glycosidase/amylase (phosphorylase)	COG0366	3	4	G			Carbohydrate transport and metabolism	#N/A	#N/A	0
Glycosyltransferase involved in cell wall bisynthesis	COG0438	3	3	M			Cell wall/membrane/envelope biogenesis	#N/A	#N/A	0
	COG0463	2	4	M			Cell wall/membrane/envelope biogenesis	#N/A	#N/A	0
Glycosyltransferase, catalytic subunit of cellulose synthase and poly-beta-1,6-N-acetylglucosamine synthase	COG1215	0	0	N			Cell motility	#N/A	#N/A	0
Glycyl-tRNA synthetase, alpha subunit	COG0752	0	0	J			Translation, ribosomal structure and biogenesis	#N/A	#N/A	Aminoacyl-tRNA synthetases
Glycyl-tRNA synthetase, beta subunit	COG0751	0	0	J			Translation, ribosomal structure and biogenesis	#N/A	#N/A	Aminoacyl-tRNA synthetases
Glyoxylase or a related metal-dependent hydrolase, beta-lactamase superfamily II	COG0491	0	2	R			General function prediction only	#N/A	#N/A	0
GMP synthase, glutamine amidotransferase domain	COG0518	1	1	F			Nucleotide transport and metabolism	#N/A	#N/A	Purine biosynthesis
GMP synthase, PP-ATPase domain/subunit	COG0519	1	1	F			Nucleotide transport and metabolism	#N/A	#N/A	Purine biosynthesis
GrpB domain, predicted nucleotidyltransferase, UPF0157 family	COG2320	0	0	R			General function prediction only	#N/A	#N/A	0
GTP 3',8-cyclase (molybdenum cofactor biosynthesis protein MoaA)	COG2896	0	0	H			Coenzyme transport and metabolism	#N/A	#N/A	Molybdopterin biosynthesis
GTP cyclohydrolase FolE2	COG1469	0	0	H			Coenzyme transport and metabolism	#N/A	#N/A	Folate biosynthesis
GTP cyclohydrolase I	COG0302	1	1	H			Coenzyme transport and metabolism	#N/A	#N/A	Folate biosynthesis
GTP cyclohydrolase II	COG0807	1	1	H			Coenzyme transport and metabolism	#N/A	#N/A	Riboflavin/FAD biosynthesis
GTP-binding protein EngB required for normal cell division	COG0218	0	0	D			Cell cycle control, cell division, chromosome partitioning	#N/A	#N/A	0
GTP-sensing pleiotropic transcriptional regulator CodY	COG4465	0	0	K			Transcription	#N/A	#N/A	0
GTPase Era, involved in 16S rRNA processing	COG1159	0	0	J			Translation, ribosomal structure and biogenesis	#N/A	#N/A	0
GTPase involved in cell partioning and DNA repair	COG0536	0	0	L	D		Replication, recombination and repair	Cell cycle control, cell division, chromosome partitioning	#N/A	0
Guanylate kinase	COG0194	1	1	F			Nucleotide transport and metabolism	#N/A	#N/A	0
GyrI-like small molecule binding domain	COG4978	0	0	T			Signal transduction mechanisms	#N/A	#N/A	0
H+/gluconate symporter GntT or related permease, GntP/DsdX family	COG2610	2	2	G			Carbohydrate transport and metabolism	#N/A	#N/A	0
HD superfamily phosphodieaserase, includes HD domain of RNase Y	COG1418	0	0	J	R		Translation, ribosomal structure and biogenesis	General function prediction only	#N/A	0
HD superfamily phosphohydrolase	COG1078	0	2	R			General function prediction only	#N/A	#N/A	0
HEAT repeat	COG1413	0	0	R			General function prediction only	#N/A	#N/A	0
Heme A synthase	COG1612	1	1	H			Coenzyme transport and metabolism	#N/A	#N/A	0
Heme-degrading monooxygenase HmoA and related ABM domain proteins	COG2329	0	0	H			Coenzyme transport and metabolism	#N/A	#N/A	0
Heme/copper-type cytochrome/quinol oxidase, subunit 1	COG0843	2	2	C			Energy production and conversion	#N/A	#N/A	0
Heme/copper-type cytochrome/quinol oxidase, subunit 2	COG1622	2	2	C			Energy production and conversion	#N/A	#N/A	0
Heme/copper-type cytochrome/quinol oxidase, subunit 3	COG1845	2	2	C			Energy production and conversion	#N/A	#N/A	0
Heme/copper-type cytochrome/quinol oxidase, subunit 4	COG3125	2	2	C			Energy production and conversion	#N/A	#N/A	0
Hemoglobin-like flavoprotein	COG1017	0	1	C			Energy production and conversion	#N/A	#N/A	0
Hemolysin-related protein, contains CBS domains, UPF0053 family	COG1253	0	0	R			General function prediction only	#N/A	#N/A	0
High-affinity Fe2+/Pb2+ permease	COG0672	1	0	P			Inorganic ion transport and metabolism	#N/A	#N/A	0
Histidine ammonia-lyase	COG2986	1	1	E			Amino acid transport and metabolism	#N/A	#N/A	0
Histidinol dehydrogenase	COG0141	1	1	E			Amino acid transport and metabolism	#N/A	#N/A	Histidine biosynthesis
Histidinol phosphatase or related hydrolase of the PHP family	COG1387	1	1	E	R		Amino acid transport and metabolism	General function prediction only	#N/A	Histidine biosynthesis
Histidinol-phosphate/aromatic aminotransferase or cobyric acid decarboxylase	COG0079	1	1	E			Amino acid transport and metabolism	#N/A	#N/A	Cobalamine/B12 biosynthesis
Histidyl-tRNA synthetase	COG0124	0	0	J			Translation, ribosomal structure and biogenesis	#N/A	#N/A	Aminoacyl-tRNA synthetases
Holliday junction resolvase RusA (prophage-encoded endonuclease)	COG4570	0	0	L			Replication, recombination and repair	#N/A	#N/A	0
Holliday junction resolvasome RuvABC DNA-binding subunit	COG0632	0	0	L			Replication, recombination and repair	#N/A	#N/A	0
Holliday junction resolvasome RuvABC, ATP-dependent DNA helicase subunit RuvB	COG2255	0	0	L			Replication, recombination and repair	#N/A	#N/A	0
Homoaconitase/3-isopropylmalate dehydratase large subunit	COG0065	1	1	E			Amino acid transport and metabolism	#N/A	#N/A	Isoleucine, leucine, valine biosynthesis
Homocysteine/selenocysteine methylase (S-methylmethionine-dependent)	COG2040	0	1	E			Amino acid transport and metabolism	#N/A	#N/A	0
Homoserine dehydrogenase	COG0460	1	1	E			Amino acid transport and metabolism	#N/A	#N/A	Methionine biosynthesis
Homoserine kinase	COG0083	1	1	E			Amino acid transport and metabolism	#N/A	#N/A	Threonine biosynthesis
Homoserine O-succinyltransferase	COG1897	1	1	E			Amino acid transport and metabolism	#N/A	#N/A	Methionine biosynthesis
HPr or related phosphotransfer protein	COG1925	1	1	T	G		Signal transduction mechanisms	Carbohydrate transport and metabolism	#N/A	0
Hydroxyethylthiazole kinase, sugar kinase family	COG2145	1	1	H			Coenzyme transport and metabolism	#N/A	#N/A	Thiamine biosynthesis
Hydroxymethylpyrimidine pyrophosphatase and other HAD family phosphatases	COG0561	0	0	H	R		Coenzyme transport and metabolism	General function prediction only	#N/A	0
Hydroxymethylpyrimidine/phosphomethylpyrimidine kinase	COG0351	2	2	H			Coenzyme transport and metabolism	#N/A	#N/A	Thiamine biosynthesis
Hypoxanthine-guanine phosphoribosyltransferase	COG0634	1	1	F			Nucleotide transport and metabolism	#N/A	#N/A	Purine salvage
Imidazole glycerol phosphate synthase subunit HisF	COG0107	1	1	E			Amino acid transport and metabolism	#N/A	#N/A	Histidine biosynthesis
Imidazoleglycerol phosphate dehydratase HisB	COG0131	1	1	E			Amino acid transport and metabolism	#N/A	#N/A	Histidine biosynthesis
Imidazoleglycerol phosphate synthase glutamine amidotransferase subunit HisH	COG0118	1	1	E			Amino acid transport and metabolism	#N/A	#N/A	Histidine biosynthesis
Imidazolonepropionase or related amidohydrolase	COG1228	1	1	Q			Secondary metabolites biosynthesis, transport and catabolism	#N/A	#N/A	0
IMP dehydrogenase/GMP reductase	COG0516	3	3	F			Nucleotide transport and metabolism	#N/A	#N/A	Purine biosynthesis
Inorganic pyrophosphatase/exopolyphosphatase	COG1227	1	1	C			Energy production and conversion	#N/A	#N/A	0
Inosine/xanthosine triphosphate pyrophosphatase, all-alpha NTP-PPase family	COG0127	0	1	F			Nucleotide transport and metabolism	#N/A	#N/A	0
Integral membrane protein YbhL, putative Ca2+ regulator, Bax inhibitor (BI-1)/TMBIM family	COG0670	0	0	P			Inorganic ion transport and metabolism	#N/A	#N/A	0
Intein/homing endonuclease	COG1372	0	0	L	X		Replication, recombination and repair	Mobilome: prophages, transposons	#N/A	0
Iron uptake system EfeUOB, periplasmic (or lipoprotein) component EfeO/EfeM	COG2822	1	1	P			Inorganic ion transport and metabolism	#N/A	#N/A	0
Iron-binding protein Fra/YdhG, frataxin family (Fe-S cluster biosynthesis)	COG5646	0	0	O	P		Posttranslational modification, protein turnover, chaperones	Inorganic ion transport and metabolism	#N/A	0
Isochorismate hydrolase	COG1535	1	1	Q			Secondary metabolites biosynthesis, transport and catabolism	#N/A	#N/A	0
Isochorismate synthase EntC	COG1169	2	2	H	Q		Coenzyme transport and metabolism	Secondary metabolites biosynthesis, transport and catabolism	#N/A	Menaquinone biosynthesis
Isocitrate dehydrogenase	COG0538	1	1	C			Energy production and conversion	#N/A	#N/A	TCA cycle
Isocitrate/isopropylmalate dehydrogenase	COG0473	2	2	C	E		Energy production and conversion	Amino acid transport and metabolism	#N/A	TCA cycle
Isoleucyl-tRNA synthetase	COG0060	0	0	J			Translation, ribosomal structure and biogenesis	#N/A	#N/A	Aminoacyl-tRNA synthetases
Isopropylmalate/homocitrate/citramalate synthases	COG0119	2	2	E			Amino acid transport and metabolism	#N/A	#N/A	Isoleucine, leucine, valine biosynthesis
K+-sensing histidine kinase KdpD	COG2205	0	0	T			Signal transduction mechanisms	#N/A	#N/A	0
K+/H+ antiporter KhtSTU, c-di-AMP-binding regulatory subunit KhtT, contains RCK_C (TrkA_C) domain	COG0490	0	0	T	P		Signal transduction mechanisms	Inorganic ion transport and metabolism	#N/A	0
Kef-type K+ transport system, membrane component KefB	COG0475	2	0	P			Inorganic ion transport and metabolism	#N/A	#N/A	0
Ketol-acid reductoisomerase	COG0059	1	1	E	H		Amino acid transport and metabolism	Coenzyme transport and metabolism	#N/A	Isoleucine, leucine, valine biosynthesis
Ketopantoate hydroxymethyltransferase	COG0413	1	1	H			Coenzyme transport and metabolism	#N/A	#N/A	Pantothenate/CoA biosynthesis
Ketopantoate reductase	COG1893	1	2	H			Coenzyme transport and metabolism	#N/A	#N/A	Pantothenate/CoA biosynthesis
Ketosteroid isomerase homolog YybH	COG4319	0	0	R			General function prediction only	#N/A	#N/A	0
Ketosteroid isomerase-related protein	COG3631	0	0	R			General function prediction only	#N/A	#N/A	0
Kojibiose phosphorylase YcjT	COG1554	1	1	G			Carbohydrate transport and metabolism	#N/A	#N/A	0
L-alanine-DL-glutamate epimerase or related enzyme of enolase superfamily	COG4948	2	3	M	R		Cell wall/membrane/envelope biogenesis	General function prediction only	#N/A	Non-phosphorylated Entner-Doudoroff pathway
L-amino acid N-acyltransferase MnaT	COG1247	0	0	E			Amino acid transport and metabolism	#N/A	#N/A	0
L-arabinose isomerase	COG2160	1	1	G			Carbohydrate transport and metabolism	#N/A	#N/A	0
L-ascorbate lactonase UlaG, metallo-beta-lactamase superfamily	COG2220	0	0	G			Carbohydrate transport and metabolism	#N/A	#N/A	0
L-asparaginase/archaeal Glu-tRNAGln amidotransferase subunit D	COG0252	1	2	J	E		Translation, ribosomal structure and biogenesis	Amino acid transport and metabolism	#N/A	0
L-asparagine transporter or related permease	COG1113	2	2	E			Amino acid transport and metabolism	#N/A	#N/A	0
L-cystine transporter TcyP, sodium:dicarboxylate symporter family	COG1823	1	1	E			Amino acid transport and metabolism	#N/A	#N/A	0
L-lactate permease	COG1620	2	2	C			Energy production and conversion	#N/A	#N/A	0
L-lactate utilization protein LutB, contains a ferredoxin-type domain	COG1139	0	0	C			Energy production and conversion	#N/A	#N/A	0
L-lactate utilization protein LutC, contains LUD domain	COG1556	0	0	C			Energy production and conversion	#N/A	#N/A	0
L-lysine 2,3-aminomutase (EF-P beta-lysylation pathway)	COG1509	1	1	E			Amino acid transport and metabolism	#N/A	#N/A	0
L-rhamnose isomerase	COG4806	1	1	G			Carbohydrate transport and metabolism	#N/A	#N/A	0
L-rhamnose mutarotase	COG3254	0	0	M			Cell wall/membrane/envelope biogenesis	#N/A	#N/A	0
L-serine deaminase	COG1760	3	3	E			Amino acid transport and metabolism	#N/A	#N/A	0
Lactate dehydrogenase or related 2-hydroxyacid dehydrogenase	COG1052	0	1	C	H	R	Energy production and conversion	Coenzyme transport and metabolism	General function prediction only	Pyridoxal phosphate biosynthesis
Large-conductance mechanosensitive channel	COG1970	0	0	M			Cell wall/membrane/envelope biogenesis	#N/A	#N/A	0
LD-carboxypeptidase LdcB, LAS superfamily	COG1876	0	0	M			Cell wall/membrane/envelope biogenesis	#N/A	#N/A	0
Leucyl aminopeptidase	COG0260	0	0	E			Amino acid transport and metabolism	#N/A	#N/A	0
Leucyl aminopeptidase (aminopeptidase T)	COG2309	0	0	E			Amino acid transport and metabolism	#N/A	#N/A	0
Leucyl-tRNA synthetase	COG0495	0	0	J			Translation, ribosomal structure and biogenesis	#N/A	#N/A	Aminoacyl-tRNA synthetases
Lipoate synthase	COG0320	0	1	H			Coenzyme transport and metabolism	#N/A	#N/A	Lipoate biosynthesis
Lipoate-protein ligase A	COG0095	0	3	H			Coenzyme transport and metabolism	#N/A	#N/A	Lipoate biosynthesis
Lipopolysaccharide biosynthesis protein, LPS:glycosyltransferase	COG1442	0	0	M			Cell wall/membrane/envelope biogenesis	#N/A	#N/A	0
Lipoprotein Med, regulator of KinD/Spo0A, PBP1-ABC superfamily, includes NupN	COG1744	0	1	T			Signal transduction mechanisms	#N/A	#N/A	0
Lipoprotein signal peptidase	COG0597	0	0	M	U		Cell wall/membrane/envelope biogenesis	Intracellular trafficking, secretion, and vesicular transport	#N/A	0
Lipoprotein-anchoring transpeptidase ErfK/SrfK	COG1376	0	0	M			Cell wall/membrane/envelope biogenesis	#N/A	#N/A	0
LysM repeat	COG1388	0	0	M			Cell wall/membrane/envelope biogenesis	#N/A	#N/A	0
Lysophospholipase L1 or related esterase. Includes spore coat protein LipC/YcsK	COG2755	0	0	D	I		Cell cycle control, cell division, chromosome partitioning	Lipid transport and metabolism	#N/A	0
Lysophospholipase, alpha-beta hydrolase superfamily	COG2267	0	0	I			Lipid transport and metabolism	#N/A	#N/A	0
Lysyl-tRNA synthetase, class II	COG1190	0	0	J			Translation, ribosomal structure and biogenesis	#N/A	#N/A	Aminoacyl-tRNA synthetases
Lysylphosphatidylglycerol synthetase MprF, lysyl-tRNA-binding C-terminal domain	COG2898	0	0	I			Lipid transport and metabolism	#N/A	#N/A	0
Magnesium uptake protein YhiD/SapB, involved in acid resistance	COG1285	0	0	P			Inorganic ion transport and metabolism	#N/A	#N/A	0
Magnesium-transporting ATPase (P-type)	COG0474	1	1	P			Inorganic ion transport and metabolism	#N/A	#N/A	0
Malate/lactate dehydrogenase	COG0039	2	2	C			Energy production and conversion	#N/A	#N/A	TCA cycle
Malate/lactate/ureidoglycolate dehydrogenase, LDH2 family	COG2055	0	1	C			Energy production and conversion	#N/A	#N/A	TCA cycle
Malic enzyme	COG0281	1	4	C			Energy production and conversion	#N/A	#N/A	Urea cycle
Malonyl CoA-acyl carrier protein transacylase	COG0331	1	1	I			Lipid transport and metabolism	#N/A	#N/A	Fatty acid biosynthesis
Maltodextrin utilization protein YvdJ (function unknown)	COG5521	0	0	G			Carbohydrate transport and metabolism	#N/A	#N/A	0
Maltose-binding periplasmic protein MalE	COG2182	2	0	G			Carbohydrate transport and metabolism	#N/A	#N/A	0
Mannitol-1-phosphate/altronate dehydrogenases	COG0246	2	2	G			Carbohydrate transport and metabolism	#N/A	#N/A	0
Mannitol/fructose-specific phosphotransferase system, IIA domain	COG4668	0	1	G			Carbohydrate transport and metabolism	#N/A	#N/A	0
Mannose-6-phosphate isomerase, class I	COG1482	2	3	G			Carbohydrate transport and metabolism	#N/A	#N/A	0
Mannose-6-phosphate isomerase, cupin superfamily	COG0662	0	0	G			Carbohydrate transport and metabolism	#N/A	#N/A	0
MbtH family protein, regulates adenylation domains of NRPSs	COG3251	0	0	Q			Secondary metabolites biosynthesis, transport and catabolism	#N/A	#N/A	0
Membrane H+-translocase/NADH:ubiquinone oxidoreductase subunit 5 (chain L)/Multisubunit Na+/H+ antiporter, MnhA subunit	COG1009	1	1	C			Energy production and conversion	#N/A	#N/A	NADH dehydrogenase
Membrane integrity protein DedA, putative transporter, DedA/Tvp38 family	COG0586	0	0	M			Cell wall/membrane/envelope biogenesis	#N/A	#N/A	0
Membrane protease subunit, stomatin/prohibitin family, contains C-terminal Zn-ribbon domain	COG4260	0	0	O			Posttranslational modification, protein turnover, chaperones	#N/A	#N/A	0
Membrane protease YdiL, CAAX protease family	COG1266	0	0	O			Posttranslational modification, protein turnover, chaperones	#N/A	#N/A	0
Membrane protein insertase Oxa1/YidC/SpoIIIJ	COG0706	0	0	M			Cell wall/membrane/envelope biogenesis	#N/A	#N/A	0
Membrane protein involved in the export of O-antigen and teichoic acid	COG2244	1	1	M			Cell wall/membrane/envelope biogenesis	#N/A	#N/A	0
Membrane protein LiaF, inhibitor of the LiaRS two-component envelope stress sensory system	COG4758	0	0	T			Signal transduction mechanisms	#N/A	#N/A	0
Membrane protein RarD, contains two EamA domains, drug/metabolite transporter family	COG2962	0	0	R			General function prediction only	#N/A	#N/A	0
Membrane protein TolA involved in colicin uptake	COG3064	0	0	M			Cell wall/membrane/envelope biogenesis	#N/A	#N/A	0
Membrane proteinase PrsW, cleaves anti-sigma factor RsiW, M82 family	COG2339	0	0	T			Signal transduction mechanisms	#N/A	#N/A	0
Membrane-anchored protein YidD, putatitve component of membrane protein insertase Oxa1/YidC/SpoIIIJ	COG0759	0	0	M			Cell wall/membrane/envelope biogenesis	#N/A	#N/A	0
Membrane-associated phospholipid phosphatase	COG0671	0	0	I			Lipid transport and metabolism	#N/A	#N/A	Phospholipid biosynthesis
Membrane-associated protease RseP, regulator of RpoE activity	COG0750	0	0	K	O		Transcription	Posttranslational modification, protein turnover, chaperones	#N/A	0
Membrane-associated serine protease, rhomboid family	COG0705	0	0	O			Posttranslational modification, protein turnover, chaperones	#N/A	#N/A	0
Membrane-bound acyltransferase YfiQ, involved in biofilm formation	COG3936	0	0	G			Carbohydrate transport and metabolism	#N/A	#N/A	0
Membrane-bound metal-dependent hydrolase YbcI, DUF457 family	COG1988	0	0	R			General function prediction only	#N/A	#N/A	0
Membrane-bound serine protease NfeD, ClpP class	COG1030	0	0	O			Posttranslational modification, protein turnover, chaperones	#N/A	#N/A	0
Metal-dependent amidase/aminoacylase/carboxypeptidase	COG1473	2	4	R			General function prediction only	#N/A	#N/A	Lysine biosynthesis
Metal-responsive transcriptional regulator, contains CopG/Arc/MetJ DNA-binding domain	COG0864	0	0	K			Transcription	#N/A	#N/A	0
Metal-sulfur cluster biosynthetic enzyme	COG2151	0	0	O			Posttranslational modification, protein turnover, chaperones	#N/A	#N/A	0
Methionine aminopeptidase	COG0024	0	0	J			Translation, ribosomal structure and biogenesis	#N/A	#N/A	0
Methionine synthase I (cobalamin-dependent), methyltransferase domain	COG0646	1	1	E			Amino acid transport and metabolism	#N/A	#N/A	Methionine biosynthesis
Methionine synthase II (cobalamin-independent)	COG0620	2	4	E			Amino acid transport and metabolism	#N/A	#N/A	Methionine biosynthesis
Methionyl-tRNA formyltransferase	COG0223	1	0	J			Translation, ribosomal structure and biogenesis	#N/A	#N/A	0
Methionyl-tRNA synthetase	COG0143	1	0	J			Translation, ribosomal structure and biogenesis	#N/A	#N/A	Aminoacyl-tRNA synthetases
Methyl-accepting chemotaxis protein (MCP)	COG0840	0	0	T			Signal transduction mechanisms	#N/A	#N/A	0
Methylase of chemotaxis methyl-accepting proteins	COG1352	0	0	T			Signal transduction mechanisms	#N/A	#N/A	0
Methylase of polypeptide chain release factors	COG2890	0	0	J			Translation, ribosomal structure and biogenesis	#N/A	#N/A	0
Methylglyoxal synthase	COG1803	1	1	G			Carbohydrate transport and metabolism	#N/A	#N/A	0
Methylphosphotriester-DNA--protein-cysteine methyltransferase (N-terminal fragment of Ada), contains Zn-binding and two AraC-type DNA-binding domains	COG2169	0	0	L			Replication, recombination and repair	#N/A	#N/A	0
MFS-type transporter involved in bile tolerance, Atg22 family	COG2270	0	0	R			General function prediction only	#N/A	#N/A	0
Mg/Co/Ni transporter MgtE (contains CBS domain)	COG2239	1	1	P			Inorganic ion transport and metabolism	#N/A	#N/A	0
Mg2+ and Co2+ transporter CorA	COG0598	2	2	P			Inorganic ion transport and metabolism	#N/A	#N/A	0
Mg2+/citrate symporter	COG2851	3	3	C			Energy production and conversion	#N/A	#N/A	0
MHYT domain, NO-binding membrane sensor	COG3300	0	0	T			Signal transduction mechanisms	#N/A	#N/A	0
MinD-like ATPase FlhG/YlxH, activator of the FlhF-type GTPase	COG0455	0	0	D	N		Cell cycle control, cell division, chromosome partitioning	Cell motility	#N/A	0
Mn-containing catalase (includes spore coat protein CotJC)	COG3546	0	0	P			Inorganic ion transport and metabolism	#N/A	#N/A	0
Mn-dependent transcriptional regulator MntR, DtxR family	COG1321	1	1	K			Transcription	#N/A	#N/A	0
Mn2+ or Fe2+ transporter, NRAMP family	COG1914	1	1	P			Inorganic ion transport and metabolism	#N/A	#N/A	0
Molecular chaperone DnaK (HSP70)	COG0443	0	0	O			Posttranslational modification, protein turnover, chaperones	#N/A	#N/A	0
Molecular chaperone GrpE (heat shock protein HSP-70)	COG0576	0	0	O			Posttranslational modification, protein turnover, chaperones	#N/A	#N/A	0
Molecular chaperone, HSP90 family	COG0326	0	0	O			Posttranslational modification, protein turnover, chaperones	#N/A	#N/A	0
Molybdenum cofactor biosynthesis enzyme MoaC	COG0315	0	0	H			Coenzyme transport and metabolism	#N/A	#N/A	Molybdopterin biosynthesis
Molybdoenzyme maturation factor PaoD (Mo cofactor insertion), XdhC/CoxF family	COG1975	1	0	O			Posttranslational modification, protein turnover, chaperones	#N/A	#N/A	0
Molybdopterin adenylyltransferase MoaB/MogA	COG0521	0	0	H			Coenzyme transport and metabolism	#N/A	#N/A	Molybdopterin biosynthesis
Molybdopterin Mo-transferase (molybdopterin biosynthesis)	COG0303	0	0	H			Coenzyme transport and metabolism	#N/A	#N/A	Molybdopterin biosynthesis
Molybdopterin or thiamine biosynthesis adenylyltransferase	COG0476	0	0	H			Coenzyme transport and metabolism	#N/A	#N/A	Molybdopterin biosynthesis
Molybdopterin synthase catalytic subunit MoaE	COG0314	0	0	H			Coenzyme transport and metabolism	#N/A	#N/A	Molybdopterin biosynthesis
Molybdopterin synthase sulfur carrier subunit MoaD	COG1977	0	0	H			Coenzyme transport and metabolism	#N/A	#N/A	Molybdopterin biosynthesis
Molybdopterin-dependent catalytic subunit of periplasmic DMSO/TMAO and protein-methionine-sulfoxide reductases	COG2041	0	0	C			Energy production and conversion	#N/A	#N/A	0
Molybdopterin-guanine dinucleotide biosynthesis protein	COG1763	0	0	H			Coenzyme transport and metabolism	#N/A	#N/A	Molybdopterin biosynthesis
Molybdopterin-guanine dinucleotide biosynthesis protein A	COG0746	0	0	H			Coenzyme transport and metabolism	#N/A	#N/A	Molybdopterin biosynthesis
Monoamine oxidase	COG1231	0	0	E			Amino acid transport and metabolism	#N/A	#N/A	0
MoxR-like ATPase	COG0714	0	0	R			General function prediction only	#N/A	#N/A	Cobalamine/B12 biosynthesis
MraZ, DNA-binding transcriptional regulator and inhibitor of RsmH methyltransferase activity	COG2001	0	0	J			Translation, ribosomal structure and biogenesis	#N/A	#N/A	0
mRNA degradation ribonuclease J1/J2	COG0595	0	0	J			Translation, ribosomal structure and biogenesis	#N/A	#N/A	0
mRNA-degrading endonuclease MazF, toxin component of the MazEF toxin-antitoxin module	COG2337	0	0	V			Defense mechanisms	#N/A	#N/A	0
Mu-like prophage tail protein gpP	COG4379	0	0	X			Mobilome: prophages, transposons	#N/A	#N/A	0
Multicopper oxidase with three cupredoxin domains (includes cell division protein FtsP and spore coat protein CotA)	COG2132	0	0	D	M	P	Cell cycle control, cell division, chromosome partitioning	Cell wall/membrane/envelope biogenesis	Inorganic ion transport and metabolism	0
Multidrug efflux pump subunit AcrA (membrane-fusion protein)	COG0845	0	0	V	M		Defense mechanisms	Cell wall/membrane/envelope biogenesis	#N/A	0
Multidrug efflux pump subunit AcrB	COG0841	0	0	V			Defense mechanisms	#N/A	#N/A	0
Multidrug resistance efflux pump EmrA	COG1566	0	0	V			Defense mechanisms	#N/A	#N/A	0
Multidrug transporter EmrE and related cation transporters	COG2076	0	0	V			Defense mechanisms	#N/A	#N/A	0
Multimeric flavodoxin WrbA, includes NAD(P)H:quinone oxidoreductase	COG0655	0	0	C			Energy production and conversion	#N/A	#N/A	0
Multisubunit Na+/H+ antiporter, MnhB subunit	COG2111	2	2	P			Inorganic ion transport and metabolism	#N/A	#N/A	0
Multisubunit Na+/H+ antiporter, MnhC subunit	COG1006	1	1	P			Inorganic ion transport and metabolism	#N/A	#N/A	0
Multisubunit Na+/H+ antiporter, MnhE subunit	COG1863	1	1	P			Inorganic ion transport and metabolism	#N/A	#N/A	0
Multisubunit Na+/H+ antiporter, MnhF subunit	COG2212	1	1	P			Inorganic ion transport and metabolism	#N/A	#N/A	0
Multisubunit Na+/H+ antiporter, MnhG subunit	COG1320	1	1	P			Inorganic ion transport and metabolism	#N/A	#N/A	0
Muramoyltetrapeptide carboxypeptidase LdcA (peptidoglycan recycling)	COG1619	0	0	M			Cell wall/membrane/envelope biogenesis	#N/A	#N/A	0
Murein DD-endopeptidase MepM and murein hydrolase activator NlpD, contains LysM domain	COG0739	0	0	M			Cell wall/membrane/envelope biogenesis	#N/A	#N/A	0
Murein tripeptide amidase MpaA	COG2866	0	0	M			Cell wall/membrane/envelope biogenesis	#N/A	#N/A	0
N-acetyl-gamma-glutamylphosphate reductase	COG0002	1	1	E			Amino acid transport and metabolism	#N/A	#N/A	Arginine biosynthesis
N-acetylglucosamine-6-phosphate deacetylase	COG1820	1	1	G			Carbohydrate transport and metabolism	#N/A	#N/A	0
N-acetylglucosaminyl deacetylase, LmbE family	COG2120	0	0	G			Carbohydrate transport and metabolism	#N/A	#N/A	0
N-acetylglutamate kinase	COG0548	1	1	E			Amino acid transport and metabolism	#N/A	#N/A	Arginine biosynthesis
N-acetylglutamate synthase or related acetyltransferase, GNAT family	COG1246	0	0	E			Amino acid transport and metabolism	#N/A	#N/A	Arginine biosynthesis
N-acetylmuramic acid 6-phosphate (MurNAc-6-P) etherase	COG2103	0	0	M			Cell wall/membrane/envelope biogenesis	#N/A	#N/A	0
N-acetylmuramoyl-L-alanine amidase	COG0860	3	4	M			Cell wall/membrane/envelope biogenesis	#N/A	#N/A	0
N-acetylmuramoyl-L-alanine amidase CwlA	COG5632	2	2	M			Cell wall/membrane/envelope biogenesis	#N/A	#N/A	0
N-Dimethylarginine dimethylaminohydrolase	COG1834	0	1	E			Amino acid transport and metabolism	#N/A	#N/A	0
N-hydroxylaminopurine reductase YiiM, contains MOSC domain	COG2258	0	0	V	F		Defense mechanisms	Nucleotide transport and metabolism	#N/A	0
Na+-dependent transporter, SNF family	COG0733	0	0	R			General function prediction only	#N/A	#N/A	0
Na+-driven multidrug efflux pump, DinF/NorM/MATE family	COG0534	0	0	V			Defense mechanisms	#N/A	#N/A	0
Na+-translocating membrane potential-generating system subunit MpsB, UPF0753/DUF2309 family	COG3002	0	0	C			Energy production and conversion	#N/A	#N/A	0
Na+-translocating membrane potential-generating system subunit MpsC, DUF2294 family	COG5609	0	0	C			Energy production and conversion	#N/A	#N/A	0
Na+(or H+)/acetate symporter ActP	COG4147	1	1	C			Energy production and conversion	#N/A	#N/A	0
Na+/alanine symporter	COG1115	3	3	E			Amino acid transport and metabolism	#N/A	#N/A	0
Na+/citrate or Na+/malate symporter	COG3493	2	2	C			Energy production and conversion	#N/A	#N/A	0
Na+/H+ antiporter NhaC/MleN	COG1757	2	1	C			Energy production and conversion	#N/A	#N/A	0
Na+/H+ antiporter NhaD or related arsenite permease	COG1055	2	2	P			Inorganic ion transport and metabolism	#N/A	#N/A	0
Na+/H+-dicarboxylate symporter	COG1301	3	3	C			Energy production and conversion	#N/A	#N/A	0
Na+/melibiose symporter or related transporter	COG2211	1	3	G			Carbohydrate transport and metabolism	#N/A	#N/A	0
Na+/phosphate symporter	COG1283	1	0	P			Inorganic ion transport and metabolism	#N/A	#N/A	0
Na+/proline symporter	COG0591	3	2	E			Amino acid transport and metabolism	#N/A	#N/A	0
NAD dependent epimerase/dehydratase family enzyme	COG1090	0	0	R			General function prediction only	#N/A	#N/A	0
NAD kinase	COG0061	1	1	H			Coenzyme transport and metabolism	#N/A	#N/A	0
NAD-dependent DNA ligase	COG0272	0	1	L			Replication, recombination and repair	#N/A	#N/A	0
NAD-dependent protein deacetylase, SIR2 family	COG0846	0	0	O			Posttranslational modification, protein turnover, chaperones	#N/A	#N/A	0
NAD(P)-dependent dehydrogenase, short-chain alcohol dehydrogenase family	COG1028	5	9	I			Lipid transport and metabolism	#N/A	#N/A	Fatty acid biosynthesis
NAD(P)H-dependent flavin oxidoreductase YrpB, nitropropane dioxygenase family	COG2070	0	1	R			General function prediction only	#N/A	#N/A	0
NAD(P)H-dependent FMN reductase	COG0431	0	0	C			Energy production and conversion	#N/A	#N/A	0
NAD(P)H-flavin reductase	COG0543	1	1	C	H		Energy production and conversion	Coenzyme transport and metabolism	#N/A	0
NAD(P)H-hydrate repair enzyme Nnr, NAD(P)H-hydrate dehydratase domain	COG0063	0	0	F			Nucleotide transport and metabolism	#N/A	#N/A	0
NAD(P)H-nitrite reductase, large subunit	COG1251	2	2	C			Energy production and conversion	#N/A	#N/A	0
NADH dehydrogenase, FAD-containing subunit	COG1252	3	3	C			Energy production and conversion	#N/A	#N/A	0
NADH/NAD ratio-sensing transcriptional regulator Rex	COG2344	0	0	K			Transcription	#N/A	#N/A	0
NADP-dependent 3-hydroxy acid dehydrogenase YdfG	COG4221	0	0	C			Energy production and conversion	#N/A	#N/A	Pyrimidine degradation
NADPH-dependent 7-cyano-7-deazaguanine reductase QueF, C-terminal domain, T-fold superfamily	COG0780	0	0	J			Translation, ribosomal structure and biogenesis	#N/A	#N/A	tRNA modification
NADPH-dependent curcumin reductase CurA	COG2130	0	0	Q	R		Secondary metabolites biosynthesis, transport and catabolism	General function prediction only	#N/A	0
NADPH-dependent glutamate synthase beta chain or related oxidoreductase	COG0493	1	1	E	R		Amino acid transport and metabolism	General function prediction only	#N/A	Glutamine biosynthesis
NADPH:quinone reductase or related Zn-dependent oxidoreductase	COG0604	0	2	C	R		Energy production and conversion	General function prediction only	#N/A	0
nanoRNase/pAp phosphatase, hydrolyzes c-di-AMP and oligoRNAs	COG0618	0	0	T	F		Signal transduction mechanisms	Nucleotide transport and metabolism	#N/A	0
NDP-sugar epimerase, includes UDP-GlcNAc-inverting 4,6-dehydratase FlaA1 and capsular polysaccharide biosynthesis protein EpsC	COG1086	0	1	M	O		Cell wall/membrane/envelope biogenesis	Posttranslational modification, protein turnover, chaperones	#N/A	0
NDP-sugar pyrophosphorylase, includes eIF-2Bgamma, eIF-2Bepsilon, and LPS biosynthesis protein s	COG1208	0	1	J	M		Translation, ribosomal structure and biogenesis	Cell wall/membrane/envelope biogenesis	#N/A	0
Negative regulator MecA of genetic competence, sporulation and motility	COG4862	0	0	K	T	N	Transcription	Signal transduction mechanisms	Cell motility	0
Negative regulator of flagellin synthesis (anti-sigma28 factor)	COG2747	0	0	K	N		Transcription	Cell motility	#N/A	0
NH3-dependent NAD+ synthetase	COG0171	1	1	H			Coenzyme transport and metabolism	#N/A	#N/A	NAD biosynthesis
NhaP-type Na+/H+ or K+/H+ antiporter	COG0025	1	0	P			Inorganic ion transport and metabolism	#N/A	#N/A	0
Nicotinamidase-related amidase	COG1335	1	3	H	R		Coenzyme transport and metabolism	General function prediction only	#N/A	Pyrimidine degradation
Nicotinamide mononucleotide (NMN) deamidase PncC	COG1546	0	0	H			Coenzyme transport and metabolism	#N/A	#N/A	NAD biosynthesis
Nicotinate-nucleotide adenylyltransferase NadD	COG1057	1	1	H			Coenzyme transport and metabolism	#N/A	#N/A	NAD biosynthesis
Nicotinate-nucleotide pyrophosphorylase	COG0157	1	1	H			Coenzyme transport and metabolism	#N/A	#N/A	NAD biosynthesis
Nicotinic acid phosphoribosyltransferase	COG1488	1	1	H			Coenzyme transport and metabolism	#N/A	#N/A	NAD biosynthesis
Nitrate reductase alpha subunit	COG5013	1	1	C	P		Energy production and conversion	Inorganic ion transport and metabolism	#N/A	0
Nitrate reductase assembly protein NarJ, required for insertion of molybdenum cofactor	COG2180	1	1	O	C	P	Posttranslational modification, protein turnover, chaperones	Energy production and conversion	Inorganic ion transport and metabolism	0
Nitrate reductase beta subunit	COG1140	1	1	C	P		Energy production and conversion	Inorganic ion transport and metabolism	#N/A	0
Nitrate reductase gamma subunit	COG2181	0	1	C	P		Energy production and conversion	Inorganic ion transport and metabolism	#N/A	0
Nitrate/nitrite transporter NarK	COG2223	2	3	P			Inorganic ion transport and metabolism	#N/A	#N/A	0
Nitric oxide reductase activation protein	COG4548	0	0	P			Inorganic ion transport and metabolism	#N/A	#N/A	0
Nitric oxide synthase, oxygenase domain	COG4362	0	1	P			Inorganic ion transport and metabolism	#N/A	#N/A	0
Nitrogen regulatory protein PII	COG0347	0	0	T	E		Signal transduction mechanisms	Amino acid transport and metabolism	#N/A	0
Nitroreductase	COG0778	3	6	C			Energy production and conversion	#N/A	#N/A	Pyrimidine degradation
Non-homologous end joining protein Ku, dsDNA break repair	COG1273	0	0	L			Replication, recombination and repair	#N/A	#N/A	0
NTP pyrophosphatase, house-cleaning of non-canonical NTPs	COG1694	0	0	V			Defense mechanisms	#N/A	#N/A	0
Nucleoid-associated protein YlxR, Predicted RNA-binding, DUF448 family	COG2740	0	0	R			General function prediction only	#N/A	#N/A	0
Nucleoside 2-deoxyribosyltransferase	COG3613	0	0	F			Nucleotide transport and metabolism	#N/A	#N/A	0
Nucleoside diphosphate kinase	COG0105	1	1	F			Nucleotide transport and metabolism	#N/A	#N/A	Pyrimidine biosynthesis
Nucleoside permease NupC	COG1972	3	3	F			Nucleotide transport and metabolism	#N/A	#N/A	0
Nucleoside phosphorylase/nucleosidase, includes 5'-methylthioadenosine/S-adenosylhomocysteine nucleosidase MtnN and futalosine hydrolase MqnB	COG0775	1	1	F	H		Nucleotide transport and metabolism	Coenzyme transport and metabolism	#N/A	Menaquinone biosynthesis
Nucleoside-diphosphate-sugar epimerase	COG0451	1	2	M			Cell wall/membrane/envelope biogenesis	#N/A	#N/A	0
Nucleotide monophosphate nucleosidase PpnN/YdgH, Lonely Guy (LOG) family	COG1611	0	1	F			Nucleotide transport and metabolism	#N/A	#N/A	0
Nucleotide-binding universal stress protein, UspA family	COG0589	0	0	T			Signal transduction mechanisms	#N/A	#N/A	0
Nucleotidyltransferase/DNA polymerase DinP involved in DNA repair	COG0389	0	0	L			Replication, recombination and repair	#N/A	#N/A	0
O-Glycosyl hydrolase	COG5520	0	0	M			Cell wall/membrane/envelope biogenesis	#N/A	#N/A	0
O-Methyltransferase involved in polyketide biosynthesis	COG3315	0	0	Q			Secondary metabolites biosynthesis, transport and catabolism	#N/A	#N/A	0
O-succinylbenzoic acid-CoA ligase MenE or related acyl-CoA synthetase (AMP-forming)	COG0318	5	7	I			Lipid transport and metabolism	#N/A	#N/A	Menaquinone biosynthesis
Oligoendopeptidase F	COG1164	0	0	E			Amino acid transport and metabolism	#N/A	#N/A	0
Oligoribonuclease NrnA/c-di-AMP phosphodiesterase DhhP, DHH superfamily	COG2404	0	0	J	T		Translation, ribosomal structure and biogenesis	Signal transduction mechanisms	#N/A	0
Omega-amidase YafV/Nit2, hydrolyzes alpha-ketoglutaramate	COG0388	0	1	C			Energy production and conversion	#N/A	#N/A	0
Organic hydroperoxide reductase OsmC/OhrA	COG1764	0	0	V			Defense mechanisms	#N/A	#N/A	0
Organic radical activating enzyme NrdG/QueE	COG0602	0	0	H			Coenzyme transport and metabolism	#N/A	#N/A	tRNA modification
Ornithine carbamoyltransferase	COG0078	1	1	E			Amino acid transport and metabolism	#N/A	#N/A	Arginine biosynthesis
Orotate phosphoribosyltransferase	COG0461	1	1	F			Nucleotide transport and metabolism	#N/A	#N/A	Pyrimidine biosynthesis
Orotidine-5'-phosphate decarboxylase	COG0284	1	1	F			Nucleotide transport and metabolism	#N/A	#N/A	Pyrimidine biosynthesis
Outer membrane lipoprotein-sorting protein	COG2834	0	0	M			Cell wall/membrane/envelope biogenesis	#N/A	#N/A	0
Outer membrane protein assembly factor BamB, contains PQQ-like beta-propeller repeat	COG1520	0	0	M			Cell wall/membrane/envelope biogenesis	#N/A	#N/A	0
Oxalate decarboxylase/archaeal phosphoglucose isomerase, cupin superfamily	COG2140	4	4	G			Carbohydrate transport and metabolism	#N/A	#N/A	Glycolysis
Panthothenate synthetase	COG0414	1	1	H			Coenzyme transport and metabolism	#N/A	#N/A	Pantothenate/CoA biosynthesis
Pantothenate kinase	COG1072	1	1	H			Coenzyme transport and metabolism	#N/A	#N/A	Pantothenate/CoA biosynthesis
Pantothenate kinase type III	COG1521	0	1	H			Coenzyme transport and metabolism	#N/A	#N/A	0
ParA-like ATPase involved in chromosome/plasmid partitioning or cellulose biosynthesis protein BcsQ	COG1192	0	0	D	N		Cell cycle control, cell division, chromosome partitioning	Cell motility	#N/A	0
PAS domain	COG2202	0	0	T			Signal transduction mechanisms	#N/A	#N/A	0
PASTA domain, binds beta-lactams	COG2815	0	0	M			Cell wall/membrane/envelope biogenesis	#N/A	#N/A	0
Patatin-like phospholipase/acyl hydrolase, includes sporulation protein CotR	COG3621	0	0	R			General function prediction only	#N/A	#N/A	0
Pectate lyase	COG3866	0	0	G			Carbohydrate transport and metabolism	#N/A	#N/A	0
Penicillin V acylase or related amidase, Ntn superfamily	COG3049	1	1	M	R		Cell wall/membrane/envelope biogenesis	General function prediction only	#N/A	0
Penicillin-binding protein 1B/1F, peptidoglycan transglycosylase/transpeptidase	COG0744	0	0	M			Cell wall/membrane/envelope biogenesis	#N/A	#N/A	0
Penicillin-binding protein-related factor A, putative recombinase	COG3331	0	0	R			General function prediction only	#N/A	#N/A	0
Pentose-5-phosphate-3-epimerase	COG0036	1	1	G			Carbohydrate transport and metabolism	#N/A	#N/A	Pentose phosphate pathway
PepSY domain containing protein, regulator of zincin peptidase activity	COG3212	0	0	O			Posttranslational modification, protein turnover, chaperones	#N/A	#N/A	0
Peptidase E	COG3340	0	0	E			Amino acid transport and metabolism	#N/A	#N/A	0
Peptide deformylase	COG0242	1	2	J			Translation, ribosomal structure and biogenesis	#N/A	#N/A	0
Peptide methionine sulfoxide reductase MsrA	COG0225	1	1	O			Posttranslational modification, protein turnover, chaperones	#N/A	#N/A	0
Peptide methionine sulfoxide reductase MsrB	COG0229	1	1	O			Posttranslational modification, protein turnover, chaperones	#N/A	#N/A	0
Peptidoglycan hydrolase (amidase) enhancer domain SpoIID	COG2385	0	0	M			Cell wall/membrane/envelope biogenesis	#N/A	#N/A	0
Peptidoglycan-binding (PGRP) domain of peptidoglycan hydrolases	COG3409	0	0	M			Cell wall/membrane/envelope biogenesis	#N/A	#N/A	0
Peptidoglycan-binding domain, expansin YoaJ	COG4305	0	0	M			Cell wall/membrane/envelope biogenesis	#N/A	#N/A	0
Peptidoglycan/LPS O-acetylase OafA/YrhL, contains acyltransferase and SGNH-hydrolase domains	COG1835	0	0	M			Cell wall/membrane/envelope biogenesis	#N/A	#N/A	0
Peptidoglycan/xylan/chitin deacetylase, PgdA/NodB/CDA1 family	COG0726	0	0	M	G		Cell wall/membrane/envelope biogenesis	Carbohydrate transport and metabolism	#N/A	0
Peptidyl-prolyl cis-trans isomerase (rotamase) - cyclophilin family	COG0652	0	0	O			Posttranslational modification, protein turnover, chaperones	#N/A	#N/A	0
Peptidyl-prolyl isomerase, parvulin family	COG0760	0	0	O			Posttranslational modification, protein turnover, chaperones	#N/A	#N/A	0
Peptidyl-tRNA hydrolase	COG0193	0	0	J			Translation, ribosomal structure and biogenesis	#N/A	#N/A	Translation factors
Peptodoglycan polymerase FtsW/RodA/SpoVE	COG0772	0	0	D			Cell cycle control, cell division, chromosome partitioning	#N/A	#N/A	0
Periplasmic beta-glucosidase and related glycosidases	COG1472	0	1	G			Carbohydrate transport and metabolism	#N/A	#N/A	0
Periplasmic deferrochelatase/peroxidase EfeB	COG2837	1	1	P			Inorganic ion transport and metabolism	#N/A	#N/A	0
Periplasmic glycine betaine/choline-binding (lipo)protein of an ABC-type transport system (osmoprotectant binding protein)	COG1732	2	2	M			Cell wall/membrane/envelope biogenesis	#N/A	#N/A	0
Periplasmic molybdate-binding protein/domain	COG1910	1	1	P			Inorganic ion transport and metabolism	#N/A	#N/A	0
Periplasmic serine protease, ClpP class	COG0616	0	0	O			Posttranslational modification, protein turnover, chaperones	#N/A	#N/A	0
Periplasmic serine protease, S1-C subfamily, contain C-terminal PDZ domain	COG0265	0	0	O			Posttranslational modification, protein turnover, chaperones	#N/A	#N/A	0
Periplasmic Zn/Cd-binding protein ZinT	COG3443	0	0	P			Inorganic ion transport and metabolism	#N/A	#N/A	0
Permease of the drug/metabolite transporter (DMT) superfamily	COG0697	0	0	G	E	R	Carbohydrate transport and metabolism	Amino acid transport and metabolism	General function prediction only	0
Peroxiredoxin	COG1225	0	0	O			Posttranslational modification, protein turnover, chaperones	#N/A	#N/A	0
	COG2077	0	0	O			Posttranslational modification, protein turnover, chaperones	#N/A	#N/A	0
Peroxiredoxin family protein	COG2210	0	0	C			Energy production and conversion	#N/A	#N/A	0
Phage capsid portal protein XkdE	COG5518	0	0	X			Mobilome: prophages, transposons	#N/A	#N/A	0
Phage regulatory protein Rha	COG3646	0	0	X			Mobilome: prophages, transposons	#N/A	#N/A	0
Phage shock protein A	COG1842	0	0	K	T		Transcription	Signal transduction mechanisms	#N/A	0
Phage shock protein PspC (stress-responsive transcriptional regulator)	COG1983	0	0	K	T		Transcription	Signal transduction mechanisms	#N/A	0
Phage terminase large subunit	COG1783	0	0	X			Mobilome: prophages, transposons	#N/A	#N/A	0
Phage terminase, small subunit	COG3728	0	0	X			Mobilome: prophages, transposons	#N/A	#N/A	0
Phage-related holin (Lysis protein)	COG4824	0	0	X			Mobilome: prophages, transposons	#N/A	#N/A	0
Phage-related minor tail protein	COG5280	0	0	X			Mobilome: prophages, transposons	#N/A	#N/A	0
Phage-related protein YomH	COG4722	0	0	X			Mobilome: prophages, transposons	#N/A	#N/A	0
Phage-related protein, predicted endonuclease	COG5377	0	0	X			Mobilome: prophages, transposons	#N/A	#N/A	0
Phage-related replication protein YjqB, UPF0714/DUF867 family	COG4195	0	0	X			Mobilome: prophages, transposons	#N/A	#N/A	0
Phenolic acid decarboxylase	COG3479	0	0	Q			Secondary metabolites biosynthesis, transport and catabolism	#N/A	#N/A	0
Phenylalanyl-tRNA synthetase alpha subunit	COG0016	0	0	J			Translation, ribosomal structure and biogenesis	#N/A	#N/A	Aminoacyl-tRNA synthetases
Phenylalanyl-tRNA synthetase beta subunit	COG0072	0	0	J			Translation, ribosomal structure and biogenesis	#N/A	#N/A	Aminoacyl-tRNA synthetases
Phenylpyruvate tautomerase PptA, 4-oxalocrotonate tautomerase family	COG1942	0	1	Q			Secondary metabolites biosynthesis, transport and catabolism	#N/A	#N/A	0
Phosphate starvation-inducible membrane PsiE (function unknown)	COG3223	0	0	R			General function prediction only	#N/A	#N/A	0
Phosphate starvation-inducible protein PhoH, predicted ATPase	COG1702	0	0	T			Signal transduction mechanisms	#N/A	#N/A	0
Phosphate transport regulator YkaA, distantly related to PhoU, UPF0111/DUF47 family	COG1392	0	0	P			Inorganic ion transport and metabolism	#N/A	#N/A	0
Phosphate/sulfate permease	COG0306	2	2	P			Inorganic ion transport and metabolism	#N/A	#N/A	0
Phosphatidylglycerol kinase, diacylglycerol kinase family	COG1597	0	0	I	R		Lipid transport and metabolism	General function prediction only	#N/A	0
Phosphatidylglycerophosphatase A	COG1267	0	0	I			Lipid transport and metabolism	#N/A	#N/A	Phospholipid biosynthesis
Phosphatidylglycerophosphate synthase	COG0558	1	1	I			Lipid transport and metabolism	#N/A	#N/A	Phospholipid biosynthesis
Phosphatidylserine decarboxylase	COG0688	1	1	I			Lipid transport and metabolism	#N/A	#N/A	Phospholipid biosynthesis
Phosphatidylserine synthase	COG1183	1	1	I			Lipid transport and metabolism	#N/A	#N/A	0
Phosphatidylserine/phosphatidylglycerophosphate/cardiolipin synthase	COG1502	3	2	I			Lipid transport and metabolism	#N/A	#N/A	Phospholipid biosynthesis
Phosphoadenylyl sulfate (PAPS) reductase/FAD synthetase or related enzyme	COG0175	1	2	E	H		Amino acid transport and metabolism	Coenzyme transport and metabolism	#N/A	Cysteine biosynthesis
Phosphoaspartate phosphatase CheC, specific for CheY-P	COG1776	0	0	T			Signal transduction mechanisms	#N/A	#N/A	0
Phosphodiesterase/alkaline phosphatase D	COG3540	0	0	P			Inorganic ion transport and metabolism	#N/A	#N/A	0
Phosphoenolpyruvate carboxykinase, ATP-dependent	COG1866	1	1	C			Energy production and conversion	#N/A	#N/A	Gluconeogenesis
Phosphoenolpyruvate synthase/pyruvate phosphate dikinase	COG0574	1	1	G			Carbohydrate transport and metabolism	#N/A	#N/A	Gluconeogenesis
Phosphoenolpyruvate-protein kinase (PTS system EI component in bacteria)	COG1080	1	1	G			Carbohydrate transport and metabolism	#N/A	#N/A	0
Phosphoglycerate dehydrogenase or related dehydrogenase	COG0111	1	2	H			Coenzyme transport and metabolism	#N/A	#N/A	Serine biosynthesis
Phosphoglycerate mutase (BPG-independent), AlkP superfamily	COG0696	1	1	G			Carbohydrate transport and metabolism	#N/A	#N/A	Glycolysis
Phosphoglycerol transferase MdoB/OpgB, AlkP superfamily	COG1368	0	0	M			Cell wall/membrane/envelope biogenesis	#N/A	#N/A	0
Phosphoglycolate phosphatase, HAD superfamily	COG0546	0	1	C			Energy production and conversion	#N/A	#N/A	0
Phosphohistidine swiveling domain of PEP-utilizing enzymes	COG3848	1	1	T			Signal transduction mechanisms	#N/A	#N/A	0
Phospholipid biosynthesis protein PlsY, probable glycerol-3-phosphate acyltransferase	COG0344	0	1	I			Lipid transport and metabolism	#N/A	#N/A	0
Phosphomannomutase	COG1109	2	2	G			Carbohydrate transport and metabolism	#N/A	#N/A	0
Phosphopantetheine adenylyltransferase	COG0669	1	1	H			Coenzyme transport and metabolism	#N/A	#N/A	Pantothenate/CoA biosynthesis
Phosphopantetheinyl transferase (holo-ACP synthase)	COG0736	1	1	I			Lipid transport and metabolism	#N/A	#N/A	0
Phosphopantothenoylcysteine synthetase/decarboxylase CoaBC	COG0452	1	1	H			Coenzyme transport and metabolism	#N/A	#N/A	Pantothenate/CoA biosynthesis
Phosphopentomutase	COG1015	1	1	G			Carbohydrate transport and metabolism	#N/A	#N/A	0
Phosphoribosyl 1,2-cyclic phosphate phosphodiesterase	COG1235	0	0	P			Inorganic ion transport and metabolism	#N/A	#N/A	0
Phosphoribosyl-AMP cyclohydrolase	COG0139	1	1	E			Amino acid transport and metabolism	#N/A	#N/A	Histidine biosynthesis
Phosphoribosyl-ATP pyrophosphohydrolase	COG0140	1	1	E			Amino acid transport and metabolism	#N/A	#N/A	Histidine biosynthesis
Phosphoribosylamine-glycine ligase	COG0151	1	1	F			Nucleotide transport and metabolism	#N/A	#N/A	Purine biosynthesis
Phosphoribosylaminoimidazole (AIR) synthetase	COG0150	1	1	F			Nucleotide transport and metabolism	#N/A	#N/A	Purine biosynthesis
Phosphoribosylaminoimidazole carboxylase (NCAIR synthetase)	COG0026	1	1	F			Nucleotide transport and metabolism	#N/A	#N/A	Purine biosynthesis
Phosphoribosylaminoimidazole-succinocarboxamide synthase	COG0152	1	1	F			Nucleotide transport and metabolism	#N/A	#N/A	Purine biosynthesis
Phosphoribosylanthranilate isomerase	COG0135	1	1	E			Amino acid transport and metabolism	#N/A	#N/A	Aromatic amino acid biosynthesis
Phosphoribosylcarboxyaminoimidazole (NCAIR) mutase	COG0041	1	1	F			Nucleotide transport and metabolism	#N/A	#N/A	Purine biosynthesis
Phosphoribosylformimino-5-aminoimidazole carboxamide ribonucleotide (ProFAR) isomerase	COG0106	1	1	E			Amino acid transport and metabolism	#N/A	#N/A	Histidine biosynthesis
Phosphoribosylformylglycinamidine (FGAM) synthase, glutamine amidotransferase domain	COG0047	1	1	F			Nucleotide transport and metabolism	#N/A	#N/A	Purine biosynthesis
Phosphoribosylformylglycinamidine (FGAM) synthase, PurS subunit	COG1828	1	1	F			Nucleotide transport and metabolism	#N/A	#N/A	Purine biosynthesis
Phosphoribosylformylglycinamidine (FGAM) synthase, synthetase domain	COG0046	1	1	F			Nucleotide transport and metabolism	#N/A	#N/A	Purine biosynthesis
Phosphoribosylpyrophosphate synthetase	COG0462	1	1	F			Nucleotide transport and metabolism	#N/A	#N/A	Histidine biosynthesis, Purine biosynthesis
Phosphoserine aminotransferase	COG1932	1	1	E	H		Amino acid transport and metabolism	Coenzyme transport and metabolism	#N/A	Serine biosynthesis
Phosphoserine phosphatase RsbU, regulator of sigma subunit	COG2208	1	1	K	T		Transcription	Signal transduction mechanisms	#N/A	0
Phosphosulfolactate phosphohydrolase or related enzyme	COG2045	0	1	H			Coenzyme transport and metabolism	#N/A	#N/A	0
Phosphosulfolactate synthase, CoM biosynthesis protein A	COG1809	0	1	H			Coenzyme transport and metabolism	#N/A	#N/A	0
Phosphotransacetylase (includes Pta, EutD and phosphobutyryltransferase)	COG0280	2	2	C			Energy production and conversion	#N/A	#N/A	0
Phosphotransferase system cellobiose-specific component IIA	COG1447	2	2	G			Carbohydrate transport and metabolism	#N/A	#N/A	0
Phosphotransferase system cellobiose-specific component IIB	COG1440	2	2	G			Carbohydrate transport and metabolism	#N/A	#N/A	0
Phosphotransferase system cellobiose-specific component IIC	COG1455	3	3	G			Carbohydrate transport and metabolism	#N/A	#N/A	0
Phosphotransferase system fructose-specific component IIB	COG1445	2	2	G			Carbohydrate transport and metabolism	#N/A	#N/A	0
Phosphotransferase system IIA component	COG2190	3	4	G			Carbohydrate transport and metabolism	#N/A	#N/A	0
Phosphotransferase system IIB components	COG1264	8	8	G			Carbohydrate transport and metabolism	#N/A	#N/A	0
Phosphotransferase system IIC components, glucose/maltose/N-acetylglucosamine-specific	COG1263	8	8	G			Carbohydrate transport and metabolism	#N/A	#N/A	0
Phosphotransferase system mannitol/fructose-specific IIA domain (Ntr-type)	COG1762	2	2	T	G		Signal transduction mechanisms	Carbohydrate transport and metabolism	#N/A	0
Phosphotransferase system, fructose-specific IIC component	COG1299	2	2	G			Carbohydrate transport and metabolism	#N/A	#N/A	0
Phosphotransferase system, mannitol-specific IIBC component	COG2213	1	0	G			Carbohydrate transport and metabolism	#N/A	#N/A	0
Phosphotransferase system, mannose/fructose-specific component IIA	COG2893	1	1	G			Carbohydrate transport and metabolism	#N/A	#N/A	0
Phosphotransferase system, mannose/fructose/N-acetylgalactosamine-specific component IIB	COG3444	1	1	G			Carbohydrate transport and metabolism	#N/A	#N/A	0
Phosphotransferase system, mannose/fructose/N-acetylgalactosamine-specific IIC component	COG3715	1	1	G			Carbohydrate transport and metabolism	#N/A	#N/A	0
Phosphotransferase system, mannose/fructose/N-acetylgalactosamine-specific IID component	COG3716	1	1	G			Carbohydrate transport and metabolism	#N/A	#N/A	0
PHP family phosphoesterase with a Zn ribbon	COG1379	0	0	R			General function prediction only	#N/A	#N/A	0
Phytoene/squalene synthetase	COG1562	0	1	I			Lipid transport and metabolism	#N/A	#N/A	0
PII-like insert in the uncharacterized protein YqfO, YbgI/NIF3 family	COG3323	0	0	S			Function unknown	#N/A	#N/A	0
Pimeloyl-CoA synthetase	COG1424	1	1	H			Coenzyme transport and metabolism	#N/A	#N/A	Biotin biosynthesis
PMT family glycosyltransferase ArnT/Agl22, involved in glycosylation of proteins and lipid IVA	COG1807	0	0	M			Cell wall/membrane/envelope biogenesis	#N/A	#N/A	0
Poly-D-alanine transfer protein DltD, involved in esterification of teichoic acids	COG3966	1	1	M			Cell wall/membrane/envelope biogenesis	#N/A	#N/A	0
Poly-gamma-glutamate biosynthesis protein CapA/YwtB (capsule formation), metallophosphatase superfamily	COG2843	0	0	M			Cell wall/membrane/envelope biogenesis	#N/A	#N/A	0
Polyprenyltransferase (heme O synthase)	COG0109	2	2	H	I		Coenzyme transport and metabolism	Lipid transport and metabolism	#N/A	0
Polyribonucleotide nucleotidyltransferase (polynucleotide phosphorylase)	COG1185	0	0	J			Translation, ribosomal structure and biogenesis	#N/A	#N/A	0
Porphobilinogen deaminase	COG0181	1	1	H			Coenzyme transport and metabolism	#N/A	#N/A	Heme biosynthesis
ppGpp synthetase catalytic domain (RelA/SpoT-type nucleotidyltranferase)	COG2357	0	1	T	F		Signal transduction mechanisms	Nucleotide transport and metabolism	#N/A	0
Predicted ABC-type exoprotein transport system, permease component	COG4473	0	0	U			Intracellular trafficking, secretion, and vesicular transport	#N/A	#N/A	0
Predicted acylesterase/phospholipase RssA, containd patatin domain	COG1752	0	0	R			General function prediction only	#N/A	#N/A	0
Predicted amidohydrolase YtcJ	COG1574	0	0	R			General function prediction only	#N/A	#N/A	0
Predicted antitoxin component YuzE of a toxin-antitoxin system, DUF2283 family	COG5428	0	0	V			Defense mechanisms	#N/A	#N/A	0
Predicted arabinose efflux permease AraJ, MFS family	COG2814	6	6	G			Carbohydrate transport and metabolism	#N/A	#N/A	0
Predicted archaeal methyltransferase	COG2521	0	0	R			General function prediction only	#N/A	#N/A	0
Predicted ATP-dependent protease	COG1067	0	0	O			Posttranslational modification, protein turnover, chaperones	#N/A	#N/A	0
Predicted branched-chain amino acid permease (azaleucine resistance)	COG1296	1	1	E			Amino acid transport and metabolism	#N/A	#N/A	0
Predicted CoA-binding protein	COG1832	0	0	R			General function prediction only	#N/A	#N/A	0
Predicted cysteine peptidase, C39 family	COG4990	0	0	R			General function prediction only	#N/A	#N/A	0
Predicted dehydrogenase	COG0673	1	2	R			General function prediction only	#N/A	#N/A	0
Predicted dithiol-disulfide isomerase, DsbA/YjbH family (virulence, stress resistance)	COG2761	0	0	O			Posttranslational modification, protein turnover, chaperones	#N/A	#N/A	0
Predicted DNA-binding protein with 'double-wing' structural motif, MmcQ/YjbR family	COG2315	0	0	K			Transcription	#N/A	#N/A	0
Predicted DNA-binding protein YlxM, UPF0122 family	COG2739	0	0	K			Transcription	#N/A	#N/A	0
Predicted DNA-binding transcriptional regulator YerC, contains ArsR-like HTH domain	COG4496	0	0	R			General function prediction only	#N/A	#N/A	0
Predicted DNA-binding transcriptional regulator YobV, contains HTH and WYL domains	COG2378	0	0	K			Transcription	#N/A	#N/A	0
Predicted endonuclease, GIY-YIG superfamily	COG2827	0	0	L			Replication, recombination and repair	#N/A	#N/A	0
Predicted epimerase YddE/YHI9, PhzF superfamily	COG0384	0	0	R			General function prediction only	#N/A	#N/A	0
Predicted esterase	COG0400	0	0	R			General function prediction only	#N/A	#N/A	0
Predicted esterase of the alpha/beta hydrolase fold	COG3545	0	0	R			General function prediction only	#N/A	#N/A	0
Predicted Fe-S cluster biosynthesis protein YqkB	COG4918	0	0	R			General function prediction only	#N/A	#N/A	0
Predicted flavoprotein CzcO associated with the cation diffusion facilitator CzcD	COG2072	1	1	P			Inorganic ion transport and metabolism	#N/A	#N/A	0
Predicted flavoprotein YhiN	COG2081	0	0	R			General function prediction only	#N/A	#N/A	0
Predicted FMN-binding regulatory protein PaiB	COG2808	0	0	T			Signal transduction mechanisms	#N/A	#N/A	0
Predicted gamma-glutamylamine cyclotransferase YtfP, GGCT/AIG2-like family	COG2105	0	0	E			Amino acid transport and metabolism	#N/A	#N/A	0
Predicted histidine transporter YuiF, NhaC family	COG2056	0	0	E			Amino acid transport and metabolism	#N/A	#N/A	0
Predicted hydrolase of the alpha/beta superfamily	COG2819	0	0	R			General function prediction only	#N/A	#N/A	0
Predicted kinase related to dihydroxyacetone kinase	COG1461	0	0	R			General function prediction only	#N/A	#N/A	0
Predicted kinase, aminoglycoside phosphotransferase (APT) family	COG3173	0	0	R			General function prediction only	#N/A	#N/A	0
Predicted lipid transporter YdfJ, MMPL/SSD domain, RND superfamily	COG2409	0	0	R			General function prediction only	#N/A	#N/A	0
Predicted membrane channel-forming protein YqfA, hemolysin III family	COG1272	0	0	U			Intracellular trafficking, secretion, and vesicular transport	#N/A	#N/A	0
Predicted membrane flippase AglD2/YbhN, UPF0104 family	COG0392	0	0	M			Cell wall/membrane/envelope biogenesis	#N/A	#N/A	0
Predicted membrane GTPase TypA/BipA involved in stress response	COG1217	0	0	T			Signal transduction mechanisms	#N/A	#N/A	0
Predicted membrane metallochaperone YozB (3H, Sco1 fusion), DUF420 family	COG2322	0	0	R			General function prediction only	#N/A	#N/A	0
Predicted membrane transporter YfcC, affects glyoxylate shunt	COG1288	0	0	R			General function prediction only	#N/A	#N/A	0
Predicted metal-dependent carbohydrate esterase YdaL, contains NodB-like catalytic (CE4) domain	COG5298	0	0	R			General function prediction only	#N/A	#N/A	0
Predicted metal-dependent enzyme of the double-stranded beta helix superfamily	COG5553	0	0	R			General function prediction only	#N/A	#N/A	0
Predicted metal-dependent hydrolase	COG1547	0	0	S			Function unknown	#N/A	#N/A	0
Predicted metal-dependent membrane protease YhfC, DUF2324 family	COG4377	0	0	R			General function prediction only	#N/A	#N/A	0
Predicted molibdopterin-dependent oxidoreductase YjgC	COG3383	3	1	R			General function prediction only	#N/A	#N/A	0
Predicted N-acetyltransferase YhbS	COG3153	0	0	R			General function prediction only	#N/A	#N/A	0
Predicted N-acyltransferase, GNAT family	COG2153	0	0	R			General function prediction only	#N/A	#N/A	0
Predicted Na+-dependent transporter YfeH	COG0385	1	0	R			General function prediction only	#N/A	#N/A	0
Predicted naringenin-chalcone synthase	COG3424	0	0	Q			Secondary metabolites biosynthesis, transport and catabolism	#N/A	#N/A	0
Predicted nucleic-acid-binding protein, contains Zn-ribbon domain	COG3478	0	0	R			General function prediction only	#N/A	#N/A	0
Predicted nucleotidyltransferase YcgL	COG3541	0	0	R			General function prediction only	#N/A	#N/A	0
Predicted oxidoreductase YdhF	COG4989	0	0	R			General function prediction only	#N/A	#N/A	0
Predicted permease, AEC (auxin efflux carrier) family	COG0679	0	1	R			General function prediction only	#N/A	#N/A	0
Predicted phosphodiesterase, calcineurin family	COG0622	0	0	R			General function prediction only	#N/A	#N/A	0
Predicted phosphoesterase YmaB, NUDIX family	COG4112	0	0	R			General function prediction only	#N/A	#N/A	0
Predicted phosphohydrolase YqeG, HAD superfamily	COG2179	0	0	R			General function prediction only	#N/A	#N/A	0
Predicted phosphohydrolase, MPP superfamily	COG1408	0	0	R			General function prediction only	#N/A	#N/A	0
Predicted PurR-regulated permease PerM	COG0628	0	0	R			General function prediction only	#N/A	#N/A	0
Predicted ribonuclease YlaK, contains NYN-type RNase and PhoH-family ATPase domains	COG1875	0	0	R			General function prediction only	#N/A	#N/A	0
Predicted ribonuclease, toxin component of the YeeF-YezG toxin-antitoxin module	COG5444	0	0	V			Defense mechanisms	#N/A	#N/A	0
Predicted RNA-binding protein Jag (SpoIIIJ-associated), conains KH and R3H domains	COG1847	0	0	R			General function prediction only	#N/A	#N/A	0
Predicted RNA-binding protein YhfF, contains PUA-like ASCH domain	COG4405	0	0	R			General function prediction only	#N/A	#N/A	0
Predicted RNA-binding protein YitL, contains S1 domains, virulence factor B family	COG2996	0	0	R			General function prediction only	#N/A	#N/A	0
Predicted RNA-binding protein YlqC, contains KH domain, UPF0109 family	COG1837	0	0	R			General function prediction only	#N/A	#N/A	0
Predicted RNA-binding protein, contains ribosomal protein S1 (RPS1) domain	COG1098	0	0	R			General function prediction only	#N/A	#N/A	0
Predicted RNase H-related nuclease YkuK, DUF458 family	COG1978	0	0	R			General function prediction only	#N/A	#N/A	0
Predicted Rossmann fold nucleotide-binding protein DprA/Smf involved in DNA uptake	COG0758	0	0	L			Replication, recombination and repair	#N/A	#N/A	0
Predicted rRNA methylase YqxC, contains S4 and FtsJ domains	COG1189	0	0	J			Translation, ribosomal structure and biogenesis	#N/A	#N/A	0
Predicted secreted protein YlbL, contains PDZ domain	COG3480	0	0	T			Signal transduction mechanisms	#N/A	#N/A	0
Predicted Ser/Thr protein kinase	COG2112	0	0	T			Signal transduction mechanisms	#N/A	#N/A	0
	COG2766	0	0	T			Signal transduction mechanisms	#N/A	#N/A	0
Predicted thiol-disulfide oxidoreductase YuxK, DCC family	COG3011	0	0	R			General function prediction only	#N/A	#N/A	0
Predicted transcriptional regulator containing CBS domains	COG4109	0	0	K			Transcription	#N/A	#N/A	0
Predicted transcriptional regulator YdeE, contains AraC-type DNA-binding domain	COG3708	0	0	K			Transcription	#N/A	#N/A	0
Predicted triphosphatase or cyclase YjbK, contains CYTH domain	COG4116	0	1	R			General function prediction only	#N/A	#N/A	0
Predicted Zn-dependent metalloprotease, SprT family	COG3091	0	0	R			General function prediction only	#N/A	#N/A	0
Predicted Zn-dependent peptidase, M16 family	COG0612	0	0	R			General function prediction only	#N/A	#N/A	0
Predicted Zn-dependent protease YjaZ, DUF2268 family	COG5504	0	0	R			General function prediction only	#N/A	#N/A	0
Prephenate dehydratase	COG0077	1	1	E			Amino acid transport and metabolism	#N/A	#N/A	Aromatic amino acid biosynthesis
Prephenate dehydrogenase	COG0287	1	1	E			Amino acid transport and metabolism	#N/A	#N/A	Aromatic amino acid biosynthesis
Prepilin signal peptidase PulO (type II secretory pathway) or related peptidase	COG1989	0	0	N	U		Cell motility	Intracellular trafficking, secretion, and vesicular transport	#N/A	0
Preprotein translocase subunit SecA (ATPase, RNA helicase)	COG0653	0	0	U			Intracellular trafficking, secretion, and vesicular transport	#N/A	#N/A	0
Preprotein translocase subunit SecD	COG0342	0	0	U			Intracellular trafficking, secretion, and vesicular transport	#N/A	#N/A	0
Preprotein translocase subunit SecE	COG0690	0	0	U			Intracellular trafficking, secretion, and vesicular transport	#N/A	#N/A	0
Preprotein translocase subunit SecF	COG0341	0	0	U			Intracellular trafficking, secretion, and vesicular transport	#N/A	#N/A	0
Preprotein translocase subunit SecY	COG0201	0	0	U			Intracellular trafficking, secretion, and vesicular transport	#N/A	#N/A	0
Prespore-specific transcriptional regulator RsfA	COG5850	0	0	K	D		Transcription	Cell cycle control, cell division, chromosome partitioning	#N/A	0
Primosomal protein N' (replication factor Y) - superfamily II helicase	COG1198	0	1	L			Replication, recombination and repair	#N/A	#N/A	0
Proline dehydrogenase	COG0506	1	2	E			Amino acid transport and metabolism	#N/A	#N/A	Proline degradation
Prolipoprotein diacylglyceryltransferase	COG0682	0	0	M			Cell wall/membrane/envelope biogenesis	#N/A	#N/A	0
Prolyl-tRNA synthetase	COG0442	0	0	J			Translation, ribosomal structure and biogenesis	#N/A	#N/A	Aminoacyl-tRNA synthetases
Protein chain release factor PrfB	COG1186	0	0	J			Translation, ribosomal structure and biogenesis	#N/A	#N/A	Translation factors
Protein chain release factor RF1	COG0216	0	0	J			Translation, ribosomal structure and biogenesis	#N/A	#N/A	Translation factors
Protein N-acetyltransferase, RimJ/RimL family	COG1670	1	1	J	O		Translation, ribosomal structure and biogenesis	Posttranslational modification, protein turnover, chaperones	#N/A	0
Protein thiol-disulfide isomerase DsbC	COG1651	0	0	O			Posttranslational modification, protein turnover, chaperones	#N/A	#N/A	0
Protein translocase subunit SecG	COG1314	0	0	U			Intracellular trafficking, secretion, and vesicular transport	#N/A	#N/A	0
Protein translocase subunit YajC	COG1862	0	0	U			Intracellular trafficking, secretion, and vesicular transport	#N/A	#N/A	0
Protein-arginine kinase activator protein McsA	COG3880	0	0	O			Posttranslational modification, protein turnover, chaperones	#N/A	#N/A	0
Protein-arginine kinase McsB	COG3869	0	0	O			Posttranslational modification, protein turnover, chaperones	#N/A	#N/A	0
Protein-tyrosine-phosphatase	COG0394	0	1	T			Signal transduction mechanisms	#N/A	#N/A	0
Protein/nucleotide deglycase, PfpI/YajL/DJ-1 family (repair of methylglyoxal-glycated proteins and nucleic acids)	COG0693	1	1	V			Defense mechanisms	#N/A	#N/A	0
Protoheme ferro-lyase (ferrochelatase)	COG0276	1	1	H			Coenzyme transport and metabolism	#N/A	#N/A	Heme biosynthesis
Protoporphyrinogen oxidase HemY/PPOX	COG1232	1	1	H			Coenzyme transport and metabolism	#N/A	#N/A	Heme biosynthesis
Pseudouridine synthase RluA, 23S rRNA- or tRNA-specific	COG0564	0	0	J			Translation, ribosomal structure and biogenesis	#N/A	#N/A	23S rRNA modification
Pseudouridylate synthase RsuA, specific for 16S rRNA U516 and 23S rRNA U2605	COG1187	0	0	J			Translation, ribosomal structure and biogenesis	#N/A	#N/A	16S rRNA modification
Pullulanase/glycogen debranching enzyme	COG1523	0	0	G			Carbohydrate transport and metabolism	#N/A	#N/A	0
Purine nucleoside phosphoramidase/Ap4A hydrolase, histidine triade (HIT) family	COG0537	0	0	F	R		Nucleotide transport and metabolism	General function prediction only	#N/A	0
Purine nucleoside phosphorylase	COG0005	1	1	F			Nucleotide transport and metabolism	#N/A	#N/A	Purine salvage
Purine-cytosine permease or related protein	COG1457	1	1	F			Nucleotide transport and metabolism	#N/A	#N/A	0
Purine-nucleoside phosphorylase	COG0813	1	1	F			Nucleotide transport and metabolism	#N/A	#N/A	Purine salvage
Putative aminopeptidase FrvX	COG1363	0	0	G	E		Carbohydrate transport and metabolism	Amino acid transport and metabolism	#N/A	0
Putative cell wall-binding domain (amidase enhancer), LytB superfamily	COG2247	1	1	M			Cell wall/membrane/envelope biogenesis	#N/A	#N/A	0
Putative copper export protein	COG1276	1	1	P			Inorganic ion transport and metabolism	#N/A	#N/A	0
Putative cysteine ligase BshC/YllA (bacillithiol biosynthesis)	COG4365	0	0	Q			Secondary metabolites biosynthesis, transport and catabolism	#N/A	#N/A	0
Putative effector of murein hydrolase	COG1346	0	0	M			Cell wall/membrane/envelope biogenesis	#N/A	#N/A	0
Putative effector of murein hydrolase LrgA, UPF0299 family	COG1380	0	0	R			General function prediction only	#N/A	#N/A	0
Putative flippase GtrA (transmembrane translocase of bactoprenol-linked glucose)	COG2246	0	0	I			Lipid transport and metabolism	#N/A	#N/A	0
Putative GTP cyclohydrolase 1 type 2, NIF3 family	COG0327	0	0	H			Coenzyme transport and metabolism	#N/A	#N/A	Folate biosynthesis
Putative Mn2+ efflux pump MntP	COG1971	0	0	P			Inorganic ion transport and metabolism	#N/A	#N/A	0
Putative NADH-flavin reductase	COG2910	0	0	R			General function prediction only	#N/A	#N/A	0
Putative NADPH-quinone reductase (modulator of drug activity B)	COG2249	0	0	R			General function prediction only	#N/A	#N/A	0
Putative phospholipid scramblase YxjI, Tubby2 superfamily	COG4894	0	0	I			Lipid transport and metabolism	#N/A	#N/A	0
Putative translation regulator, IMPACT (imprinted ancient) protein family	COG1739	0	0	R			General function prediction only	#N/A	#N/A	0
Pyridoxal 5'-phosphate homeostasis protein YggS, UPF0001 family	COG0325	0	0	H			Coenzyme transport and metabolism	#N/A	#N/A	0
Pyridoxal 5'-phosphate synthase subunit PdxS	COG0214	1	1	H			Coenzyme transport and metabolism	#N/A	#N/A	Pyridoxal phosphate biosynthesis
Pyridoxal 5'-phosphate synthase subunit PdxT (glutamine amidotransferase)	COG0311	1	1	H			Coenzyme transport and metabolism	#N/A	#N/A	Pyridoxal phosphate biosynthesis
Pyridoxal reductase PdxI or related oxidoreductase, aldo/keto reductase family	COG0667	2	0	H	R		Coenzyme transport and metabolism	General function prediction only	#N/A	0
Pyrimidine operon attenuation protein PyrR/uracil phosphoribosyltransferase	COG2065	0	1	F			Nucleotide transport and metabolism	#N/A	#N/A	Pyrimidine salvage
Pyrimidine reductase, riboflavin biosynthesis	COG1985	1	1	H			Coenzyme transport and metabolism	#N/A	#N/A	Riboflavin/FAD biosynthesis
Pyrrolidone-carboxylate peptidase (N-terminal pyroglutamyl peptidase)	COG2039	0	0	O			Posttranslational modification, protein turnover, chaperones	#N/A	#N/A	0
Pyrroline-5-carboxylate reductase	COG0345	3	3	E			Amino acid transport and metabolism	#N/A	#N/A	Proline biosynthesis
Pyruvate carboxylase	COG1038	1	1	C			Energy production and conversion	#N/A	#N/A	Urea cycle
Pyruvate kinase	COG0469	1	1	G			Carbohydrate transport and metabolism	#N/A	#N/A	Glycolysis
Pyruvate/2-oxoglutarate dehydrogenase complex, dihydrolipoamide acyltransferase (E2) component	COG0508	4	3	C			Energy production and conversion	#N/A	#N/A	Pyruvate oxidation
Pyruvate/2-oxoglutarate/acetoin dehydrogenase complex, dehydrogenase (E1) component, beta subunit	COG0022	3	2	C			Energy production and conversion	#N/A	#N/A	Pyruvate oxidation
Queuine/archaeosine tRNA-ribosyltransferase	COG0343	0	0	J			Translation, ribosomal structure and biogenesis	#N/A	#N/A	tRNA modification
Queuosine precursor transporter YhhQ, DUF165 family	COG1738	0	0	J			Translation, ribosomal structure and biogenesis	#N/A	#N/A	0
Quinol monooxygenase YgiN	COG1359	0	0	C			Energy production and conversion	#N/A	#N/A	0
Quinolinate synthase	COG0379	1	1	H			Coenzyme transport and metabolism	#N/A	#N/A	NAD biosynthesis
Rad3-related DNA helicase DinG	COG1199	0	0	L			Replication, recombination and repair	#N/A	#N/A	0
Radical SAM superfamily enzyme	COG1242	0	0	R			General function prediction only	#N/A	#N/A	0
Radical SAM superfamily maturase, SkfB/NifB/PqqE family	COG0535	0	0	D	H		Cell cycle control, cell division, chromosome partitioning	Coenzyme transport and metabolism	#N/A	0
RecA/RadA recombinase	COG0468	0	0	L			Replication, recombination and repair	#N/A	#N/A	0
RecG-like helicase	COG1200	0	0	L			Replication, recombination and repair	#N/A	#N/A	0
Recombinational DNA repair ATPase RecF	COG1195	0	0	L			Replication, recombination and repair	#N/A	#N/A	0
Recombinational DNA repair protein RecO (RecF pathway)	COG1381	0	0	L			Replication, recombination and repair	#N/A	#N/A	0
Recombinational DNA repair protein RecR	COG0353	0	0	L			Replication, recombination and repair	#N/A	#N/A	0
Recombinational DNA repair protein RecT	COG3723	0	0	L			Replication, recombination and repair	#N/A	#N/A	0
Redox-regulated molecular chaperone, HSP33 family	COG1281	0	0	O			Posttranslational modification, protein turnover, chaperones	#N/A	#N/A	0
Regulator of extracellular matrix RemA, YlzA/DUF370 family	COG2052	0	0	M			Cell wall/membrane/envelope biogenesis	#N/A	#N/A	0
Regulator of PEP synthase PpsR, kinase-PPPase family (combines ADP:protein kinase and phosphorylase activities)	COG1806	0	0	T			Signal transduction mechanisms	#N/A	#N/A	0
Regulator of replication initiation timing YabA	COG4467	0	0	L			Replication, recombination and repair	#N/A	#N/A	0
Replication initiation and membrane attachment protein DnaB	COG3611	0	1	L			Replication, recombination and repair	#N/A	#N/A	0
Replication-associated recombination protein RarA (DNA-dependent ATPase)	COG2256	0	0	L			Replication, recombination and repair	#N/A	#N/A	0
Replicative DNA helicase	COG0305	0	1	L			Replication, recombination and repair	#N/A	#N/A	0
Rhamnogalacturonyl hydrolase YesR	COG4225	0	0	G			Carbohydrate transport and metabolism	#N/A	#N/A	0
Rhamnose utilisation protein RhaD, predicted bifunctional aldolase and dehydrogenase	COG3347	0	1	G			Carbohydrate transport and metabolism	#N/A	#N/A	0
Rhodanese-related sulfurtransferase	COG0607	0	0	P			Inorganic ion transport and metabolism	#N/A	#N/A	Urea cycle
Riboflavin biosynthesis protein RibD, pyrimidine deaminase domain	COG0117	1	1	H			Coenzyme transport and metabolism	#N/A	#N/A	Riboflavin/FAD biosynthesis
Riboflavin synthase alpha chain	COG0307	1	1	H			Coenzyme transport and metabolism	#N/A	#N/A	Riboflavin/FAD biosynthesis
Riboflavin transporter FmnP	COG3601	0	1	H			Coenzyme transport and metabolism	#N/A	#N/A	0
Ribonuclease BN, tRNA processing enzyme	COG1234	0	0	J			Translation, ribosomal structure and biogenesis	#N/A	#N/A	0
Ribonuclease HI	COG0328	0	0	L			Replication, recombination and repair	#N/A	#N/A	0
Ribonuclease HII	COG0164	0	0	L			Replication, recombination and repair	#N/A	#N/A	0
Ribonuclease HIII	COG1039	0	0	L			Replication, recombination and repair	#N/A	#N/A	0
Ribonuclease PH	COG0689	0	0	J			Translation, ribosomal structure and biogenesis	#N/A	#N/A	0
Ribonucleotide monophosphatase NagD, HAD superfamily	COG0647	0	0	F			Nucleotide transport and metabolism	#N/A	#N/A	0
Ribonucleotide reductase alpha subunit	COG0209	1	1	F			Nucleotide transport and metabolism	#N/A	#N/A	Pyrimidine salvage
Ribonucleotide reductase beta subunit, ferritin-like domain	COG0208	1	1	F			Nucleotide transport and metabolism	#N/A	#N/A	Pyrimidine salvage
Ribose 5-phosphate isomerase RpiB	COG0698	1	1	G			Carbohydrate transport and metabolism	#N/A	#N/A	Pentose phosphate pathway
Ribose/xylose/arabinose/galactoside ABC-type transport system, permease component	COG1172	1	1	G			Carbohydrate transport and metabolism	#N/A	#N/A	0
Ribosomal 30S subunit maturation factor RimM, required for 16S rRNA processing	COG0806	0	0	J			Translation, ribosomal structure and biogenesis	#N/A	#N/A	16S rRNA modification
Ribosomal 50S subunit-recycling heat shock protein, contains S4 domain	COG1188	0	0	J			Translation, ribosomal structure and biogenesis	#N/A	#N/A	0
Ribosomal protein L1	COG0081	0	0	J			Translation, ribosomal structure and biogenesis	#N/A	#N/A	Ribosome 50S subunit
Ribosomal protein L10	COG0244	0	0	J			Translation, ribosomal structure and biogenesis	#N/A	#N/A	Ribosome 50S subunit
Ribosomal protein L11	COG0080	0	0	J			Translation, ribosomal structure and biogenesis	#N/A	#N/A	Ribosome 50S subunit
Ribosomal protein L11 methylase PrmA	COG2264	0	0	J			Translation, ribosomal structure and biogenesis	#N/A	#N/A	0
Ribosomal protein L13	COG0102	0	0	J			Translation, ribosomal structure and biogenesis	#N/A	#N/A	Ribosome 50S subunit
Ribosomal protein L14	COG0093	0	0	J			Translation, ribosomal structure and biogenesis	#N/A	#N/A	Ribosome 50S subunit
Ribosomal protein L15	COG0200	0	0	J			Translation, ribosomal structure and biogenesis	#N/A	#N/A	Ribosome 50S subunit
Ribosomal protein L16 Arg81 hydroxylase, contains JmjC domain	COG2850	0	0	J			Translation, ribosomal structure and biogenesis	#N/A	#N/A	0
Ribosomal protein L16/L10AE	COG0197	0	0	J			Translation, ribosomal structure and biogenesis	#N/A	#N/A	Ribosome 50S subunit
Ribosomal protein L17	COG0203	0	0	J			Translation, ribosomal structure and biogenesis	#N/A	#N/A	Ribosome 50S subunit
Ribosomal protein L18	COG0256	0	0	J			Translation, ribosomal structure and biogenesis	#N/A	#N/A	Ribosome 50S subunit
Ribosomal protein L19	COG0335	0	0	J			Translation, ribosomal structure and biogenesis	#N/A	#N/A	Ribosome 50S subunit
Ribosomal protein L2	COG0090	0	0	J			Translation, ribosomal structure and biogenesis	#N/A	#N/A	Ribosome 50S subunit
Ribosomal protein L20	COG0292	0	0	J			Translation, ribosomal structure and biogenesis	#N/A	#N/A	Ribosome 50S subunit
Ribosomal protein L21	COG0261	0	0	J			Translation, ribosomal structure and biogenesis	#N/A	#N/A	Ribosome 50S subunit
Ribosomal protein L22	COG0091	0	0	J			Translation, ribosomal structure and biogenesis	#N/A	#N/A	Ribosome 50S subunit
Ribosomal protein L23	COG0089	0	0	J			Translation, ribosomal structure and biogenesis	#N/A	#N/A	Ribosome 50S subunit
Ribosomal protein L24	COG0198	0	0	J			Translation, ribosomal structure and biogenesis	#N/A	#N/A	Ribosome 50S subunit
Ribosomal protein L25 (general stress protein Ctc)	COG1825	0	0	J			Translation, ribosomal structure and biogenesis	#N/A	#N/A	Ribosome 50S subunit
Ribosomal protein L27	COG0211	0	0	J			Translation, ribosomal structure and biogenesis	#N/A	#N/A	Ribosome 50S subunit
Ribosomal protein L28	COG0227	0	0	J			Translation, ribosomal structure and biogenesis	#N/A	#N/A	Ribosome 50S subunit
Ribosomal protein L29	COG0255	0	0	J			Translation, ribosomal structure and biogenesis	#N/A	#N/A	Ribosome 50S subunit
Ribosomal protein L3	COG0087	0	0	J			Translation, ribosomal structure and biogenesis	#N/A	#N/A	Ribosome 50S subunit
Ribosomal protein L30/L7E	COG1841	0	0	J			Translation, ribosomal structure and biogenesis	#N/A	#N/A	Ribosome 50S subunit
Ribosomal protein L31	COG0254	0	0	J			Translation, ribosomal structure and biogenesis	#N/A	#N/A	Ribosome 50S subunit
Ribosomal protein L32	COG0333	0	0	J			Translation, ribosomal structure and biogenesis	#N/A	#N/A	Ribosome 50S subunit
Ribosomal protein L33	COG0267	0	0	J			Translation, ribosomal structure and biogenesis	#N/A	#N/A	Ribosome 50S subunit
Ribosomal protein L34	COG0230	0	0	J			Translation, ribosomal structure and biogenesis	#N/A	#N/A	Ribosome 50S subunit
Ribosomal protein L35	COG0291	0	0	J			Translation, ribosomal structure and biogenesis	#N/A	#N/A	Ribosome 50S subunit
Ribosomal protein L36	COG0257	0	0	J			Translation, ribosomal structure and biogenesis	#N/A	#N/A	Ribosome 50S subunit
Ribosomal protein L4	COG0088	0	0	J			Translation, ribosomal structure and biogenesis	#N/A	#N/A	Ribosome 50S subunit
Ribosomal protein L5	COG0094	0	0	J			Translation, ribosomal structure and biogenesis	#N/A	#N/A	Ribosome 50S subunit
Ribosomal protein L6P/L9E	COG0097	0	0	J			Translation, ribosomal structure and biogenesis	#N/A	#N/A	Ribosome 50S subunit
Ribosomal protein L7/L12	COG0222	0	0	J			Translation, ribosomal structure and biogenesis	#N/A	#N/A	Ribosome 50S subunit
Ribosomal protein L7Ae or related RNA K-turn-binding protein	COG1358	0	0	J			Translation, ribosomal structure and biogenesis	#N/A	#N/A	Ribosome 50S subunit
Ribosomal protein L9	COG0359	0	0	J			Translation, ribosomal structure and biogenesis	#N/A	#N/A	Ribosome 50S subunit
Ribosomal protein S1	COG0539	0	0	J			Translation, ribosomal structure and biogenesis	#N/A	#N/A	Ribosome 30S subunit
Ribosomal protein S10	COG0051	0	0	J			Translation, ribosomal structure and biogenesis	#N/A	#N/A	Ribosome 30S subunit
Ribosomal protein S11	COG0100	0	0	J			Translation, ribosomal structure and biogenesis	#N/A	#N/A	Ribosome 30S subunit
Ribosomal protein S12	COG0048	0	0	J			Translation, ribosomal structure and biogenesis	#N/A	#N/A	Ribosome 30S subunit
Ribosomal protein S13	COG0099	0	0	J			Translation, ribosomal structure and biogenesis	#N/A	#N/A	Ribosome 30S subunit
Ribosomal protein S14	COG0199	0	0	J			Translation, ribosomal structure and biogenesis	#N/A	#N/A	Ribosome 30S subunit
Ribosomal protein S15P/S13E	COG0184	0	0	J			Translation, ribosomal structure and biogenesis	#N/A	#N/A	Ribosome 30S subunit
Ribosomal protein S16	COG0228	0	0	J			Translation, ribosomal structure and biogenesis	#N/A	#N/A	Ribosome 30S subunit
Ribosomal protein S17	COG0186	0	0	J			Translation, ribosomal structure and biogenesis	#N/A	#N/A	Ribosome 30S subunit
Ribosomal protein S18	COG0238	0	0	J			Translation, ribosomal structure and biogenesis	#N/A	#N/A	Ribosome 30S subunit
Ribosomal protein S18 acetylase RimI and related acetyltransferases	COG0456	0	1	J			Translation, ribosomal structure and biogenesis	#N/A	#N/A	0
Ribosomal protein S19	COG0185	0	0	J			Translation, ribosomal structure and biogenesis	#N/A	#N/A	Ribosome 30S subunit
Ribosomal protein S2	COG0052	0	0	J			Translation, ribosomal structure and biogenesis	#N/A	#N/A	Ribosome 30S subunit
Ribosomal protein S20	COG0268	0	0	J			Translation, ribosomal structure and biogenesis	#N/A	#N/A	Ribosome 30S subunit
Ribosomal protein S21	COG0828	0	0	J			Translation, ribosomal structure and biogenesis	#N/A	#N/A	Ribosome 30S subunit
Ribosomal protein S3	COG0092	0	0	J			Translation, ribosomal structure and biogenesis	#N/A	#N/A	Ribosome 30S subunit
Ribosomal protein S4 or related protein	COG0522	0	0	J			Translation, ribosomal structure and biogenesis	#N/A	#N/A	Ribosome 30S subunit
Ribosomal protein S5	COG0098	0	0	J			Translation, ribosomal structure and biogenesis	#N/A	#N/A	Ribosome 30S subunit
Ribosomal protein S6	COG0360	0	0	J			Translation, ribosomal structure and biogenesis	#N/A	#N/A	Ribosome 30S subunit
Ribosomal protein S7	COG0049	0	0	J			Translation, ribosomal structure and biogenesis	#N/A	#N/A	Ribosome 30S subunit
Ribosomal protein S8	COG0096	0	0	J			Translation, ribosomal structure and biogenesis	#N/A	#N/A	Ribosome 30S subunit
Ribosomal protein S9	COG0103	0	0	J			Translation, ribosomal structure and biogenesis	#N/A	#N/A	Ribosome 30S subunit
Ribosomal silencing factor RsfS, regulates association of 30S and 50S subunits	COG0799	0	0	J			Translation, ribosomal structure and biogenesis	#N/A	#N/A	0
Ribosome biogenesis GTPase RbgA	COG1161	0	0	J			Translation, ribosomal structure and biogenesis	#N/A	#N/A	0
Ribosome biogenesis GTPase RsgA	COG1162	0	0	J			Translation, ribosomal structure and biogenesis	#N/A	#N/A	0
Ribosome maturation factor RimP	COG0779	0	0	J			Translation, ribosomal structure and biogenesis	#N/A	#N/A	0
Ribosome quality control (RQC) protein RqcH, Rqc2/NEMF/Tae2 family, contains fibronectin-(FbpA) and RNA- (NFACT) binding domains	COG1293	0	0	J	O		Translation, ribosomal structure and biogenesis	Posttranslational modification, protein turnover, chaperones	#N/A	0
Ribosome recycling factor	COG0233	0	0	J			Translation, ribosomal structure and biogenesis	#N/A	#N/A	0
Ribosome-associated protein YbcJ, S4-like RNA-binding protein	COG2501	0	0	J			Translation, ribosomal structure and biogenesis	#N/A	#N/A	0
Ribosome-associated translation inhibitor RaiA	COG1544	0	0	J			Translation, ribosomal structure and biogenesis	#N/A	#N/A	0
Ribosome-binding ATPase YchF, GTP1/OBG family	COG0012	0	0	J			Translation, ribosomal structure and biogenesis	#N/A	#N/A	0
Ribosome-binding factor RbfA	COG0858	0	0	J			Translation, ribosomal structure and biogenesis	#N/A	#N/A	0
Ribulose 1,5-bisphosphate carboxylase, large subunit, or a RuBisCO-like protein	COG1850	1	1	G			Carbohydrate transport and metabolism	#N/A	#N/A	0
Ribulose kinase	COG1069	1	1	G			Carbohydrate transport and metabolism	#N/A	#N/A	0
Rieske Fe-S protein	COG0723	1	1	C			Energy production and conversion	#N/A	#N/A	0
RNA 2',3'-cyclic phosphodiesterase (2'-5' RNA ligase)	COG1514	0	0	J			Translation, ribosomal structure and biogenesis	#N/A	#N/A	0
RNA polymerase-binding transcription factor DksA	COG1734	0	0	K			Transcription	#N/A	#N/A	0
RNA polymerase-interacting regulator, CarD/CdnL/TRCF family	COG1329	0	0	K			Transcription	#N/A	#N/A	0
RNA-binding protein YhbY	COG1534	0	0	J			Translation, ribosomal structure and biogenesis	#N/A	#N/A	0
RNA-binding protein YlmH, contains S4-like domain	COG2302	0	0	R			General function prediction only	#N/A	#N/A	0
RNase adaptor protein RapZ for GlmZ sRNA degradation, contains a P-loop ATPase domain	COG1660	0	0	T			Signal transduction mechanisms	#N/A	#N/A	0
RNase P protein component	COG0594	0	1	J			Translation, ribosomal structure and biogenesis	#N/A	#N/A	0
RocR-type transcriptional regulator, contains PAS, AAA-type ATPase, and DNA-binding Fis domains	COG3829	0	0	K	T		Transcription	Signal transduction mechanisms	#N/A	0
rRNA processing protein Krr1/Pno1, contains KH domain	COG1094	0	0	J			Translation, ribosomal structure and biogenesis	#N/A	#N/A	0
Rubrerythrin	COG1592	0	0	C			Energy production and conversion	#N/A	#N/A	0
Rubrerythrin, includes spore coat protein YhjR	COG1633	0	0	P			Inorganic ion transport and metabolism	#N/A	#N/A	0
S-adenosylmethionine decarboxylase	COG1586	1	1	E			Amino acid transport and metabolism	#N/A	#N/A	0
S-adenosylmethionine synthetase	COG0192	1	1	H			Coenzyme transport and metabolism	#N/A	#N/A	Methionine biosynthesis
S-adenosylmethionine:tRNA-ribosyltransferase-isomerase (queuine synthetase)	COG0809	0	0	J			Translation, ribosomal structure and biogenesis	#N/A	#N/A	tRNA modification
S-ribosylhomocysteine lyase LuxS, autoinducer biosynthesis	COG1854	0	1	T			Signal transduction mechanisms	#N/A	#N/A	0
Secreted protein containing bacterial Ig-like domain and vWFA domain	COG2304	0	0	R			General function prediction only	#N/A	#N/A	0
Secreted virulence factor YukE/EsxA, WXG100 family	COG4842	0	0	V			Defense mechanisms	#N/A	#N/A	0
Selenocysteine lyase/Cysteine desulfurase	COG0520	0	0	E			Amino acid transport and metabolism	#N/A	#N/A	0
Sensor histidine kinase DipB regulating citrate/malate metabolism	COG3290	0	0	T			Signal transduction mechanisms	#N/A	#N/A	0
Sensor histidine kinase WalK	COG5002	0	1	T			Signal transduction mechanisms	#N/A	#N/A	0
Sensor histidine kinase YesM	COG2972	0	0	T			Signal transduction mechanisms	#N/A	#N/A	0
Sensor histidine kinase, LytS/YehU family	COG3275	0	0	T			Signal transduction mechanisms	#N/A	#N/A	0
Septation ring formation regulator EzrA	COG4477	0	0	D			Cell cycle control, cell division, chromosome partitioning	#N/A	#N/A	0
Septum site-determining ATPase MinD	COG2894	0	0	D			Cell cycle control, cell division, chromosome partitioning	#N/A	#N/A	0
Septum site-determining protein MinC	COG0850	0	0	D			Cell cycle control, cell division, chromosome partitioning	#N/A	#N/A	0
Ser/Thr protein kinase RdoA involved in Cpx stress response, MazF antagonist	COG2334	0	0	T			Signal transduction mechanisms	#N/A	#N/A	Threonine biosynthesis
Serine acetyltransferase	COG1045	1	1	E			Amino acid transport and metabolism	#N/A	#N/A	Cysteine biosynthesis
Serine kinase of the HPr protein, regulates carbohydrate metabolism	COG1493	0	0	T			Signal transduction mechanisms	#N/A	#N/A	0
Serine protease, subtilisin family	COG1404	0	0	O			Posttranslational modification, protein turnover, chaperones	#N/A	#N/A	0
Serine transporter YbeC, amino acid:H+ symporter family	COG0531	1	1	E			Amino acid transport and metabolism	#N/A	#N/A	0
Serine/threonine protein kinase	COG0515	0	0	T			Signal transduction mechanisms	#N/A	#N/A	0
Serine/threonine protein phosphatase PrpC	COG0631	0	0	T			Signal transduction mechanisms	#N/A	#N/A	0
Seryl-tRNA synthetase	COG0172	0	0	J			Translation, ribosomal structure and biogenesis	#N/A	#N/A	Aminoacyl-tRNA synthetases
Shikimate 5-dehydrogenase	COG0169	1	1	E			Amino acid transport and metabolism	#N/A	#N/A	Aromatic amino acid biosynthesis
Shikimate kinase	COG0703	1	1	E			Amino acid transport and metabolism	#N/A	#N/A	Aromatic amino acid biosynthesis
Short-chain dehydrogenase	COG0300	0	0	R			General function prediction only	#N/A	#N/A	0
Short-chain dehydrogenase involved in D-alanine esterification of teichoic acids	COG3967	0	0	M	I		Cell wall/membrane/envelope biogenesis	Lipid transport and metabolism	#N/A	0
Sialic acid synthase SpsE, contains C-terminal SAF domain	COG2089	0	1	M			Cell wall/membrane/envelope biogenesis	#N/A	#N/A	0
SigmaK checkpoint regulator BofC (Bypass-of-forespore protein C)	COG5849	0	0	D	T		Cell cycle control, cell division, chromosome partitioning	Signal transduction mechanisms	#N/A	0
SigmaK-processing regulatory protein BofA (Bypass-of-forespore protein A)	COG5848	0	0	D	T		Cell cycle control, cell division, chromosome partitioning	Signal transduction mechanisms	#N/A	0
Signal peptidase I	COG0681	0	0	U			Intracellular trafficking, secretion, and vesicular transport	#N/A	#N/A	0
Signal recognition particle GTPase	COG0541	0	0	U			Intracellular trafficking, secretion, and vesicular transport	#N/A	#N/A	0
Signal recognition particle GTPase FtsY	COG0552	0	0	U			Intracellular trafficking, secretion, and vesicular transport	#N/A	#N/A	0
Signal transduction histidine kinase	COG0642	0	0	T			Signal transduction mechanisms	#N/A	#N/A	0
Signal transduction histidine kinase ComP	COG4585	0	0	T			Signal transduction mechanisms	#N/A	#N/A	0
Signal-transduction protein containing cAMP-binding, CBS, and nucleotidyltransferase domains	COG2905	0	0	T			Signal transduction mechanisms	#N/A	#N/A	0
Single-stranded DNA-binding protein	COG0629	0	1	L			Replication, recombination and repair	#N/A	#N/A	0
Siroheme synthase (precorrin-2 oxidase/ferrochelatase domain)	COG1648	1	1	H			Coenzyme transport and metabolism	#N/A	#N/A	Heme biosynthesis
Sirohydrochlorin ferrochelatase	COG2138	1	1	H			Coenzyme transport and metabolism	#N/A	#N/A	Cobalamine/B12 biosynthesis
Site-specific DNA recombinase SpoIVCA/DNA invertase PinE	COG1961	0	0	L			Replication, recombination and repair	#N/A	#N/A	0
Site-specific recombinase XerD	COG4974	0	0	L			Replication, recombination and repair	#N/A	#N/A	0
SLT domain protein	COG3953	0	0	X			Mobilome: prophages, transposons	#N/A	#N/A	0
Small acid-soluble spore protein CsgA	COG5862	0	0	D			Cell cycle control, cell division, chromosome partitioning	#N/A	#N/A	0
Small acid-soluble spore protein SspA/SspB/SspC/SspD (alpha/beta-type)	COG5852	0	0	D			Cell cycle control, cell division, chromosome partitioning	#N/A	#N/A	0
Small acid-soluble spore protein SspE (gamma-type)	COG5853	0	0	D			Cell cycle control, cell division, chromosome partitioning	#N/A	#N/A	0
Small acid-soluble spore protein SspF (alpha/beta-type)	COG5854	0	0	D			Cell cycle control, cell division, chromosome partitioning	#N/A	#N/A	0
Small acid-soluble spore protein SspH/YfjU	COG5855	0	0	D			Cell cycle control, cell division, chromosome partitioning	#N/A	#N/A	0
Small acid-soluble spore protein SspI	COG5856	0	0	D			Cell cycle control, cell division, chromosome partitioning	#N/A	#N/A	0
Small acid-soluble spore protein SspK	COG5857	0	0	D			Cell cycle control, cell division, chromosome partitioning	#N/A	#N/A	0
Small acid-soluble spore protein SspL	COG5858	0	0	D			Cell cycle control, cell division, chromosome partitioning	#N/A	#N/A	0
Small acid-soluble spore protein SspN	COG5859	0	0	D			Cell cycle control, cell division, chromosome partitioning	#N/A	#N/A	0
Small acid-soluble spore protein SspO/CotK	COG5860	0	0	D			Cell cycle control, cell division, chromosome partitioning	#N/A	#N/A	0
Small acid-soluble spore protein SspP/CotL	COG5861	0	0	D			Cell cycle control, cell division, chromosome partitioning	#N/A	#N/A	0
Small acid-soluble spore protein Tlp (thioredoxin-like protein)	COG5863	0	0	D			Cell cycle control, cell division, chromosome partitioning	#N/A	#N/A	0
Small basic protein Sbp (function unknown), DUF1290 domain	COG3856	0	0	S			Function unknown	#N/A	#N/A	0
Small heat shock protein IbpA, HSP20 family	COG0071	0	0	O			Posttranslational modification, protein turnover, chaperones	#N/A	#N/A	0
Small neutral amino acid transporter SnatA, MarC family	COG2095	0	0	E			Amino acid transport and metabolism	#N/A	#N/A	0
Small-conductance mechanosensitive channel	COG0668	0	2	M			Cell wall/membrane/envelope biogenesis	#N/A	#N/A	0
Soluble lytic murein transglycosylase or regulatory protein s ( may contain LysM/invasin domain)	COG0741	0	0	M			Cell wall/membrane/envelope biogenesis	#N/A	#N/A	0
Sortase (surface protein transpeptidase)	COG3764	0	0	M			Cell wall/membrane/envelope biogenesis	#N/A	#N/A	0
SOS response regulatory protein OraA/RecX, interacts with RecA	COG2137	0	0	O			Posttranslational modification, protein turnover, chaperones	#N/A	#N/A	0
SOS-response transcriptional repressor LexA (RecA-mediated autopeptidase)	COG1974	0	0	K	T		Transcription	Signal transduction mechanisms	#N/A	0
Spermidine synthase (polyamine aminopropyltransferase)	COG0421	1	1	E			Amino acid transport and metabolism	#N/A	#N/A	0
Spore coat polysaccharide biosynthesis protein SpsF, cytidylyltransferase family	COG1861	0	0	M			Cell wall/membrane/envelope biogenesis	#N/A	#N/A	0
Spore coat polysaccharide biosynthesis protein SpsG, predicted glycosyltransferase	COG3980	0	1	M			Cell wall/membrane/envelope biogenesis	#N/A	#N/A	0
Spore coat protein CotD	COG5879	0	0	D			Cell cycle control, cell division, chromosome partitioning	#N/A	#N/A	0
Spore coat protein CotE	COG5880	0	0	D			Cell cycle control, cell division, chromosome partitioning	#N/A	#N/A	0
Spore coat protein CotF	COG5577	0	0	M			Cell wall/membrane/envelope biogenesis	#N/A	#N/A	0
Spore coat protein CotH	COG5337	0	0	M			Cell wall/membrane/envelope biogenesis	#N/A	#N/A	0
Spore coat protein CotI/CotS, protein kinase superfamily	COG5881	0	0	D			Cell cycle control, cell division, chromosome partitioning	#N/A	#N/A	0
Spore coat protein CotJA, required for the assembly of CotJC	COG5882	0	0	D			Cell cycle control, cell division, chromosome partitioning	#N/A	#N/A	0
Spore coat protein CotJB	COG5883	0	0	D			Cell cycle control, cell division, chromosome partitioning	#N/A	#N/A	0
Spore coat protein CotN/TasA	COG5884	0	0	D			Cell cycle control, cell division, chromosome partitioning	#N/A	#N/A	0
Spore coat protein CotO/YjbX	COG5885	0	0	D			Cell cycle control, cell division, chromosome partitioning	#N/A	#N/A	0
Spore coat protein CotV/CotX (outer spore coat)	COG5886	0	0	D			Cell cycle control, cell division, chromosome partitioning	#N/A	#N/A	0
Spore coat protein CotW (outer spore coat)	COG5887	0	0	D			Cell cycle control, cell division, chromosome partitioning	#N/A	#N/A	0
Spore coat protein CotY/CotZ (outer spore coat)	COG5888	0	0	D			Cell cycle control, cell division, chromosome partitioning	#N/A	#N/A	0
Spore coat protein GerQ/YwdL (inner spore coat)	COG5889	0	0	D			Cell cycle control, cell division, chromosome partitioning	#N/A	#N/A	0
Spore coat protein YheC/YheD, ATP-grasp superfamily	COG5891	0	0	D			Cell cycle control, cell division, chromosome partitioning	#N/A	#N/A	0
Spore coat protein YlbD, FlgN family	COG5892	0	0	D			Cell cycle control, cell division, chromosome partitioning	#N/A	#N/A	0
Spore coat protein YmaG	COG5893	0	0	D			Cell cycle control, cell division, chromosome partitioning	#N/A	#N/A	0
Spore coat protein YppG	COG5894	0	0	D			Cell cycle control, cell division, chromosome partitioning	#N/A	#N/A	0
Spore coat protein YraE/YraG	COG5896	0	0	D			Cell cycle control, cell division, chromosome partitioning	#N/A	#N/A	0
Spore coat protein YsxE, aminoglycoside phosphotransferase family	COG5897	0	0	D			Cell cycle control, cell division, chromosome partitioning	#N/A	#N/A	0
Spore coat protein YuzC (inner spore coat)	COG5898	0	0	D			Cell cycle control, cell division, chromosome partitioning	#N/A	#N/A	0
Spore coat protein YwqH	COG5899	0	0	D			Cell cycle control, cell division, chromosome partitioning	#N/A	#N/A	0
Spore coat protein YybI (inner spore coat)	COG5900	0	0	D			Cell cycle control, cell division, chromosome partitioning	#N/A	#N/A	0
Spore cortex formation membrane protein YabQ	COG5869	0	0	D			Cell cycle control, cell division, chromosome partitioning	#N/A	#N/A	0
Spore cortex hydrolase SleL/YaaH, N-acetylglucosaminidase of GH18 family	COG3858	0	0	D			Cell cycle control, cell division, chromosome partitioning	#N/A	#N/A	0
Spore cortex protein CoxA (YrbB), YhcN/YlaJ family	COG5912	0	0	D			Cell cycle control, cell division, chromosome partitioning	#N/A	#N/A	0
Spore cortex protein YqfC, YabP family	COG5871	0	0	D			Cell cycle control, cell division, chromosome partitioning	#N/A	#N/A	0
Spore dipicolinate transporter SpoVV/YjiH/YlbJ, contains nucleoside recognition GATE domain	COG3314	0	0	D	E		Cell cycle control, cell division, chromosome partitioning	Amino acid transport and metabolism	#N/A	0
Spore germination protease Gpr	COG5911	0	0	D			Cell cycle control, cell division, chromosome partitioning	#N/A	#N/A	0
Spore germination protein GerM	COG5401	0	0	D			Cell cycle control, cell division, chromosome partitioning	#N/A	#N/A	0
Spore germination protein GerPA/GerPF (inner spore coat)	COG5906	0	0	D			Cell cycle control, cell division, chromosome partitioning	#N/A	#N/A	0
Spore germination protein GerPB, DUF2539 family (inner spore coat)	COG5907	0	0	D			Cell cycle control, cell division, chromosome partitioning	#N/A	#N/A	0
Spore germination protein GerPC (inner spore coat)	COG5908	0	0	D			Cell cycle control, cell division, chromosome partitioning	#N/A	#N/A	0
Spore germination protein GerPD (inner spore coat)	COG5909	0	0	D			Cell cycle control, cell division, chromosome partitioning	#N/A	#N/A	0
Spore germination protein GerPE (inner spore coat)	COG5910	0	0	D			Cell cycle control, cell division, chromosome partitioning	#N/A	#N/A	0
Spore germination protein YkwD and related proteins with CAP (CSP/antigen 5/PR1) domain	COG2340	0	0	D	R		Cell cycle control, cell division, chromosome partitioning	General function prediction only	#N/A	0
Spore germination protein YpeB, HAD superfamily, activates cortex-lytic enzyme SleB	COG5914	0	0	D			Cell cycle control, cell division, chromosome partitioning	#N/A	#N/A	0
Spore germination receptor GerABC, GerA subunit (L-alanine receptor)	COG5901	0	0	D			Cell cycle control, cell division, chromosome partitioning	#N/A	#N/A	0
Spore germination receptor GerABC, GerB subunit (amino acid transporter)	COG5902	0	0	D			Cell cycle control, cell division, chromosome partitioning	#N/A	#N/A	0
Spore germination receptor GerABC, GerC subunit	COG5903	0	0	D			Cell cycle control, cell division, chromosome partitioning	#N/A	#N/A	0
Spore germination receptor GerD	COG5904	0	0	D			Cell cycle control, cell division, chromosome partitioning	#N/A	#N/A	0
Spore maturation protein CgeB	COG4641	0	0	D			Cell cycle control, cell division, chromosome partitioning	#N/A	#N/A	0
Spore maturation protein SpmA (function unknown)	COG2715	0	0	R			General function prediction only	#N/A	#N/A	0
Spore maturation protein SpmB (function unknown)	COG0700	0	0	S			Function unknown	#N/A	#N/A	0
Spore transcriptional regulator GerE (stand-alone HTH domain)	COG5905	0	0	K	D		Transcription	Cell cycle control, cell division, chromosome partitioning	#N/A	0
Sporulation protein KbaA, activator of histidine kinase KinB	COG5810	0	0	D	T		Cell cycle control, cell division, chromosome partitioning	Signal transduction mechanisms	#N/A	0
Sporulation protein YabP	COG5868	0	0	D			Cell cycle control, cell division, chromosome partitioning	#N/A	#N/A	0
Sporulation protein YlmC, YlmC/YmxH family, contains PRC-barrel domain	COG1873	0	0	R			General function prediction only	#N/A	#N/A	0
Sporulation sensor histidine kinase A (Stage II sporulation protein SpoIIF/SpoIIJ)	COG5805	0	0	D	T		Cell cycle control, cell division, chromosome partitioning	Signal transduction mechanisms	#N/A	0
Sporulation sensor histidine kinase B	COG5806	0	0	D	T		Cell cycle control, cell division, chromosome partitioning	Signal transduction mechanisms	#N/A	0
Sporulation sensor histidine kinase C	COG5807	0	0	D	T		Cell cycle control, cell division, chromosome partitioning	Signal transduction mechanisms	#N/A	0
Sporulation sensor histidine kinase D	COG5808	0	0	D	T		Cell cycle control, cell division, chromosome partitioning	Signal transduction mechanisms	#N/A	0
Sporulation sensor histidine kinase E	COG5809	0	0	D	T		Cell cycle control, cell division, chromosome partitioning	Signal transduction mechanisms	#N/A	0
Sporulation sigma factor SigE (mother cell-specific, SpoIIGB)	COG5811	0	0	K	D		Transcription	Cell cycle control, cell division, chromosome partitioning	#N/A	0
Sporulation sigma factor SigF (forespore-specific, SpoIIAC)	COG5812	0	0	K	D		Transcription	Cell cycle control, cell division, chromosome partitioning	#N/A	0
Sporulation sigma factor SigG (forespore-specific, SpoIIIG)	COG5813	0	0	K	D		Transcription	Cell cycle control, cell division, chromosome partitioning	#N/A	0
Sporulation sigma factor SigK (mother cell-specific, SpoIIIC/SpoIVCB)	COG5814	0	0	K	D		Transcription	Cell cycle control, cell division, chromosome partitioning	#N/A	0
Sporulation-specific protease YabG	COG5866	0	0	D	O		Cell cycle control, cell division, chromosome partitioning	Posttranslational modification, protein turnover, chaperones	#N/A	0
sRNA-binding carbon storage regulator CsrA	COG1551	0	0	T			Signal transduction mechanisms	#N/A	#N/A	0
sRNA-binding regulator protein Hfq	COG1923	0	0	T			Signal transduction mechanisms	#N/A	#N/A	0
ssDNA abasic site-binding protein YedK/HMCES, SRAP family	COG2135	0	0	L			Replication, recombination and repair	#N/A	#N/A	0
ssDNA-specific exonuclease RecJ	COG4199	0	0	L			Replication, recombination and repair	#N/A	#N/A	0
ssDNA-specific exonuclease RecJ, DHH superfamily, may be involved in archaeal DNA replication intiation	COG0608	0	0	L			Replication, recombination and repair	#N/A	#N/A	0
ssRNA-specific RNase YbeY, 16S rRNA maturation enzyme	COG0319	0	0	J			Translation, ribosomal structure and biogenesis	#N/A	#N/A	16S rRNA modification
Stage 0 sporulation inhibitor Sda, checkpoint for initiation of sporulation and replication	COG5851	0	0	L	D		Replication, recombination and repair	Cell cycle control, cell division, chromosome partitioning	#N/A	0
Stage 0 sporulation initiation phosphotransferase Spo0B	COG5802	0	0	D	T		Cell cycle control, cell division, chromosome partitioning	Signal transduction mechanisms	#N/A	0
Stage 0 sporulation initiation regulator Spo0A (response regulator, REC-HTH domains)	COG5801	0	0	D	T		Cell cycle control, cell division, chromosome partitioning	Signal transduction mechanisms	#N/A	0
Stage 0 sporulation initiation response regulator Spo0F	COG5803	0	0	D	T		Cell cycle control, cell division, chromosome partitioning	Signal transduction mechanisms	#N/A	0
Stage 0 sporulation regulatory phosphatase Spo0E	COG5804	0	0	D	T		Cell cycle control, cell division, chromosome partitioning	Signal transduction mechanisms	#N/A	0
Stage 0 sporulation-control protein Spo0M	COG4326	0	0	D			Cell cycle control, cell division, chromosome partitioning	#N/A	#N/A	0
Stage II sporulation protein SpoIIAA (antagonist of anti-sigma F factor)	COG5815	0	0	D	T		Cell cycle control, cell division, chromosome partitioning	Signal transduction mechanisms	#N/A	0
Stage II sporulation protein SpoIIB (spatial and temporal regulation of the dissolution of septal peptidoglycan during engulfment)	COG5816	0	0	D			Cell cycle control, cell division, chromosome partitioning	#N/A	#N/A	0
Stage II sporulation protein SpoIIE/SpoIIH (serine phosphatase - sigma-F activation)	COG5817	0	0	D			Cell cycle control, cell division, chromosome partitioning	#N/A	#N/A	0
Stage II sporulation protein SpoIIGA (protease, processing of pro-sigma-E to active sigma-E)	COG5818	0	0	K	D	O	Transcription	Cell cycle control, cell division, chromosome partitioning	Posttranslational modification, protein turnover, chaperones	0
Stage II sporulation protein SpoIIM, component of the engulfment complex	COG1300	0	0	D			Cell cycle control, cell division, chromosome partitioning	#N/A	#N/A	0
Stage II sporulation protein SpoIIP, required for dissolution of the septal cell wall	COG5819	0	0	D			Cell cycle control, cell division, chromosome partitioning	#N/A	#N/A	0
Stage II sporulation protein SpoIIQ, required for engulfement	COG5820	0	0	D			Cell cycle control, cell division, chromosome partitioning	#N/A	#N/A	0
Stage II sporulation protein SpoIIR, required for processing of pro-sigma-E	COG5822	0	0	D			Cell cycle control, cell division, chromosome partitioning	#N/A	#N/A	0
Stage III sporulation protein SpoIIIAA	COG3854	0	0	D			Cell cycle control, cell division, chromosome partitioning	#N/A	#N/A	0
Stage III sporulation protein SpoIIIAB, component of the engulfment complex	COG5823	0	0	D			Cell cycle control, cell division, chromosome partitioning	#N/A	#N/A	0
Stage III sporulation protein SpoIIIAC, component of the engulfment complex	COG5824	0	0	D			Cell cycle control, cell division, chromosome partitioning	#N/A	#N/A	0
Stage III sporulation protein SpoIIIAD, component of the engulfment complex	COG5825	0	0	D			Cell cycle control, cell division, chromosome partitioning	#N/A	#N/A	0
Stage III sporulation protein SpoIIIAE, component of the engulfment complex	COG5826	0	0	D			Cell cycle control, cell division, chromosome partitioning	#N/A	#N/A	0
Stage III sporulation protein SpoIIIAF, component of the engulfment complex	COG5827	0	0	D			Cell cycle control, cell division, chromosome partitioning	#N/A	#N/A	0
Stage III sporulation protein SpoIIIAG, component of the engulfment complex	COG5828	0	0	D			Cell cycle control, cell division, chromosome partitioning	#N/A	#N/A	0
Stage III sporulation protein SpoIIIAH, component of the engulfment complex	COG5829	0	0	D			Cell cycle control, cell division, chromosome partitioning	#N/A	#N/A	0
Stage III sporulation protein SpoIIID, transcriptional regulator of sigma-E- and sigma-K-dependent genes	COG5830	0	0	K	D		Transcription	Cell cycle control, cell division, chromosome partitioning	#N/A	0
Stage IV sporulation protein SpoIVA, required for spore cortex formation and coat assembly	COG5831	0	0	D			Cell cycle control, cell division, chromosome partitioning	#N/A	#N/A	0
Stage IV sporulation protein SpoIVB, serine protease, degrades SpoIIQ, SpoIVFA	COG5832	0	0	D	O		Cell cycle control, cell division, chromosome partitioning	Posttranslational modification, protein turnover, chaperones	#N/A	0
Stage IV sporulation protein SpoIVFA, regulates SpoIVFB	COG5833	0	0	D			Cell cycle control, cell division, chromosome partitioning	#N/A	#N/A	0
Stage IV sporulation protein YqfD	COG5872	0	0	D			Cell cycle control, cell division, chromosome partitioning	#N/A	#N/A	0
Stage V sporulation protein SpoVAA, subunit of dipicolinate uptake complex	COG5834	0	0	D	E		Cell cycle control, cell division, chromosome partitioning	Amino acid transport and metabolism	#N/A	0
Stage V sporulation protein SpoVAB, subunit of dipicolinate uptake complex	COG5835	0	0	D	E		Cell cycle control, cell division, chromosome partitioning	Amino acid transport and metabolism	#N/A	0
Stage V sporulation protein SpoVAC, subunit of dipicolinate uptake complex	COG5836	0	0	D	E		Cell cycle control, cell division, chromosome partitioning	Amino acid transport and metabolism	#N/A	0
Stage V sporulation protein SpoVAD, subunit of dipicolinate uptake complex	COG5837	0	0	D	E		Cell cycle control, cell division, chromosome partitioning	Amino acid transport and metabolism	#N/A	0
Stage V sporulation protein SpoVAEA, mutants lead to the production of immature spores	COG5838	0	0	D			Cell cycle control, cell division, chromosome partitioning	#N/A	#N/A	0
Stage V sporulation protein SpoVAEB, subunit of dipicolinate uptake complex	COG5839	0	0	D	E		Cell cycle control, cell division, chromosome partitioning	Amino acid transport and metabolism	#N/A	0
Stage V sporulation protein SpoVAF, subunit of dipicolinate uptake complex, GerA superfamily	COG5840	0	0	D	E		Cell cycle control, cell division, chromosome partitioning	Amino acid transport and metabolism	#N/A	0
Stage V sporulation protein SpoVB/SpoIIIF, required for spore cortex synthesis	COG5841	0	0	D			Cell cycle control, cell division, chromosome partitioning	#N/A	#N/A	0
Stage V sporulation protein SpoVM, required for spore cortex and coat synthesis	COG5844	0	0	D			Cell cycle control, cell division, chromosome partitioning	#N/A	#N/A	0
Stage V sporulation protein SpoVR/YcgB, involved in spore cortex formation (function unknown)	COG2719	0	0	D			Cell cycle control, cell division, chromosome partitioning	#N/A	#N/A	0
Stage V sporulation protein SpoVS, predicted DNA-binding, AlbA superfamily	COG2359	0	0	S			Function unknown	#N/A	#N/A	0
Stage V sporulation protein SpoVT, regulator of stationary/sporulation gene expression	COG5845	0	0	K	D		Transcription	Cell cycle control, cell division, chromosome partitioning	#N/A	0
Stage VI sporulation protein SpoVID (LysM domain), required for assembly of the spore coat	COG5846	0	0	D			Cell cycle control, cell division, chromosome partitioning	#N/A	#N/A	0
Stage VI sporulation protein SpoVIF, required for heat resistance	COG5847	0	0	D			Cell cycle control, cell division, chromosome partitioning	#N/A	#N/A	0
Stress response protein SCP2	COG2310	0	0	T			Signal transduction mechanisms	#N/A	#N/A	0
Stress response protein YsnF (function unknown)	COG3861	0	0	S			Function unknown	#N/A	#N/A	0
Succinate dehydrogenase/fumarate reductase, cytochrome b subunit	COG2009	1	1	C			Energy production and conversion	#N/A	#N/A	0
Succinate dehydrogenase/fumarate reductase, Fe-S protein subunit	COG0479	1	1	C			Energy production and conversion	#N/A	#N/A	TCA cycle
Succinate dehydrogenase/fumarate reductase, flavoprotein subunit	COG1053	1	1	C			Energy production and conversion	#N/A	#N/A	TCA cycle
Succinyl-CoA synthetase, alpha subunit	COG0074	1	1	C			Energy production and conversion	#N/A	#N/A	TCA cycle
Succinyl-CoA synthetase, beta subunit	COG0045	1	1	C			Energy production and conversion	#N/A	#N/A	TCA cycle
Sucrose-6-phosphate hydrolase SacC, GH32 family	COG1621	1	1	G			Carbohydrate transport and metabolism	#N/A	#N/A	0
Sugar (pentulose or hexulose) kinase	COG1070	3	3	G			Carbohydrate transport and metabolism	#N/A	#N/A	Non-phosphorylated Entner-Doudoroff pathway
Sugar diacid utilization regulator CdaR	COG3835	0	0	K	T		Transcription	Signal transduction mechanisms	#N/A	0
Sugar isomerase-related protein YecE, UPF0759/DUF72 family	COG1801	0	0	R			General function prediction only	#N/A	#N/A	0
Sugar kinase of the NBD/HSP70 family, may contain an N-terminal HTH domain	COG1940	2	2	K	G		Transcription	Carbohydrate transport and metabolism	#N/A	0
Sugar lactone lactonase YvrE	COG3386	0	1	G			Carbohydrate transport and metabolism	#N/A	#N/A	Non-phosphorylated Entner-Doudoroff pathway
Sugar or nucleoside kinase, ribokinase family	COG0524	4	4	G			Carbohydrate transport and metabolism	#N/A	#N/A	Glycolysis
Sugar phosphate isomerase/epimerase	COG1082	1	2	G			Carbohydrate transport and metabolism	#N/A	#N/A	0
Sugar phosphate permease	COG2271	3	3	G			Carbohydrate transport and metabolism	#N/A	#N/A	0
Sugar transferase involved in LPS biosynthesis (colanic, teichoic acid)	COG2148	0	0	M			Cell wall/membrane/envelope biogenesis	#N/A	#N/A	0
Sugar-P-sugar glycosidase (uncovering enzyme, UCE), NAGPA superfamily	COG4632	0	0	G			Carbohydrate transport and metabolism	#N/A	#N/A	0
Sugar-specific transcriptional regulator TrmB	COG1378	0	0	K			Transcription	#N/A	#N/A	0
Sulfate permease or related transporter, MFS superfamily	COG0659	2	2	P			Inorganic ion transport and metabolism	#N/A	#N/A	0
Sulfite exporter TauE/SafE/YfcA and related permeases, UPF0721 family	COG0730	0	0	P			Inorganic ion transport and metabolism	#N/A	#N/A	0
Sulfite reductase, beta subunit (hemoprotein)	COG0155	1	1	P			Inorganic ion transport and metabolism	#N/A	#N/A	Cysteine biosynthesis
Sulfur carrier protein ThiS (thiamine biosynthesis)	COG2104	0	0	H			Coenzyme transport and metabolism	#N/A	#N/A	Thiamine biosynthesis
Sulfur carrier protein TusA (tRNA thiolation, molybdenum cofactor biosynthesis)	COG0425	0	0	J	O	H	Translation, ribosomal structure and biogenesis	Posttranslational modification, protein turnover, chaperones	Coenzyme transport and metabolism	0
Superfamily I DNA or RNA helicase	COG0210	0	1	L			Replication, recombination and repair	#N/A	#N/A	0
Superfamily II DNA and RNA helicase	COG0513	0	0	L			Replication, recombination and repair	#N/A	#N/A	0
Superfamily II DNA helicase RecQ	COG0514	0	0	L			Replication, recombination and repair	#N/A	#N/A	0
Superfamily II DNA or RNA helicase	COG1061	0	0	K	L		Transcription	Replication, recombination and repair	#N/A	0
Superfamily II DNA or RNA helicase, SNF2 family	COG0553	0	0	K	L		Transcription	Replication, recombination and repair	#N/A	0
Superfamily II DNA/RNA helicase required for DNA uptake (late competence protein)	COG4098	0	0	L			Replication, recombination and repair	#N/A	#N/A	0
Superoxide dismutase	COG0605	1	0	P			Inorganic ion transport and metabolism	#N/A	#N/A	0
Surfactin synthase thioesterase subunit	COG3208	0	0	Q			Secondary metabolites biosynthesis, transport and catabolism	#N/A	#N/A	0
Swarming motility protein SwrD	COG1582	0	0	N			Cell motility	#N/A	#N/A	0
Tellurite resistance membrane protein TerC	COG0861	0	0	P			Inorganic ion transport and metabolism	#N/A	#N/A	0
Terpene cyclase SqhC	COG1657	0	0	I			Lipid transport and metabolism	#N/A	#N/A	0
Tetrahydrodipicolinate N-succinyltransferase	COG2171	1	1	E			Amino acid transport and metabolism	#N/A	#N/A	Lysine biosynthesis
Tetratricopeptide (TPR) repeat	COG0457	0	0	R			General function prediction only	#N/A	#N/A	0
Thiamin phosphate synthase YjbQ, UPF0047 family	COG0432	0	0	H			Coenzyme transport and metabolism	#N/A	#N/A	0
Thiamin-binding stress-response protein YqgV, UPF0045 family	COG0011	0	0	H			Coenzyme transport and metabolism	#N/A	#N/A	0
Thiamine kinase or a related kinase	COG0510	0	0	H			Coenzyme transport and metabolism	#N/A	#N/A	0
Thiamine monophosphate kinase	COG0611	1	1	H			Coenzyme transport and metabolism	#N/A	#N/A	Thiamine biosynthesis
Thiamine monophosphate synthase	COG0352	1	1	H			Coenzyme transport and metabolism	#N/A	#N/A	Thiamine biosynthesis
Thiamine pyrophosphokinase	COG1564	0	1	H			Coenzyme transport and metabolism	#N/A	#N/A	Thiamine biosynthesis
Thiamine transporter ThiT	COG3859	0	0	H			Coenzyme transport and metabolism	#N/A	#N/A	0
Thiazole synthase ThiGH, ThiG subunit (thiamin biosynthesis)	COG2022	0	0	H			Coenzyme transport and metabolism	#N/A	#N/A	Thiamine biosynthesis
Thioesterase domain of type I polyketide synthase or non-ribosomal peptide synthetase	COG3319	0	0	Q			Secondary metabolites biosynthesis, transport and catabolism	#N/A	#N/A	0
Thiol-disulfide isomerase or thioredoxin	COG0526	0	0	O			Posttranslational modification, protein turnover, chaperones	#N/A	#N/A	0
Thioredoxin reductase	COG0492	3	2	O			Posttranslational modification, protein turnover, chaperones	#N/A	#N/A	0
Thioredoxin/glutathione peroxidase BtuE, reduces lipid peroxides	COG0386	1	1	V	I		Defense mechanisms	Lipid transport and metabolism	#N/A	0
Threonine deaminase	COG1171	1	1	E			Amino acid transport and metabolism	#N/A	#N/A	Isoleucine, leucine, valine biosynthesis
Threonine dehydrogenase or related Zn-dependent dehydrogenase	COG1063	5	3	E	R		Amino acid transport and metabolism	General function prediction only	#N/A	Non-phosphorylated Entner-Doudoroff pathway
Threonine synthase	COG0498	1	1	E			Amino acid transport and metabolism	#N/A	#N/A	Threonine biosynthesis
Threonine/homoserine efflux transporter RhtA	COG5006	0	0	E			Amino acid transport and metabolism	#N/A	#N/A	0
Threonine/homoserine/homoserine lactone efflux protein	COG1280	0	0	E			Amino acid transport and metabolism	#N/A	#N/A	0
Threonyl-tRNA synthetase	COG0441	0	0	J			Translation, ribosomal structure and biogenesis	#N/A	#N/A	Aminoacyl-tRNA synthetases
Thymidine kinase	COG1435	1	1	F			Nucleotide transport and metabolism	#N/A	#N/A	Pyrimidine salvage
Thymidine phosphorylase	COG0213	1	1	F			Nucleotide transport and metabolism	#N/A	#N/A	Pyrimidine salvage
Thymidylate kinase	COG0125	1	1	F			Nucleotide transport and metabolism	#N/A	#N/A	Thymidylate biosynthesis
Thymidylate synthase	COG0207	2	2	F			Nucleotide transport and metabolism	#N/A	#N/A	Thymidylate biosynthesis
tmRNA-binding protein	COG0691	0	0	O			Posttranslational modification, protein turnover, chaperones	#N/A	#N/A	0
TPP-dependent pyruvate or acetoin dehydrogenase subunit alpha	COG1071	3	2	C			Energy production and conversion	#N/A	#N/A	Pyruvate oxidation
TPP-dependent trihydroxycyclohexane-1,2-dione (THcHDO) dehydratase, myo-inositol metabolism	COG3962	1	1	G			Carbohydrate transport and metabolism	#N/A	#N/A	0
Transaldolase/fructose-6-phosphate aldolase	COG0176	1	1	G			Carbohydrate transport and metabolism	#N/A	#N/A	Pentose phosphate pathway
Transcription antitermination factor NusA, contains S1 and KH domains	COG0195	0	1	K			Transcription	#N/A	#N/A	0
Transcription antitermination protein NusB	COG0781	0	0	K			Transcription	#N/A	#N/A	0
Transcription elongation factor, GreA/GreB family	COG0782	0	0	K			Transcription	#N/A	#N/A	0
Transcription termination factor Rho	COG1158	0	0	K			Transcription	#N/A	#N/A	0
Transcription termination/antitermination protein NusG	COG0250	0	0	K			Transcription	#N/A	#N/A	0
Transcription-repair coupling factor (superfamily II helicase)	COG1197	0	0	K	L		Transcription	Replication, recombination and repair	#N/A	0
Transcriptional accessory protein Tex/SPT6	COG2183	0	0	K			Transcription	#N/A	#N/A	0
Transcriptional and/or translational regulatory protein YebC/TACO1	COG0217	0	0	J	K		Translation, ribosomal structure and biogenesis	Transcription	#N/A	0
Transcriptional antiterminator	COG3711	0	0	K			Transcription	#N/A	#N/A	0
Transcriptional regulator CtsR	COG4463	0	0	K			Transcription	#N/A	#N/A	0
Transcriptional regulator DhaR of acetoin/glycerol metabolism	COG3284	0	0	K			Transcription	#N/A	#N/A	0
Transcriptional regulator GlxA, contains an amidase domain and an AraC-type DNA-binding HTH domain	COG4977	0	0	K			Transcription	#N/A	#N/A	0
Transcriptional regulator NrdR, contains Zn-ribbon and ATP-cone domains	COG1327	0	0	K			Transcription	#N/A	#N/A	0
Transcriptional regulator of heat shock response	COG1420	0	0	K			Transcription	#N/A	#N/A	0
Transcriptional regulator of NAD metabolism, contains HTH and 3H domains	COG1827	0	0	K	H		Transcription	Coenzyme transport and metabolism	#N/A	0
Transcriptional regulator, contains XRE-family HTH domain	COG1396	0	0	K			Transcription	#N/A	#N/A	0
Transcriptional regulators containing an AAA-type ATPase domain and a DNA-binding domain	COG1221	0	0	K	T		Transcription	Signal transduction mechanisms	#N/A	0
Transcriptional regulatory protein LevR, contains PRD, AAA+ and EIIA domains	COG3933	0	0	K			Transcription	#N/A	#N/A	0
Transglutaminase	COG5915	0	0	D			Cell cycle control, cell division, chromosome partitioning	#N/A	#N/A	0
Transglutaminase-like enzyme, putative cysteine protease	COG1305	0	0	O			Posttranslational modification, protein turnover, chaperones	#N/A	#N/A	0
Transketolase	COG0021	1	1	G			Carbohydrate transport and metabolism	#N/A	#N/A	Pentose phosphate pathway
Translation elongation factor EF-4, membrane-bound GTPase	COG0481	0	0	J			Translation, ribosomal structure and biogenesis	#N/A	#N/A	0
Translation elongation factor EF-G, a GTPase	COG0480	0	0	J			Translation, ribosomal structure and biogenesis	#N/A	#N/A	Translation factors
Translation elongation factor EF-Ts	COG0264	0	0	J			Translation, ribosomal structure and biogenesis	#N/A	#N/A	Translation factors
Translation elongation factor EF-Tu, a GTPase	COG0050	0	0	J			Translation, ribosomal structure and biogenesis	#N/A	#N/A	Translation factors
Translation elongation factor P (EF-P)/translation initiation factor 5A (eIF-5A)	COG0231	0	0	J			Translation, ribosomal structure and biogenesis	#N/A	#N/A	Translation factors
Translation initiation factor IF-1	COG0361	0	0	J			Translation, ribosomal structure and biogenesis	#N/A	#N/A	Translation factors
Translation initiation factor IF-2, a GTPase	COG0532	0	0	J			Translation, ribosomal structure and biogenesis	#N/A	#N/A	Translation factors
Translation initiation factor IF-3	COG0290	0	0	J			Translation, ribosomal structure and biogenesis	#N/A	#N/A	Translation factors
Transmembrane transcriptional regulator RsiW (anti-sigma-W factor)	COG5662	0	0	K			Transcription	#N/A	#N/A	0
TRAP-type C4-dicarboxylate transport system, periplasmic component	COG1638	0	1	G			Carbohydrate transport and metabolism	#N/A	#N/A	0
Triacylglycerol esterase/lipase EstA, alpha/beta hydrolase fold	COG1075	0	0	I			Lipid transport and metabolism	#N/A	#N/A	0
Triosephosphate isomerase	COG0149	1	1	G			Carbohydrate transport and metabolism	#N/A	#N/A	Glycolysis
Tripartite-type tricarboxylate transporter, extracytoplasmic receptor component TctC	COG3181	0	0	C			Energy production and conversion	#N/A	#N/A	0
Trk-type K+ transport system, membrane component	COG0168	2	2	P			Inorganic ion transport and metabolism	#N/A	#N/A	0
Trk/Ktr K+ transport system regulatory component TrkA/KtrA/KtrC, RCK domain	COG0569	4	2	T	P		Signal transduction mechanisms	Inorganic ion transport and metabolism	#N/A	0
tRNA 5-hydroxyU34 O-methylase TrmR/YrrM	COG4122	0	0	J			Translation, ribosomal structure and biogenesis	#N/A	#N/A	tRNA modification
tRNA A22 N1-methylase	COG2384	0	0	J			Translation, ribosomal structure and biogenesis	#N/A	#N/A	tRNA modification
tRNA A37 methylthiotransferase MiaB	COG0621	0	0	J			Translation, ribosomal structure and biogenesis	#N/A	#N/A	tRNA modification
tRNA A37 N6-isopentenylltransferase MiaA	COG0324	0	0	J			Translation, ribosomal structure and biogenesis	#N/A	#N/A	tRNA modification
tRNA A37 threonylcarbamoyladenosine biosynthesis protein TsaE	COG0802	0	1	J			Translation, ribosomal structure and biogenesis	#N/A	#N/A	tRNA modification
tRNA A37 threonylcarbamoyladenosine dehydratase	COG1179	0	0	J			Translation, ribosomal structure and biogenesis	#N/A	#N/A	tRNA modification
tRNA A37 threonylcarbamoyladenosine modification protein TsaB	COG1214	0	0	J			Translation, ribosomal structure and biogenesis	#N/A	#N/A	tRNA modification
tRNA A37 threonylcarbamoyladenosine synthetase subunit TsaC/SUA5/YrdC	COG0009	0	0	J			Translation, ribosomal structure and biogenesis	#N/A	#N/A	tRNA modification
tRNA A37 threonylcarbamoyltransferase TsaD	COG0533	0	0	J			Translation, ribosomal structure and biogenesis	#N/A	#N/A	tRNA modification
tRNA G18 (ribose-2'-O)-methylase SpoU	COG0566	0	0	J			Translation, ribosomal structure and biogenesis	#N/A	#N/A	tRNA modification
tRNA G37 N-methylase TrmD	COG0336	0	1	J			Translation, ribosomal structure and biogenesis	#N/A	#N/A	tRNA modification
tRNA G46 N7-methylase TrmB	COG0220	0	0	J			Translation, ribosomal structure and biogenesis	#N/A	#N/A	tRNA modification
tRNA nucleotidyltransferase/poly(A) polymerase	COG0617	0	1	J			Translation, ribosomal structure and biogenesis	#N/A	#N/A	tRNA modification
tRNA U34 2-thiouridine synthase MnmA/TrmU, contains the PP-loop ATPase domain	COG0482	0	1	J			Translation, ribosomal structure and biogenesis	#N/A	#N/A	tRNA modification
tRNA U34 5-carboxymethylaminomethyl modifying enzyme MnmG/GidA	COG0445	0	0	J			Translation, ribosomal structure and biogenesis	#N/A	#N/A	tRNA modification
tRNA U34 5-carboxymethylaminomethyl modifying GTPase MnmE/TrmE	COG0486	0	0	J			Translation, ribosomal structure and biogenesis	#N/A	#N/A	tRNA modification
tRNA U34 5'-hydroxylase TrhO, rhodanese family	COG1054	0	0	J			Translation, ribosomal structure and biogenesis	#N/A	#N/A	0
tRNA U38,U39,U40 pseudouridine synthase TruA	COG0101	0	0	J			Translation, ribosomal structure and biogenesis	#N/A	#N/A	tRNA modification
tRNA U55 pseudouridine synthase TruB, may also work on U342 of tmRNA	COG0130	0	0	J			Translation, ribosomal structure and biogenesis	#N/A	#N/A	tRNA modification
tRNA-binding EMAP/Myf domain	COG0073	1	0	J			Translation, ribosomal structure and biogenesis	#N/A	#N/A	0
tRNA-dihydrouridine synthase	COG0042	0	0	J			Translation, ribosomal structure and biogenesis	#N/A	#N/A	tRNA modification
tRNA-Met C34-N4-acetylcytidine synthase TmcAL	COG1323	0	0	J			Translation, ribosomal structure and biogenesis	#N/A	#N/A	tRNA modification
tRNA(Arg) A34 adenosine deaminase TadA	COG0590	2	1	J			Translation, ribosomal structure and biogenesis	#N/A	#N/A	Pyrimidine salvagetRNA modification
tRNA(Ile)-lysidine synthase TilS/MesJ	COG0037	0	0	J			Translation, ribosomal structure and biogenesis	#N/A	#N/A	tRNA modification
tRNA(Leu) C34 or U34 (ribose-2'-O)-methylase TrmL, contains SPOUT domain	COG0219	0	1	J			Translation, ribosomal structure and biogenesis	#N/A	#N/A	tRNA modification
tRNA/tmRNA/rRNA uracil-C5-methylase, TrmA/RlmC/RlmD family	COG2265	0	0	J			Translation, ribosomal structure and biogenesis	#N/A	#N/A	tRNA modification
tRNA1(Val) A37 N6-methylase TrmN6	COG4123	0	0	J			Translation, ribosomal structure and biogenesis	#N/A	#N/A	tRNA modification
Truncated hemoglobin YjbI	COG2346	0	0	P			Inorganic ion transport and metabolism	#N/A	#N/A	0
Tryptophan synthase alpha chain	COG0159	1	1	E			Amino acid transport and metabolism	#N/A	#N/A	Aromatic amino acid biosynthesis
Tryptophan synthase beta chain	COG0133	1	1	E			Amino acid transport and metabolism	#N/A	#N/A	Aromatic amino acid biosynthesis
Tryptophan-rich sensory protein TspO/CrtK (mitochondrial benzodiazepine receptor homolog)	COG3476	0	0	T			Signal transduction mechanisms	#N/A	#N/A	0
Tryptophanyl-tRNA synthetase	COG0180	0	0	J			Translation, ribosomal structure and biogenesis	#N/A	#N/A	Aminoacyl-tRNA synthetases
Twin-arginine protein secretion pathway component TatC	COG0805	0	0	U			Intracellular trafficking, secretion, and vesicular transport	#N/A	#N/A	0
Twin-arginine protein secretion pathway components TatA and TatB	COG1826	0	0	U			Intracellular trafficking, secretion, and vesicular transport	#N/A	#N/A	0
Two-component response regulator, YesN/AraC family, consists of REC and AraC-type DNA-binding domains	COG4753	0	0	K	T		Transcription	Signal transduction mechanisms	#N/A	0
Type II restriction/modification system, endonuclease and methylase domains	COG1002	0	0	V			Defense mechanisms	#N/A	#N/A	0
Type II secretory pathway ATPase GspE/PulE or T4P pilus assembly pathway ATPase PilB	COG2804	0	0	N	W	U	Cell motility	Extracellular structures	Intracellular trafficking, secretion, and vesicular transport	0
Type II secretory pathway, component PulF	COG1459	0	0	N	W	U	Cell motility	Extracellular structures	Intracellular trafficking, secretion, and vesicular transport	0
Type III secretion system substrate exporter, FlhB-like	COG2257	0	0	U			Intracellular trafficking, secretion, and vesicular transport	#N/A	#N/A	0
Type IV secretory pathway, VirB4 component	COG3451	0	0	U			Intracellular trafficking, secretion, and vesicular transport	#N/A	#N/A	0
Tyrosine-protein phosphatase YwqE	COG4464	0	0	T			Signal transduction mechanisms	#N/A	#N/A	0
Tyrosyl-tRNA synthetase	COG0162	0	0	J			Translation, ribosomal structure and biogenesis	#N/A	#N/A	Aminoacyl-tRNA synthetases
Ubiquinone/menaquinone biosynthesis C-methylase UbiE/MenG	COG2226	1	1	H			Coenzyme transport and metabolism	#N/A	#N/A	Biotin biosynthesis
UDP-glucose 4-epimerase	COG1087	1	1	M			Cell wall/membrane/envelope biogenesis	#N/A	#N/A	0
UDP-glucose 6-dehydrogenase	COG1004	1	3	M			Cell wall/membrane/envelope biogenesis	#N/A	#N/A	0
UDP-N-acetyl-D-mannosaminuronic acid transferase, WecB/TagA/CpsF family	COG1922	1	1	M			Cell wall/membrane/envelope biogenesis	#N/A	#N/A	0
UDP-N-acetylenolpyruvoylglucosamine reductase	COG0812	1	1	M			Cell wall/membrane/envelope biogenesis	#N/A	#N/A	Mureine biosynthesis
UDP-N-acetylglucosamine 2-epimerase	COG0381	1	1	M			Cell wall/membrane/envelope biogenesis	#N/A	#N/A	0
UDP-N-acetylglucosamine enolpyruvyl transferase	COG0766	2	1	M			Cell wall/membrane/envelope biogenesis	#N/A	#N/A	Mureine biosynthesis
UDP-N-acetylglucosamine:LPS N-acetylglucosamine transferase	COG0707	2	3	M			Cell wall/membrane/envelope biogenesis	#N/A	#N/A	Mureine biosynthesis
UDP-N-acetylmuramate-alanine ligase MurC and related ligases, MurC/Mpl family	COG0773	1	1	M			Cell wall/membrane/envelope biogenesis	#N/A	#N/A	Mureine biosynthesis
UDP-N-acetylmuramoylalanine-D-glutamate ligase	COG0771	1	1	M			Cell wall/membrane/envelope biogenesis	#N/A	#N/A	Mureine biosynthesis
UDP-N-acetylmuramyl pentapeptide phosphotransferase/UDP-N-acetylglucosamine-1-phosphate transferase	COG0472	2	2	M			Cell wall/membrane/envelope biogenesis	#N/A	#N/A	Mureine biosynthesis
UDP-N-acetylmuramyl pentapeptide synthase	COG0770	1	1	M			Cell wall/membrane/envelope biogenesis	#N/A	#N/A	Mureine biosynthesis
UDP-N-acetylmuramyl tripeptide synthase	COG0769	1	1	M			Cell wall/membrane/envelope biogenesis	#N/A	#N/A	Mureine biosynthesis
UDP:flavonoid glycosyltransferase YjiC, YdhE family	COG1819	0	0	G			Carbohydrate transport and metabolism	#N/A	#N/A	0
Uncharacterized beta-barrel protein YwiB, DUF1934 family	COG4506	0	0	S			Function unknown	#N/A	#N/A	0
Uncharacterized conserved protein associated with RNAses G and E, UPF0374/DUF402 family	COG3557	0	0	S			Function unknown	#N/A	#N/A	0
Uncharacterized conserved protein involved in sex pheromone biosynthesis	COG4851	0	0	R			General function prediction only	#N/A	#N/A	0
Uncharacterized conserved protein RhaS, contains 28 RHS repeats	COG3209	0	0	R			General function prediction only	#N/A	#N/A	0
Uncharacterized conserved protein Veg, DUF1021 family	COG4466	0	0	S			Function unknown	#N/A	#N/A	0
Uncharacterized conserved protein YaaN involved in tellurite resistance	COG3853	0	0	V			Defense mechanisms	#N/A	#N/A	0
Uncharacterized conserved protein YaaR, TM1646/DUF327 family	COG1728	0	0	S			Function unknown	#N/A	#N/A	0
Uncharacterized conserved protein YabE, contains G5 and tandem DUF348 domains	COG3583	0	0	S			Function unknown	#N/A	#N/A	0
Uncharacterized conserved protein YabN, contains tetrapyrrole methylase and MazG-like pyrophosphatase domain	COG3956	0	0	R			General function prediction only	#N/A	#N/A	0
Uncharacterized conserved protein YacL, contains PIN and TRAM domains	COG4956	0	0	R			General function prediction only	#N/A	#N/A	0
Uncharacterized conserved protein YaiI, UPF0178 family	COG1671	0	0	S			Function unknown	#N/A	#N/A	0
Uncharacterized conserved protein YbbK, DUF523 family	COG1683	0	0	S			Function unknown	#N/A	#N/A	0
Uncharacterized conserved protein YbjT, contains NAD(P)-binding and DUF2867 domains	COG0702	0	0	R			General function prediction only	#N/A	#N/A	0
Uncharacterized conserved protein YcgG, contains conserved FPC and CPF motifs	COG3403	0	0	S			Function unknown	#N/A	#N/A	0
Uncharacterized conserved protein YcgI, DUF1989 family	COG3665	0	0	S			Function unknown	#N/A	#N/A	0
Uncharacterized conserved protein YcnI, contains cohesin/reeler-like domain	COG4549	0	0	S			Function unknown	#N/A	#N/A	0
Uncharacterized conserved protein YcsI, UPF0317/DUF1446 family	COG4336	0	0	S			Function unknown	#N/A	#N/A	0
Uncharacterized conserved protein YdaT	COG4876	0	0	S			Function unknown	#N/A	#N/A	0
Uncharacterized conserved protein YdeI, YjbR/CyaY-like superfamily, DUF1801 family	COG4430	0	0	S			Function unknown	#N/A	#N/A	0
Uncharacterized conserved protein YeaH/YhbH, required for sporulation, DUF444 family	COG2718	0	0	R			General function prediction only	#N/A	#N/A	0
Uncharacterized conserved protein YebE, UPF0316/DUF2179 family	COG4843	0	0	S			Function unknown	#N/A	#N/A	0
Uncharacterized conserved protein YecA, UPF0149 family, contains C-terminal Zn-binding SEC-C motif	COG3318	0	0	S			Function unknown	#N/A	#N/A	0
Uncharacterized conserved protein YezD	COG5583	0	0	S			Function unknown	#N/A	#N/A	0
Uncharacterized conserved protein YfkK, UPF0435 family	COG4840	0	0	S			Function unknown	#N/A	#N/A	0
Uncharacterized conserved protein YgiM, contains N-terminal SH3 domain, DUF1202 family	COG3103	0	1	R			General function prediction only	#N/A	#N/A	0
Uncharacterized conserved protein YhaN, contains AAA domain	COG4717	0	0	S			Function unknown	#N/A	#N/A	0
Uncharacterized conserved protein YjbI, contains pentapeptide repeats	COG1357	0	0	S			Function unknown	#N/A	#N/A	0
Uncharacterized conserved protein YjbJ, UPF0337 family	COG3237	0	0	S			Function unknown	#N/A	#N/A	0
Uncharacterized conserved protein YjcR, contains N-terminal HTH domain	COG5484	0	0	S			Function unknown	#N/A	#N/A	0
Uncharacterized conserved protein YjgD, DUF1641 family	COG2427	0	0	S			Function unknown	#N/A	#N/A	0
Uncharacterized conserved protein YjlB, cupin superfamily	COG4297	0	0	S			Function unknown	#N/A	#N/A	0
Uncharacterized conserved protein YktA, UPF0223 family	COG4476	0	0	S			Function unknown	#N/A	#N/A	0
Uncharacterized conserved protein YktB, UPF0637 family	COG4493	0	0	S			Function unknown	#N/A	#N/A	0
Uncharacterized conserved protein YkuJ, DUF1797 family	COG4703	0	0	S			Function unknown	#N/A	#N/A	0
Uncharacterized conserved protein YkvS, DUF2187 family	COG4873	0	0	S			Function unknown	#N/A	#N/A	0
Uncharacterized conserved protein YlaI, DUF2197 family	COG4896	0	0	S			Function unknown	#N/A	#N/A	0
Uncharacterized conserved protein YlaN, UPF0358 family	COG4838	0	0	S			Function unknown	#N/A	#N/A	0
Uncharacterized conserved protein YlbG, UPF0298 family	COG4471	0	0	S			Function unknown	#N/A	#N/A	0
Uncharacterized conserved protein YloU, alkaline shock protein (Asp23) family	COG1302	0	0	S			Function unknown	#N/A	#N/A	0
Uncharacterized conserved protein YlxW, UPF0749 family	COG3879	0	0	S			Function unknown	#N/A	#N/A	0
Uncharacterized conserved protein YneF, UPF0154 family	COG3763	0	0	S			Function unknown	#N/A	#N/A	0
Uncharacterized conserved protein YneR, related to HesB/YadR/YfhF family	COG4841	0	0	S			Function unknown	#N/A	#N/A	0
Uncharacterized conserved protein YnzC, UPF0291/DUF896 family	COG4224	0	0	S			Function unknown	#N/A	#N/A	0
Uncharacterized conserved protein YoxC, contains an MCP-like domain	COG4768	0	0	S			Function unknown	#N/A	#N/A	0
Uncharacterized conserved protein YozE, UPF0346 family	COG4479	0	0	S			Function unknown	#N/A	#N/A	0
Uncharacterized conserved protein YpbB, contains C-terminal HTH domain	COG4955	0	0	S			Function unknown	#N/A	#N/A	0
Uncharacterized conserved protein YpbQ, isoprenylcysteine carboxyl methyltransferase (ICMT) family	COG1755	0	0	S			Function unknown	#N/A	#N/A	0
Uncharacterized conserved protein YpiB, UPF0302 family	COG5582	0	0	S			Function unknown	#N/A	#N/A	0
Uncharacterized conserved protein YpmB, contains C-terminal PepSY domain	COG5353	0	0	S			Function unknown	#N/A	#N/A	0
Uncharacterized conserved protein YpmS, DUF2140 family	COG4698	0	0	S			Function unknown	#N/A	#N/A	0
Uncharacterized conserved protein YprB, contains RNaseH-like and TPR domains	COG3359	0	0	R			General function prediction only	#N/A	#N/A	0
Uncharacterized conserved protein YpuA, DUF1002 family	COG4086	0	0	S			Function unknown	#N/A	#N/A	0
Uncharacterized conserved protein YqeY, may have tRNA amino acid amidase activity	COG1610	0	0	R			General function prediction only	#N/A	#N/A	0
Uncharacterized conserved protein YqfA, UPF0365 family	COG4864	0	0	S			Function unknown	#N/A	#N/A	0
Uncharacterized conserved protein YqfW, HAD superfamily	COG5663	0	0	R			General function prediction only	#N/A	#N/A	0
Uncharacterized conserved protein YqgC, DUF456 family	COG2839	0	0	S			Function unknown	#N/A	#N/A	0
Uncharacterized conserved protein YqgQ, DUF910 family	COG4483	0	0	S			Function unknown	#N/A	#N/A	0
Uncharacterized conserved protein YqhQ, DUF1385 family	COG3872	0	0	S			Function unknown	#N/A	#N/A	0
Uncharacterized conserved protein YqjF, DUF2071 family	COG3361	0	0	S			Function unknown	#N/A	#N/A	0
Uncharacterized conserved protein YraI	COG4991	0	0	S			Function unknown	#N/A	#N/A	0
Uncharacterized conserved protein YrrD, contains PRC-barrel domain	COG3881	0	0	S			Function unknown	#N/A	#N/A	0
Uncharacterized conserved protein YrzB, UPF0473 family	COG3906	0	0	S			Function unknown	#N/A	#N/A	0
Uncharacterized conserved protein YsxB, DUF464 family	COG2868	0	0	S			Function unknown	#N/A	#N/A	0
Uncharacterized conserved protein YtzB	COG5584	0	0	S			Function unknown	#N/A	#N/A	0
Uncharacterized conserved protein YueI, DUF2278 family	COG5506	0	0	S			Function unknown	#N/A	#N/A	0
Uncharacterized conserved protein YukJ, DUF2278 family	COG5634	0	0	S			Function unknown	#N/A	#N/A	0
Uncharacterized conserved protein YunC, DUF1805 family	COG3377	0	0	S			Function unknown	#N/A	#N/A	0
Uncharacterized conserved protein YurZ, alkylhydroperoxidase/carboxymuconolactone decarboxylase family	COG0599	0	0	R			General function prediction only	#N/A	#N/A	0
Uncharacterized conserved protein YutD, DUF1027 family	COG4470	0	0	S			Function unknown	#N/A	#N/A	0
Uncharacterized conserved protein YuzB, UPF0349 family	COG4844	0	0	S			Function unknown	#N/A	#N/A	0
Uncharacterized conserved protein YvlB, contains DUF4097 and DUF4098 domains	COG3595	0	0	S			Function unknown	#N/A	#N/A	0
Uncharacterized conserved protein YwbE, DUF2196 family	COG4895	0	0	S			Function unknown	#N/A	#N/A	0
Uncharacterized conserved protein YwgA	COG3465	0	0	S			Function unknown	#N/A	#N/A	0
Uncharacterized conserved protein YwlG, UPF0340 family	COG4475	0	0	S			Function unknown	#N/A	#N/A	0
Uncharacterized conserved protein YwqG, DUF1963 family	COG3878	0	0	S			Function unknown	#N/A	#N/A	0
Uncharacterized conserved protein YxeA, DUF1093 family	COG5294	0	0	S			Function unknown	#N/A	#N/A	0
Uncharacterized conserved protein YyaL, SSP411 family, contains thoiredoxin and six-hairpin glycosidase-like domains	COG1331	0	0	R			General function prediction only	#N/A	#N/A	0
Uncharacterized conserved protein YybS, DUF2232 family	COG4241	0	0	S			Function unknown	#N/A	#N/A	0
Uncharacterized conserved protein YycO, NlpC/P60 family	COG3863	0	0	S			Function unknown	#N/A	#N/A	0
Uncharacterized conserved protein YydD, contains DUF2326 domain	COG5293	0	0	S			Function unknown	#N/A	#N/A	0
Uncharacterized conserved protein, contains a NRPS condensation (elongation) domain	COG4908	0	1	R			General function prediction only	#N/A	#N/A	0
Uncharacterized conserved protein, DUF58 family, contains vWF domain	COG1721	0	0	S			Function unknown	#N/A	#N/A	0
Uncharacterized conserved protein, DUF951 family	COG4481	0	0	S			Function unknown	#N/A	#N/A	0
Uncharacterized conserved protein, FlaG/YvyC family	COG1334	0	0	R			General function prediction only	#N/A	#N/A	0
Uncharacterized conserved protein, phosphatidylethanolamine-binding protein (PEBP) family	COG1881	0	0	R			General function prediction only	#N/A	#N/A	0
Uncharacterized conserved protein, UPF0297 family	COG4472	0	0	S			Function unknown	#N/A	#N/A	0
Uncharacterized HEPN domain protein YutE, UPF0331/DUF86 family	COG2445	0	0	R			General function prediction only	#N/A	#N/A	0
Uncharacterized inner membrane protein YnfA, drug/metabolite transporter superfamily	COG1742	0	0	R			General function prediction only	#N/A	#N/A	0
Uncharacterized integral membrane protein YrvD	COG5416	0	0	S			Function unknown	#N/A	#N/A	0
Uncharacterized lipoprotein YddW, UPF0748 family	COG1649	0	0	S			Function unknown	#N/A	#N/A	0
Uncharacterized membrane protein AbrB, regulator of aidB expression	COG3180	0	0	R			General function prediction only	#N/A	#N/A	0
Uncharacterized membrane protein YcaP, DUF421 family	COG2323	0	0	S			Function unknown	#N/A	#N/A	0
Uncharacterized membrane protein YccC	COG1289	0	0	S			Function unknown	#N/A	#N/A	0
Uncharacterized membrane protein YcgQ, UPF0703/DUF1980 family	COG3689	0	0	S			Function unknown	#N/A	#N/A	0
Uncharacterized membrane protein YckC, RDD family	COG1714	0	0	S			Function unknown	#N/A	#N/A	0
Uncharacterized membrane protein YczE	COG2364	0	0	S			Function unknown	#N/A	#N/A	0
Uncharacterized membrane protein YdbS, contains bPH2 (bacterial pleckstrin homology) domain	COG3402	0	0	S			Function unknown	#N/A	#N/A	0
Uncharacterized membrane protein YdbT, contains bPH2 (bacterial pleckstrin homology) domain	COG3428	0	0	S			Function unknown	#N/A	#N/A	0
Uncharacterized membrane protein YdjX, related to fungal oxalate transporter, TVP38/TMEM64 family	COG0398	0	0	S			Function unknown	#N/A	#N/A	0
Uncharacterized membrane protein YeaQ/YmgE, transglycosylase-associated protein family	COG2261	0	0	R			General function prediction only	#N/A	#N/A	0
Uncharacterized membrane protein YeiB	COG2311	0	0	S			Function unknown	#N/A	#N/A	0
Uncharacterized membrane protein YeiH	COG2860	0	0	S			Function unknown	#N/A	#N/A	0
Uncharacterized membrane protein YesL	COG5578	0	0	S			Function unknown	#N/A	#N/A	0
Uncharacterized membrane protein YfhO	COG4485	0	0	S			Function unknown	#N/A	#N/A	0
Uncharacterized membrane protein YgaE, UPF0421/DUF939 family	COG4129	0	0	S			Function unknown	#N/A	#N/A	0
Uncharacterized membrane protein YgcG, contains a TPM-fold domain	COG1512	0	0	S			Function unknown	#N/A	#N/A	0
Uncharacterized membrane protein YgdD, TMEM256/DUF423 family	COG2363	0	0	S			Function unknown	#N/A	#N/A	0
Uncharacterized membrane protein YheB, UPF0754 family	COG4399	0	0	S			Function unknown	#N/A	#N/A	0
Uncharacterized membrane protein YhgE, phage infection protein (PIP) family	COG1511	0	0	S			Function unknown	#N/A	#N/A	0
Uncharacterized membrane protein YiaA	COG4682	0	0	S			Function unknown	#N/A	#N/A	0
Uncharacterized membrane protein YjcL	COG5505	0	0	S			Function unknown	#N/A	#N/A	0
Uncharacterized membrane protein YjfL, UPF0719 family	COG3766	0	0	S			Function unknown	#N/A	#N/A	0
Uncharacterized membrane protein YkvA, DUF1232 family	COG3339	0	0	S			Function unknown	#N/A	#N/A	0
Uncharacterized membrane protein YkvI	COG3949	0	0	S			Function unknown	#N/A	#N/A	0
Uncharacterized membrane protein YoaK, UPF0700 family	COG3619	0	0	S			Function unknown	#N/A	#N/A	0
Uncharacterized membrane protein YoaT, DUF817 family	COG3739	0	0	S			Function unknown	#N/A	#N/A	0
Uncharacterized membrane protein YozV, TM2 domain, contains pTyr	COG2314	0	0	R			General function prediction only	#N/A	#N/A	0
Uncharacterized membrane protein YphA, DoxX/SURF4 family	COG2259	0	0	S			Function unknown	#N/A	#N/A	0
Uncharacterized membrane protein YpjA	COG4347	0	0	S			Function unknown	#N/A	#N/A	0
Uncharacterized membrane protein YqgA, affects biofilm formation	COG1811	0	0	S			Function unknown	#N/A	#N/A	0
Uncharacterized membrane protein YqiK, contains Band7/PHB/SPFH domain	COG2268	0	0	S			Function unknown	#N/A	#N/A	0
Uncharacterized membrane protein YraQ, UPF0718 family	COG0701	0	0	S			Function unknown	#N/A	#N/A	0
Uncharacterized membrane protein YsdA, DUF1294 family	COG3326	0	0	S			Function unknown	#N/A	#N/A	0
Uncharacterized membrane protein YuzA, DUF378 family	COG2155	0	0	S			Function unknown	#N/A	#N/A	0
Uncharacterized membrane protein YvlD, DUF360 family	COG1950	0	0	S			Function unknown	#N/A	#N/A	0
Uncharacterized membrane protein YwaF	COG5522	0	0	S			Function unknown	#N/A	#N/A	0
Uncharacterized membrane protein YwzB	COG4836	0	0	S			Function unknown	#N/A	#N/A	0
Uncharacterized membrane protein, BrkB/YihY/UPF0761 family (not an RNase)	COG1295	0	0	S			Function unknown	#N/A	#N/A	0
Uncharacterized membrane protein, DUF441 family	COG2707	0	0	S			Function unknown	#N/A	#N/A	0
Uncharacterized membrane protein, DUF485 family	COG3162	0	0	S			Function unknown	#N/A	#N/A	0
Uncharacterized membrane-anchored protein YitT, contains DUF161 and DUF2179 domains	COG1284	0	0	S			Function unknown	#N/A	#N/A	0
Uncharacterized N-terminal coiled-coil domain of peptidoglycan hydrolase CwlO	COG3883	0	0	S			Function unknown	#N/A	#N/A	0
Uncharacterized phage protein gp47/JayE	COG3299	0	0	X			Mobilome: prophages, transposons	#N/A	#N/A	0
Uncharacterized protein YvbJ, contains N-terminal Zn ribbon domain	COG4640	0	0	S			Function unknown	#N/A	#N/A	0
Uncharacterized SPBc2 prophage-derived protein YoqJ	COG4474	0	0	X			Mobilome: prophages, transposons	#N/A	#N/A	0
Uncharacterized spore protein YtfJ	COG3874	0	0	S			Function unknown	#N/A	#N/A	0
Uncharacterized sporulation membrane protein YrzE, contains DUF3792 domain	COG5923	0	0	D			Cell cycle control, cell division, chromosome partitioning	#N/A	#N/A	0
Uncharacterized sporulation membrane protein YtrH/SpoVIGA	COG5925	0	0	D			Cell cycle control, cell division, chromosome partitioning	#N/A	#N/A	0
Uncharacterized sporulation protein YbaK, contains DUF2521 domain (not related to E. coli deacylase YbaK, COG2606)	COG5870	0	0	K	D		Transcription	Cell cycle control, cell division, chromosome partitioning	#N/A	0
Uncharacterized sporulation protein YfkD	COG5916	0	0	D			Cell cycle control, cell division, chromosome partitioning	#N/A	#N/A	0
Uncharacterized sporulation protein YjbA, contains UPF0736/DUF3603 domain	COG5917	0	0	D			Cell cycle control, cell division, chromosome partitioning	#N/A	#N/A	0
Uncharacterized sporulation protein YmfJ, contains DUF3243 domain	COG5918	0	0	D			Cell cycle control, cell division, chromosome partitioning	#N/A	#N/A	0
Uncharacterized sporulation protein YodI	COG5919	0	0	D			Cell cycle control, cell division, chromosome partitioning	#N/A	#N/A	0
Uncharacterized sporulation protein YozQ	COG5876	0	0	S			Function unknown	#N/A	#N/A	0
Uncharacterized sporulation protein YpzA, contains DUF2564 domain	COG5895	0	0	D			Cell cycle control, cell division, chromosome partitioning	#N/A	#N/A	0
Uncharacterized sporulation protein YqfT, contains DUF2624 domain	COG5920	0	0	D			Cell cycle control, cell division, chromosome partitioning	#N/A	#N/A	0
Uncharacterized sporulation protein YqfX, contains DUF308 domain	COG5921	0	0	D			Cell cycle control, cell division, chromosome partitioning	#N/A	#N/A	0
Uncharacterized sporulation protein YqhG	COG5922	0	0	D			Cell cycle control, cell division, chromosome partitioning	#N/A	#N/A	0
Uncharacterized sporulation protein YqzE	COG5873	0	0	D			Cell cycle control, cell division, chromosome partitioning	#N/A	#N/A	0
Uncharacterized sporulation protein YtfI, contains DUF2953 domain	COG5924	0	0	D			Cell cycle control, cell division, chromosome partitioning	#N/A	#N/A	0
Uncharacterized sporulation protein YtrI	COG5926	0	0	D			Cell cycle control, cell division, chromosome partitioning	#N/A	#N/A	0
Uncharacterized sporulation protein YtxC	COG5874	0	0	D			Cell cycle control, cell division, chromosome partitioning	#N/A	#N/A	0
Uncharacterized sporulation protein YunB	COG5875	0	0	D			Cell cycle control, cell division, chromosome partitioning	#N/A	#N/A	0
Uncharacterized sporulation protein YyaC,contains DUF1256 domain	COG5878	0	0	D			Cell cycle control, cell division, chromosome partitioning	#N/A	#N/A	0
Uncharacterized sporulation proteins YjcM and YhbB, contain C-terminal amidase domain	COG5890	0	0	D			Cell cycle control, cell division, chromosome partitioning	#N/A	#N/A	0
Uncharacterized stationary-phase protein YicC, UPF0701 family	COG1561	0	0	S			Function unknown	#N/A	#N/A	0
Undecaprenyl pyrophosphate phosphatase	COG1968	1	1	I			Lipid transport and metabolism	#N/A	#N/A	0
Undecaprenyl pyrophosphate synthase	COG0020	1	1	I			Lipid transport and metabolism	#N/A	#N/A	0
Uracil phosphoribosyltransferase	COG0035	1	1	F			Nucleotide transport and metabolism	#N/A	#N/A	Pyrimidine salvage
Uracil-DNA glycosylase	COG0692	0	0	L			Replication, recombination and repair	#N/A	#N/A	0
Urease alpha subunit	COG0804	1	1	E			Amino acid transport and metabolism	#N/A	#N/A	0
Urease beta subunit	COG0832	1	1	E			Amino acid transport and metabolism	#N/A	#N/A	0
Urease gamma subunit	COG0831	1	1	E			Amino acid transport and metabolism	#N/A	#N/A	0
Uricase (urate oxidase)	COG3648	1	1	Q			Secondary metabolites biosynthesis, transport and catabolism	#N/A	#N/A	0
Uridine kinase	COG0572	1	1	F			Nucleotide transport and metabolism	#N/A	#N/A	Pyrimidine salvage
Uridylate kinase	COG0528	1	1	F			Nucleotide transport and metabolism	#N/A	#N/A	Pyrimidine biosynthesis
Urocanate hydratase	COG2987	1	1	E			Amino acid transport and metabolism	#N/A	#N/A	0
Uroporphyrinogen-III decarboxylase HemE	COG0407	1	1	H			Coenzyme transport and metabolism	#N/A	#N/A	Heme biosynthesis
Uroporphyrinogen-III methylase (siroheme synthase)	COG0007	2	2	H			Coenzyme transport and metabolism	#N/A	#N/A	Cobalamine/B12 biosynthesis
Uroporphyrinogen-III synthase	COG1587	2	2	H			Coenzyme transport and metabolism	#N/A	#N/A	Heme biosynthesis
UTP-glucose-1-phosphate uridylyltransferase	COG1210	1	3	M			Cell wall/membrane/envelope biogenesis	#N/A	#N/A	0
UV DNA damage repair endonuclease	COG4294	0	0	L			Replication, recombination and repair	#N/A	#N/A	0
V8-like Glu-specific endopeptidase	COG3591	0	0	O			Posttranslational modification, protein turnover, chaperones	#N/A	#N/A	0
Valyl-tRNA synthetase	COG0525	0	0	J			Translation, ribosomal structure and biogenesis	#N/A	#N/A	Aminoacyl-tRNA synthetases
Vancomycin resistance protein YoaR (function unknown), contains peptidoglycan-binding and VanW domains	COG2720	0	0	V			Defense mechanisms	#N/A	#N/A	0
vWFA (von Willebrand factor type A) domain of Mg and Co chelatases	COG1240	0	0	H			Coenzyme transport and metabolism	#N/A	#N/A	0
Xaa-Pro aminopeptidase	COG0006	0	0	E			Amino acid transport and metabolism	#N/A	#N/A	0
Xanthine/guanine/uracil/vitamin C permease GhxP/GhxQ, nucleobase:cation symporter 2 ( NCS2) family	COG2252	2	2	F			Nucleotide transport and metabolism	#N/A	#N/A	0
Xanthine/uracil permease	COG2233	4	5	F			Nucleotide transport and metabolism	#N/A	#N/A	Pyrimidine degradation
Xylose isomerase	COG2115	1	1	G			Carbohydrate transport and metabolism	#N/A	#N/A	0
YciI superfamily enzyme, includes 5-CHQ dehydrochlorinase, contains active-site pHis	COG2350	0	0	Q	R		Secondary metabolites biosynthesis, transport and catabolism	General function prediction only	#N/A	0
YqgF/RuvX protein, pre-16S rRNA maturation RNase/Holliday junction resolvase/anti-termination factor	COG0816	0	0	J	K	L	Translation, ribosomal structure and biogenesis	Transcription	Replication, recombination and repair	0
YtpQ protein involved in methylglyoxal resistance, DUF1444/UPF0354 family	COG4848	0	0	R			General function prediction only	#N/A	#N/A	0
YycH protein, regulator of the WalKR two-component signal transduction system	COG4863	0	0	T			Signal transduction mechanisms	#N/A	#N/A	0
YycI protein, regulator of the WalKR two-component signal transduction system	COG4853	0	0	T			Signal transduction mechanisms	#N/A	#N/A	0
Zinc metallochaperone YeiR/ZagA and related GTPases, G3E family	COG0523	0	0	R			General function prediction only	#N/A	#N/A	0
Zn-dependent amino- or carboxypeptidase, M28 family	COG2234	0	0	O	E		Posttranslational modification, protein turnover, chaperones	Amino acid transport and metabolism	#N/A	0
Zn-dependent carboxypeptidase, M32 family	COG2317	0	0	O			Posttranslational modification, protein turnover, chaperones	#N/A	#N/A	0
Zn-dependent glyoxalase, PhnB family	COG2764	0	0	C			Energy production and conversion	#N/A	#N/A	0
Zn-dependent membrane protease YugP	COG2738	0	0	O			Posttranslational modification, protein turnover, chaperones	#N/A	#N/A	0
Zn-dependent metalloprotease (Neutral protease B)	COG3227	0	0	O			Posttranslational modification, protein turnover, chaperones	#N/A	#N/A	0
Zn-dependent peptidase ImmA, M78 family	COG2856	0	0	O			Posttranslational modification, protein turnover, chaperones	#N/A	#N/A	0
Zn-dependent protease (includes sporulation protein SpoIVFB)	COG1994	0	0	O			Posttranslational modification, protein turnover, chaperones	#N/A	#N/A	0
Zn-dependent protease with chaperone function	COG0501	0	0	O			Posttranslational modification, protein turnover, chaperones	#N/A	#N/A	0
