# Supplementary material for: New Insights on Metabolic Features of Bacillus subtilis Based on Multistrain Genome-Scale Metabolic Modeling
Source: Int J Mol Sci. 2023 Apr 11;24(8):7091. doi: 10.3390/ijms24087091 (PMC10138676; doi:10.3390/ijms24087091)
Supplement: Supplementary file 1 [file ijms-24-07091-s001.zip › Supplemental material/Table S4. ortho_matrix_percentages.xlsx]

## Sheet: ortho_matrix_percentages
	NZ_CP053102.1	NZ_CP051860.2	NZ_CP010052.1	NC_020507.1	NZ_CP020102.1	NZ_CP034484.1	NZ_AP019714.1	NZ_CP032855.1	NZ_CP016767.1	NZ_CP028202.1	NZ_CP045820.1	NZ_LN649259.1	NZ_CP028812.1	NZ_CP016894.1	NZ_LN680001.1	NZ_CP035406.1	NZ_CP045824.1	NZ_CP045823.1	NZ_CP045425.1	NZ_CP029609.1	NZ_CP065789.1	NZ_CP011115.1	NZ_CP058242.1	NZ_CP045922.1	NZ_CP045812.1	NZ_CP010053.1	NZ_CP016852.1	NZ_CP032310.1	NZ_CP050532.1	NZ_CP015375.1	NZ_CP028212.1	NZ_CP023409.1	NZ_CP035162.1	NZ_CP032852.1	NZ_CP062497.1	NZ_CP032860.1	NZ_CP051462.1	NZ_CP032872.1	NZ_CP022891.1	NZ_CP015004.1	NZ_CP010314.1	NZ_CP008698.1	NZ_CP028213.1	NZ_CP035226.1	NZ_CP032857.1	NZ_CP045821.1	NZ_CP021507.1	NZ_CP007800.1	NZ_CP046591.1
BSU_07840	100	100	100	100	100	100	100	97.8	95.9	98.6	98	100	28.5	98.6	100	98.1	100	98	98	98.3	100	100	100	100	100	100	100	100	100	100	98.7	98.7	96.2	96.2	98.5	98.6	95.7	96.2	96	100	100	99.9	98.6	98.6	96.2	100	96	99.9	99.4
BSU_16730	100	100	100	100	100	100	100	99.7	98.3	100	100	100	98.3	100	100	100	100	100	99.7	100	100	100	100	100	100	100	100	100	100	100	100	99.7	99.7	99.7	99.7	100	98	99.7	99.7	100	100	100	99.7	99.7	99.7	100	99.7	100	99.7
BSU_16740	100	100	100	100	100	100	100	99	98	99.5	99.5	100	98	100	100	98.5	99.5	99.5	99	99	100	100	100	100	100	100	100	100	100	100	99.5	99.5	98.5	98.5	99	100	98	98.5	98.5	100	100	100	99.5	99.5	98.5	100	98.5	100	99.5
GROWMATCH	0	0	0	0	0	0	0	0	0	0	0	0	0	0	0	0	0	0	0	0	0	0	0	0	0	0	0	0	0	0	0	0	0	0	0	0	0	0	0	0	0	0	0	0	0	0	0	0	0
BSU_39720	100	100	100	100	100	100	100	99.7	94.3	99.3	100	100	94.6	99	100	99.7	99	100	99.7	99.3	100	100	100	100	100	100	100	100	100	100	99	99.7	99.3	99.3	100	99	94.6	99.3	99.3	100	100	100	100	100	99.3	100	99.3	100	99
BSU_30820	100	100	100	100	100	100	100	99.1	95.7	99.5	99.7	100	95.9	99.3	100	99.3	99.3	99.7	99	99.3	100	100	100	100	100	100	100	100	100	100	99.7	99.7	99.1	99.1	99.5	99.3	95.7	99.1	99.1	100	100	100	99.5	99.5	99.1	100	99.1	100	99.5
BSU_06310	100	100	100	100	100	100	100	39.1	97.7	99.4	98.3	100	97.2	100	100	100	98.3	98.3	99.8	100	100	100	100	100	100	100	100	100	100	100	100	100	99.8	99.8	100	100	97.4	99.8	99.8	100	100	100	100	100	99.8	100	99.8	100	99.6
BSU_36370	100	100	100	100	100	100	100	100	99.3	100	100	100	98.6	100	100	100	100	100	100	100	100	100	100	100	100	100	100	100	100	100	100	100	100	100	100	100	99.3	100	100	100	100	100	100	100	100	100	100	100	100
BSU_18620	100	100	100	100	100	100	100	99.8	92.7	99.6	99.8	100	93.8	99.8	100	99.6	99.8	99.8	98.8	99.4	100	100	100	100	100	100	100	100	100	100	100	99.6	99.8	99.8	100	99.8	92.1	99.8	99.8	100	100	100	99.6	99.6	99.8	100	99.8	100	99.6
BSU_07330	100	100	100	100	100	100	100	98.7	92.3	99.6	100	100	92.8	100	100	0	100	100	97.9	98.7	100	100	100	100	100	100	100	100	100	100	98.7	98.3	98.3	98.3	99.6	100	91.5	98.3	98.3	100	100	100	98.3	98.3	98.3	100	98.3	100	94.9
BSU_15910	100	100	100	100	100	100	100	100	98.8	99.2	100	100	99.2	100	100	100	100	100	100	100	100	100	100	100	100	100	100	100	100	100	100	99.6	99.6	99.6	100	100	99.2	99.6	99.6	100	100	100	100	100	99.6	100	99.6	100	100
GAPFILLING	0	0	0	0	0	0	0	0	0	0	0	0	0	0	0	0	0	0	0	0	0	0	0	0	0	0	0	0	0	0	0	0	0	0	0	0	0	0	0	0	0	0	0	0	0	0	0	0	0
BSU_40110	100	100	100	100	100	100	100	99.4	56	99.4	99.4	100	97.3	99.6	100	99.6	99.6	99.4	99.6	99.6	100	100	100	100	100	100	100	100	100	100	99.6	99.2	99.6	99.6	99.2	99.6	56	99.6	99.6	100	99.8	100	99.4	99.4	99.6	100	99.6	100	56.2
BSU_38560	100	100	100	100	100	100	100	99.8	98.2	100	100	100	98	100	100	100	100	100	100	99.8	100	100	100	100	100	100	100	100	100	100	100	99.8	99.8	99.8	100	100	98	99.8	99.8	100	100	100	100	100	99.8	100	99.8	100	100
BSU_03900	100	100	100	100	100	100	100	99.3	97.9	99.5	99.1	100	98.9	99.1	100	99.3	99.1	99.1	99.3	99.3	100	100	100	100	100	100	100	100	100	100	100	99.5	99.3	99.3	99.5	99.1	98.4	99.3	99.3	100	100	100	99.5	99.5	99.3	100	99.3	100	99.1
BSU_19310	100	100	100	100	99.8	100	100	99.4	98.8	99.8	99.6	100	98.6	99.6	100	99.8	99.8	99.6	99.4	99.8	100	100	100	99.8	99.8	100	100	100	100	100	100	99.6	100	100	99.6	99.6	98.8	100	100	100	100	100	99.8	99.8	100	100	100	100	99.6
BSU_39860	100	100	100	100	100	100	100	41.2	97.5	98.9	99.8	100	97.5	98.9	100	99.1	98.9	99.8	98.2	98.9	100	100	100	100	100	100	100	100	100	100	98.7	98.7	99.1	99.1	99.1	98.7	97.1	99.1	99.1	100	100	100	98.9	98.9	99.1	100	99.1	100	99.1
BSU_37960	100	100	100	100	100	100	100	97.8	41	98	42.3	100	93.6	98.5	100	99.1	99.3	42.3	97.6	99.1	100	100	100	100	100	100	100	100	100	100	98.5	98.9	97.6	97.6	99.1	98.5	93.4	97.6	97.6	100	100	99.8	98.9	98.9	97.6	100	97.6	99.8	98.5
BSU_38830	100	100	100	100	100	100	100	99.4	95.7	99.6	98.8	100	95.3	98.8	100	99	98.8	98.8	98.8	99.8	100	100	100	100	100	100	100	100	100	100	47.6	99.2	99	99	99	99.8	95.3	99	99	100	100	100	99.2	99.2	99	100	99	100	99
BSU_07350	100	100	100	100	100	100	100	99.4	98.1	99.6	100	100	98.4	100	100	99.6	100	100	99.2	99.6	100	100	100	100	100	100	100	100	100	100	100	99.6	99.8	99.8	99.8	100	98.4	99.8	99.8	100	100	100	99.8	99.8	99.8	100	99.8	100	100
BSU_24170	100	100	100	100	41.5	100	100	41.2	93.9	99.7	100	100	93.9	100	100	99.5	100	100	99.2	99.7	100	100	100	100	100	100	100	100	100	100	100	41.8	99	99	99.5	100	94.4	99	99	100	100	100	99.2	99.2	99	100	99	100	99.7
BSU_32830	100	100	100	100	100	100	100	99.7	99	99.5	100	100	98.7	100	100	98.7	100	100	99.5	100	100	100	100	100	100	100	100	100	100	100	100	99.2	99.7	99.7	100	100	98.7	99.7	99.7	100	100	100	99.7	99.7	99.7	100	99.7	100	100
BSU_10350	100	100	100	100	100	100	100	97.5	91.8	97	97	100	91.8	97	100	94	96.7	97	96.6	97	100	100	100	100	100	100	100	100	100	100	97	97.5	97.5	97.5	96.7	97	91.5	97.5	97.5	100	100	100	97.3	97.3	97.5	100	97.5	100	97.3
BSU_29210	100	100	100	100	100	100	100	99.7	97.9	100	100	100	97.9	100	100	100	100	100	99.7	100	100	100	100	100	100	100	100	100	100	100	100	99.7	99.3	99.3	100	100	97.9	99.3	99.3	100	100	100	99.7	99.7	99.3	100	99.3	100	99.7
BSU_29200	100	100	100	100	100	100	100	100	99.1	100	100	100	99.1	100	100	99.7	100	100	100	100	100	100	100	100	100	100	100	100	100	100	100	100	100	100	100	100	99.1	100	100	100	100	100	100	100	100	100	100	100	100
BSU_35530	100	100	100	100	100	100	100	99.7	99.2	100	100	100	99.4	100	100	99.7	100	100	99.4	100	100	100	100	100	100	100	100	100	100	100	100	100	99.7	99.7	100	100	99.4	99.7	99.7	100	100	100	100	100	99.7	100	99.7	100	100
BSU_07700	100	100	100	100	100	100	100	100	98.7	99.6	100	100	98.2	100	100	100	100	100	99.6	100	100	100	100	100	100	100	100	100	100	100	100	100	99.8	99.8	99.8	99.8	98.5	99.8	99.8	100	100	100	99.8	99.8	99.8	100	99.8	100	99.8
BSU_13910	100	100	100	100	100	100	100	99.8	99.6	100	100	100	99.6	100	100	100	100	100	100	100	100	100	100	100	100	100	100	100	100	100	99.8	100	100	100	100	100	99.8	100	100	100	100	100	100	100	100	100	100	100	100
BSU_13900	100	100	100	100	100	100	100	100	98.9	100	100	100	98.9	100	100	100	100	100	100	100	100	100	100	100	100	100	100	100	100	100	100	100	100	100	100	100	98.9	100	100	100	100	100	100	100	100	100	100	100	100
BSU_11210	100	100	100	100	100	100	100	98.8	96.5	99.2	100	100	96.5	100	100	99.2	100	100	99.2	98.8	100	100	100	100	100	100	100	100	100	100	98.8	99.2	98.8	98.8	98.8	100	96.5	98.8	98.8	100	100	100	99.2	99.2	98.8	100	98.8	100	98.8
BSU_11200	100	100	100	100	100	100	100	99	96.6	99.5	100	100	96.6	100	100	99	100	100	99	99.5	100	100	100	100	100	100	100	100	100	100	99	99.3	98.8	98.8	99.8	100	0	98.8	98.8	100	100	100	99	99	98.8	100	98.8	100	99.3
BSU_36010	100	100	100	100	100	100	100	99.3	97.7	99.8	99.8	100	97.7	99.8	100	99.3	99.8	99.8	99.3	99.6	100	100	100	100	100	100	100	100	100	100	99.8	99.8	99.8	99.8	99.8	99.8	97.4	99.8	99.8	100	100	100	99.8	99.8	99.8	100	99.8	100	99.8
BSU_28300	100	100	100	100	100	100	100	100	99.4	100	100	100	99.4	100	100	100	100	100	100	100	100	100	100	100	100	100	100	100	100	100	100	100	100	100	100	100	99.4	100	100	100	100	100	100	100	100	100	100	100	100
BSU_28310	100	100	100	100	100	100	100	99.7	98.3	99.8	99.8	100	98.3	99.8	100	99.7	99.8	99.8	99.7	100	100	100	100	100	100	100	100	100	100	100	100	99.8	99.5	99.5	99.8	99.8	97.9	99.5	99.5	100	100	99.8	99.8	99.8	99.5	100	99.5	99.8	100
BSU_29470	100	100	100	100	100	100	100	99.7	99.7	100	100	100	100	100	100	100	100	100	100	100	100	100	100	100	100	100	100	100	100	100	100	100	100	100	100	100	0	100	100	100	100	100	100	100	100	100	100	100	100
BSU_37850	100	100	100	100	100	100	100	97.1	0	97.6	98.2	100	0	98.2	100	97.1	100	98.2	98.2	98.8	100	100	100	100	100	100	100	100	100	100	100	98.8	97.9	97.9	97.3	98.2	0	97.9	97.9	100	100	100	98.8	98.8	97.9	100	97.9	100	97.3
BSU_37870	100	100	100	100	100	100	100	99.2	0	99.7	99.5	100	0	99.5	100	99.5	99.7	99.5	98.9	99.2	100	100	100	100	100	100	100	100	100	100	100	99.5	99.5	99.5	99.5	99.5	0	99.5	99.5	100	100	100	99.5	99.5	99.5	100	99.5	100	98.9
BSU_04520	100	100	100	100	100	100	100	99.5	95.3	99.2	99.7	100	96.1	99.7	100	99.2	99.7	99.7	99.2	99.5	100	100	100	100	100	97.1	100	100	100	100	99.2	99.5	100	100	100	99.7	95.5	100	100	100	100	100	99.2	99.2	100	100	100	100	99.7
BSU_37170	100	100	100	100	100	100	100	98.4	96.8	98.9	99.2	100	96.8	99.7	100	98.7	99.2	99.2	98.7	99.2	100	100	100	100	100	100	100	100	100	100	99.5	99.7	98.4	98.4	99.7	99.2	96.8	98.4	98.4	100	100	100	99.4	99.4	98.4	100	98.4	100	98.9
BSU_32820	100	100	100	100	100	100	100	99.2	98.3	99.7	99.5	100	98.1	99.8	100	99.7	99.5	99.5	99.7	99.5	100	100	100	100	100	100	100	100	100	100	100	99.5	99	99	99.3	99.8	98.5	99	99	100	100	100	99.8	99.8	99	100	99	100	99.8
BSU_24150	100	100	100	100	100	100	100	98.9	96	98.7	98.2	100	96.6	98.2	100	98.7	98.2	98.2	99.7	99.5	100	100	100	100	100	100	100	100	100	100	100	98.9	98.7	98.7	98.9	98.2	95.5	98.7	98.7	100	100	100	99.5	99.5	98.7	100	98.7	100	99.7
BSU_11330	100	100	100	100	100	100	100	100	98.1	100	100	100	98.4	100	100	100	100	100	100	100	100	100	100	100	100	100	100	100	100	100	100	100	100	100	100	100	98.1	100	100	100	100	100	100	100	100	100	100	100	100
BSU_10170	100	100	100	100	100	100	100	99.4	93.8	98.2	98.5	100	94.5	100	100	100	100	98.5	99.4	99.4	100	100	100	100	100	100	100	100	100	100	100	100	99.4	99.4	100	100	94.5	99.4	43.2	100	100	100	99.7	99.7	99.4	100	99.4	100	98.8
BSU_11340	100	100	100	100	100	100	100	99.8	99.3	100	100	100	99.3	100	100	100	100	100	100	100	100	100	100	100	100	100	100	100	100	100	100	100	100	100	100	100	99	100	100	100	100	100	100	100	100	100	100	100	100
BSU_15350	100	100	100	100	100	100	100	0	92.5	97.4	99.1	100	92.7	99.1	100	98.8	99	99.1	97.9	99.1	100	100	100	100	100	100	100	100	100	100	99.8	98.4	98.8	98.8	99.1	99.1	92.7	98.8	98.8	100	100	100	99.1	99.1	0	100	98.8	100	99.1
BSU_10070	100	100	100	100	100	100	100	98	94.4	98.7	99.2	100	95.7	98.5	100	98.5	98.7	99.2	99.2	98.5	100	100	100	100	100	100	100	100	100	100	99	98.7	98.7	98.7	98.7	98.5	94.4	98.7	98.7	100	100	100	98.7	98.7	98.7	100	98.7	100	99.2
BSU_19710	0	0	100	100	100	100	100	99.5	97.7	99.5	99.1	100	96.8	99.3	100	99.5	99.1	99.1	99.3	99.5	100	100	100	100	100	100	100	100	100	100	99.3	100	99.3	99.3	99.8	99.3	97.9	99.3	99.3	100	100	100	99.5	99.5	99.3	100	99.3	100	99.8
BSU_18000	100	100	100	100	100	100	100	99.6	98.1	99.6	99.7	100	98.2	100	100	100	99.7	99.7	100	99.8	100	100	100	100	100	100	100	100	100	100	100	99.6	99.8	99.8	99.7	100	98.2	99.8	99.8	100	100	100	99.7	99.7	99.8	100	99.8	100	99.8
BSU_11220	100	100	100	100	100	100	100	99.5	96.1	99.2	100	100	96.1	100	100	100	99.7	100	100	99.5	100	100	100	100	100	100	100	100	100	100	99	99.2	99.2	99.2	100	100	96.1	99.2	99.2	100	100	100	99.2	99.2	99.2	100	99.2	100	99
BSU_15920	100	100	100	100	100	100	100	100	100	100	100	100	100	100	100	100	100	100	100	100	100	100	100	100	100	100	100	100	100	100	100	100	100	100	100	100	100	100	100	100	100	100	100	100	100	100	100	100	100
BSU_04620	100	100	100	100	100	100	100	98.3	95	99.2	99.2	100	95.9	99.2	100	98.3	99.2	99.2	98.3	97.5	100	100	100	100	100	93.4	100	100	100	100	99.2	99.2	98.3	98.3	98.3	98.3	95	98.3	98.3	100	100	100	98.3	98.3	98.3	100	98.3	100	98.3
BSU_29680	100	100	100	100	100	100	100	99.7	97.6	100	99.8	100	97.6	99.8	100	100	99.8	99.8	100	100	100	100	100	100	100	100	100	100	100	100	100	100	100	100	100	99.8	97.7	100	100	100	100	100	100	100	100	100	100	100	99.8
BSU_29560	100	100	100	100	100	100	100	99.6	97.2	99.8	99.4	100	96.8	99.6	100	99.6	99.6	99.4	99.8	99.6	100	100	100	100	100	100	100	100	100	100	99.4	99.6	99.6	99.6	99.2	99.4	97.2	99.6	99.4	100	100	100	99.6	99.6	99.6	100	99.6	100	99.8
BSU_00760	100	100	100	100	100	100	100	99.7	92.8	98.6	99.3	100	93.5	99.3	100	98.6	100	99.3	99	99	100	100	100	100	100	100	100	100	100	100	100	99	98.6	98.6	99.3	99.3	92.8	98.6	98.6	100	100	100	99	99	98.6	100	98.6	100	99
BSU_00750	100	100	100	100	100	100	100	99	96.4	99.5	99	100	97.9	99	100	99	100	99	99.5	99	100	100	100	100	100	100	100	100	100	100	100	98.5	99.5	99.5	99.5	99	97.9	99.5	99.5	100	100	100	99	99	99.5	100	99.5	100	99
BSU_00740	100	100	100	100	100	100	100	98.7	95.3	98.7	98.5	100	95.3	98.5	100	99.8	98.9	98.5	98.5	99.6	100	100	100	100	100	100	100	100	100	100	100	98.5	98.7	98.7	99.4	98.5	95.5	98.7	98.7	100	100	100	98.1	98.1	98.7	100	98.7	100	98.1
BSU_14520	100	100	100	100	100	100	100	98.4	93.1	98.4	98.6	100	93.2	98.6	100	98.6	98.4	98.6	98.6	98.4	100	100	100	100	100	100	100	100	100	100	98.6	99.7	98.4	98.4	97.9	98.6	93.1	98.4	98.4	100	100	100	98.1	98.1	98.4	100	98.4	100	98.8
BSU_06560	100	100	100	100	100	100	100	99.5	98.1	99.7	100	100	98.1	99.3	100	99.5	100	100	99.3	99.5	100	100	100	100	100	100	100	100	100	100	100	99.1	99.3	99.3	99.3	99.3	98.3	99.3	99.3	100	100	100	99.7	99.7	99.3	100	99.3	100	100
BSU_01370	100	100	100	100	100	100	100	99.5	99.5	99.5	99.5	100	99.5	99.1	100	99.1	99.1	99.5	99.5	99.5	100	100	100	100	100	100	100	100	100	100	100	99.5	99.5	99.5	100	99.1	99.1	99.5	99.5	100	100	100	99.5	99.5	99.5	100	99.5	100	99.5
BSU_29010	100	100	100	100	100	100	100	100	100	100	100	100	100	100	100	100	100	100	99.2	100	100	100	100	100	100	100	100	100	100	100	100	100	100	100	100	100	100	100	100	100	100	100	100	100	100	100	100	100	100
BSU_11580	100	100	100	100	100	100	100	99.5	93.2	99.5	98.4	100	92.6	98.4	100	99.5	98.4	98.4	99.5	98.4	100	100	100	100	100	100	100	100	100	100	100	99.5	98.4	98.4	100	98.4	93.7	98.4	98.4	100	100	100	98.4	98.4	98.4	100	98.4	100	98.9
BSU_36470	100	100	100	100	100	100	100	99.4	96.9	99.6	99.2	100	97.1	99.2	100	100	99.2	99.2	0	99.4	100	100	100	100	100	100	100	100	100	100	99.8	99.6	99.8	99.6	99.6	99.2	96.3	99.8	99.8	100	100	100	99.4	99.4	99.8	100	99.8	100	99.6
BSU_38710	100	100	100	100	100	100	100	99.8	99.1	100	99.6	100	99.1	99.6	100	99.6	99.6	99.6	99.8	100	100	100	100	100	100	100	100	100	100	100	100	99.6	99.8	99.8	100	99.6	99.3	99.8	99.8	100	100	100	99.8	99.8	99.8	100	99.8	100	100
BSU_14190	100	100	100	100	100	100	100	99.5	98.4	98.9	99.5	100	98.4	99.5	100	98.9	99.5	99.5	98.9	100	100	100	100	100	100	100	100	100	100	100	99.5	99.5	99.2	99.2	99.7	99.5	98.1	99.2	99.2	100	100	100	99.2	99.2	99.2	100	99.2	100	100
BSU_23610	100	100	100	100	100	100	100	99.5	96.8	100	100	100	97.3	100	100	99.5	100	100	99.5	99.5	100	100	100	100	100	100	100	100	100	100	100	100	100	100	100	100	97.3	100	100	100	100	100	100	100	100	100	100	100	100
BSU_27610	100	100	100	100	100	100	100	100	98.2	100	98.8	100	98.2	98.8	100	99.4	98.8	98.8	100	100	100	100	100	100	100	100	100	100	100	100	100	100	100	100	100	98.8	98.2	100	100	100	100	100	100	100	100	100	100	100	100
BSU_15600	100	100	100	100	100	100	100	99.5	98	99.5	99	100	97.5	99	100	99.5	99	99	99.5	99.5	100	100	100	100	100	100	100	100	100	100	100	99.5	100	100	100	99	98	100	100	100	100	100	99.5	99.5	100	100	100	100	99
BSU_10910	100	100	100	100	100	100	100	65.9	94.5	100	100	100	95.5	100	100	98.5	100	100	98.5	99.5	100	100	100	100	100	100	100	100	100	100	99.5	100	65.3	65.3	100	100	95	65.3	65.3	100	100	100	100	100	65.3	100	65.3	100	99.5
BSU_06440	100	100	100	100	100	100	100	99.5	99.3	100	99.5	100	99.5	99.8	100	100	99.8	99.5	99.5	100	100	100	100	100	100	100	100	100	100	100	99.8	99.8	100	100	100	99.8	99.1	100	100	100	100	100	99.8	99.8	100	100	100	100	100
BSU_40420	100	100	100	100	100	100	100	99.5	98.6	99.5	99.8	100	99.1	99.8	100	99.8	99.8	99.8	99.1	99.8	100	100	100	100	100	100	100	100	100	100	99.8	99.8	99.5	99.5	99.8	99.8	98.6	99.3	99.5	100	100	100	99.8	99.8	99.5	100	99.5	100	99.8
BSU_35010	100	100	100	100	100	100	100	99	96.2	99.2	98.2	100	96	97.7	100	98.7	98.2	98.2	99	98.5	100	100	100	100	100	100	100	100	100	100	100	98	99.2	99.2	98.5	97.7	96.2	99.2	99.2	100	100	100	98.5	98.5	99.2	100	99.2	100	98.2
BSU_37490	100	100	100	100	100	100	100	99.7	98.3	99.3	100	100	98.6	100	100	100	99	100	100	99.7	100	100	100	100	100	100	100	100	100	100	99.7	100	100	100	100	100	98.3	100	100	100	100	100	100	100	100	100	100	100	100
BSU_11190	100	100	100	100	100	100	100	97.7	94.8	98.3	99.7	100	94.8	98.3	100	98	99.7	99.7	97.7	98.3	100	100	100	100	100	100	100	100	100	100	98.3	98.3	98.8	98.8	98.6	99.7	95.4	98.8	98.8	100	100	100	98	98	98.8	100	98.8	100	99.7
BSU_32520	100	100	100	100	100	100	100	99	95.4	99.8	100	100	95.2	100	100	99	100	100	99	99.8	100	100	100	100	100	100	100	100	100	100	100	98.6	98.8	98.8	99	100	94.5	98.8	98.8	100	100	100	98.8	98.8	98.8	100	98.8	100	100
BSU_27270	100	100	100	100	100	100	100	99.6	97.8	99.1	100	100	97.8	100	100	100	100	100	100	100	100	100	100	100	100	100	100	100	100	100	100	99.6	99.6	99.6	100	100	97.8	99.6	99.6	100	100	100	100	100	99.6	100	99.6	100	100
BSU_01660	100	100	100	100	100	100	100	98.4	92.1	96	98.3	100	91.6	98.3	100	96.4	98.3	98.3	98.8	96.7	100	100	100	100	100	100	100	100	100	100	95	96.3	95.6	95.6	96.9	98.3	91	95.6	95.6	100	100	100	96.7	96.7	95.6	100	95.6	100	95
BSU_29970	100	100	100	100	100	100	100	99.7	98.1	99.7	100	100	98.1	100	100	100	100	100	99.7	100	100	100	100	100	100	100	100	100	100	100	100	100	99.7	99.7	99.7	100	98.1	99.7	99.4	100	100	100	100	100	99.7	100	99.4	100	100
BSU_00730	100	100	100	100	100	100	100	99.7	99	99.7	99.4	100	99	99.4	100	99.7	99.4	99.4	99.7	99.7	100	100	100	100	100	100	100	100	100	100	100	99.7	99.7	99.7	99.7	99.4	99	99.7	99.7	100	100	100	99.7	99.7	99.7	100	99.7	100	99.7
BSU_06520	100	100	100	100	100	100	100	99.6	98.4	99	100	100	98	98.8	100	99.8	100	100	99.4	100	100	100	100	100	100	100	100	100	100	100	99.8	99	98.8	98.8	98.8	98.8	98	98.8	98.8	100	100	100	99.4	99.4	98.8	100	98.8	100	100
BSU_19370	100	100	100	100	100	100	100	99.5	98.7	99.6	99.8	100	98.6	99.8	100	99.5	99.7	99.8	99.7	99.8	99.9	100	100	100	100	100	100	100	100	100	99.8	99.7	99.7	99.7	99.9	99.7	98.6	99.7	99.7	100	100	100	99.9	99.9	99.7	100	99.7	100	100
BSU_19360	100	100	100	100	100	100	100	99.3	96.2	99.3	98.1	100	97.8	98.1	100	99	99.3	98.1	99.3	99.3	100	100	100	100	100	100	100	100	100	100	99	100	99	99	99.3	99.3	96.2	99	99	100	100	100	98.1	98.1	99	100	99	100	100
BSU_27760	100	100	100	100	100	100	100	99.8	97.5	100	100	100	97.9	100	100	99.8	100	100	99.8	100	100	100	100	100	100	100	100	100	100	100	100	99.5	100	100	100	100	97.5	100	100	100	100	100	99.5	99.5	100	100	100	100	100
BSU_07570	100	100	100	100	100	100	100	99.8	99.6	100	100	100	99.8	99.8	100	99.8	100	100	99.6	100	100	100	100	100	100	100	100	100	100	100	100	99.8	99.8	99.8	99.8	100	99.6	99.8	99.8	100	100	100	99.8	99.8	99.8	100	99.8	100	99.8
BSU_18540	100	100	100	100	100	100	100	99.8	98.6	100	99.3	100	98.6	99.3	100	99.3	99.3	99.3	100	100	100	100	100	100	100	100	100	100	100	100	100	99.8	99.8	99.8	99	99.3	98.6	99.8	99.8	100	99.8	100	99	99	99.8	100	99.8	100	99.5
BSU_09410	100	100	100	100	100	100	100	98.3	94.5	99.1	99.1	100	94.8	99.1	100	98.3	99.1	99.1	98.3	98.3	100	100	100	100	100	100	100	100	100	100	100	99.6	99.1	99.1	99.3	99.1	94.8	99.1	99.1	100	100	100	99.3	99.3	99.1	100	99.1	100	99.1
BSU_04560	99.7	99.7	99.7	99.7	99.7	99.7	99.7	99.2	96.3	99.2	99.2	99.7	96.3	98.6	99.7	98.6	99.2	99.2	98.6	99.2	99.7	99.7	99.7	99.7	99.7	97.7	99.7	99.7	99.7	99.7	99.2	99.2	98.6	98.6	99.2	98.6	96.6	98.6	98.6	99.7	99.7	99.7	98.9	98.9	98.6	99.7	98.6	99.7	98.9
BSU_31930	100	100	100	100	100	100	100	99.7	98.1	99.7	99.5	100	96.8	99.5	100	99.2	99.7	99.5	99.2	99.2	100	100	100	100	100	100	100	100	100	100	99.7	98.9	99.7	99.7	99.7	99.5	98.1	99.7	99.7	100	100	100	99.2	99.2	99.7	100	99.7	100	99.5
BSU_12980	100	100	100	100	100	100	100	98.9	92.6	98.4	98.9	100	93.4	100	100	97.8	100	98.9	98.3	99.2	100	100	100	100	100	100	100	100	100	100	98.4	98.6	98.6	98.6	99.2	100	92.6	98.6	98.6	100	100	100	98.1	98.1	98.6	100	98.6	100	98.6
BSU_04640	100	100	100	100	100	100	100	99.2	95.4	99	98.7	100	95.4	98.7	100	99.2	100	98.7	99.2	99.5	100	100	100	100	100	100	100	99.7	100	100	99.2	99.5	99.2	99.2	99	99	95.1	99.2	99.2	100	100	100	99.5	99.5	99.2	100	99.2	100	98.7
BSU_27810	100	100	100	100	100	100	100	99.2	96.5	99.6	99.4	100	96.1	99.2	100	99.2	99.2	99.4	99.2	99.2	100	100	100	100	100	100	100	100	100	100	100	99.6	99.6	99.6	99.6	99.2	96.7	99.6	99.6	100	100	100	99.4	99.4	99.6	100	99.6	100	99.4
BSU_31400	100	100	100	100	100	100	100	99.7	98.2	99.5	99.5	100	98.4	99.7	100	99.7	99.5	99.5	99.7	99.7	100	100	100	100	100	100	100	100	100	100	99.7	99.7	99.7	99.7	99.2	99.7	98.2	99.7	99.7	100	100	100	99.2	99.2	99.7	100	99.7	100	99.7
BSU_27010	100	100	100	100	100	100	100	97.7	26.9	97.7	98.3	100	94.6	98.3	100	97.1	98.3	98.3	27.8	98.9	100	100	100	100	100	100	100	100	100	100	98.6	98.6	98.6	98.6	98.6	98.3	26.9	98.6	98.6	100	100	100	98.3	98.3	98.6	100	98.6	100	98.6
BSU_18430	100	100	100	100	100	100	100	27.4	91.2	27.4	99.7	100	91.5	99.7	100	98.5	99.7	99.7	98.5	99.7	100	100	100	100	100	100	100	100	100	100	98.5	27.4	99.7	99.7	99.7	99.4	90.6	99.7	99.7	100	100	100	97.9	97.9	99.7	100	99.7	100	98.5
BSU_10320	100	100	100	100	100	100	100	100	95.5	99.7	99.4	100	95.8	99.4	100	100	99.7	99.4	99.7	100	100	100	100	100	100	100	100	100	100	100	99.7	99.4	100	100	100	99.4	95.5	100	100	100	100	100	99.7	99.7	100	100	100	100	99.4
BSU_05740	100	100	100	100	100	100	100	98.9	95.7	99.6	99.8	100	95.5	99.4	100	99.4	99.6	99.8	98.7	99.6	100	100	100	100	100	100	100	100	100	100	99.6	98.9	99.1	99.1	98.7	99.4	95.5	99.1	99.1	100	100	100	99.1	99.1	99.1	100	99.1	100	99.6
BSU_12390	100	100	100	100	100	100	100	33.7	96.6	97.8	100	100	96.4	99	100	99	98	100	99	98.2	100	100	100	100	100	100	100	100	100	100	98.2	97.4	98.4	98.4	98.8	99	96.4	98.4	98.4	100	100	100	98.6	98.6	98.4	100	98.4	100	99
BSU_30230	100	100	100	100	100	100	100	98.7	95.5	99.3	99.8	100	96.2	100	100	98.9	98.7	99.8	98.9	99.8	100	100	100	100	100	100	100	100	100	100	98.7	99.3	98.7	98.7	98	99.3	96	28.8	98.7	100	100	100	99.1	99.1	28.8	100	98.7	100	98.9
BSU_13570	100	100	100	100	100	100	100	99.6	96.9	99.2	100	100	96.5	99.6	100	99.6	100	100	100	100	100	100	100	100	100	100	100	100	100	100	99.2	100	98.8	98.8	100	100	96.5	98.8	98.8	100	100	100	100	100	98.8	100	98.8	100	99.6
BSU_22680	100	100	100	100	100	100	100	99.2	94	99.6	99.2	100	94.4	99.2	100	100	99	99.2	99.2	99.2	100	100	100	100	100	93.6	100	100	93.6	100	99.6	98.6	99.2	99.2	98.8	99.2	94	99.2	99.2	100	94	100	98.4	98.4	99.2	100	99.2	100	99.4
BSU_22670	100	100	100	100	0	100	100	99.1	95.9	99.4	100	100	96.4	99.7	100	100	99.7	100	99.4	99.7	100	100	100	100	100	95.3	100	100	95.3	100	100	99.4	99.1	99.1	99.1	100	95.3	99.1	99.1	100	95.3	100	99.7	99.7	99.1	100	99.1	100	99.4
BSU_30220	100	100	100	100	100	100	100	91.8	90.5	96.7	98.5	100	90	98.2	100	96.9	98.7	98.5	96.9	98.2	100	100	100	100	100	100	100	100	100	100	97.7	96.7	96.7	96.7	97.7	96.4	90.2	96.7	96.7	100	100	100	98.2	98.2	96.7	100	96.7	100	97.2
BSU_14180	100	100	100	100	100	100	100	100	99.6	100	100	100	98.7	100	100	100	100	100	100	100	100	100	100	100	100	100	100	100	100	100	100	100	100	100	100	100	99.6	100	100	100	100	100	100	100	100	100	100	100	100
BSU_07640	100	100	100	100	100	100	100	98.9	91.2	100	98.9	100	92.3	98.9	100	98.9	100	98.9	97.8	98.9	100	100	100	100	100	100	100	100	100	100	98.9	100	98.9	98.9	98.9	100	92.3	98.9	98.9	100	100	100	98.9	98.9	98.9	100	98.9	100	100
BSU_15570	100	100	100	100	100	100	100	99.1	98.7	99.1	99.1	100	98.7	99.1	100	99.1	99.1	99.1	98.7	98.7	100	100	100	100	100	100	100	100	100	100	100	99.1	99.1	99.1	99.6	99.1	98.7	99.1	99.1	100	100	100	99.1	99.1	99.1	100	99.1	100	99.1
BSU_10930	100	100	100	100	100	100	100	99.2	94.1	100	100	100	94.1	98.3	100	56	98.3	100	56	99.2	100	100	100	100	100	100	100	100	100	100	99.6	98.7	56	56	99.2	98.3	94.1	56	56	100	100	100	97.9	97.9	56	100	56	100	99.6
BSU_14000	100	100	100	100	100	100	100	99.5	98.5	98.7	99	100	98.5	99	100	99.5	99	99	99	99.5	100	100	100	100	100	100	100	100	100	100	98.7	99.2	99.5	99.5	99.2	99	98.2	99.5	99.5	100	100	100	99	99	99.5	100	99.5	100	99
BSU_28800	100	100	100	100	100	100	100	99	97.6	99.2	99	100	97.4	99	100	99.4	99	99	99.4	99.4	100	100	100	100	100	100	100	100	100	100	99.4	99.6	99.4	99.4	99.8	99.2	97.8	99.4	99.4	100	100	100	99.2	99.2	99.4	100	99.4	100	99.4
BSU_28740	100	100	100	100	100	100	100	99.7	99.4	100	100	100	99.4	100	100	100	100	100	99.7	99.4	100	100	100	100	100	100	100	100	100	100	100	99.7	99.4	99.4	99.4	100	99.4	99.4	99.4	100	100	100	99.7	99.7	99.4	100	99.4	100	99.4
BSU_28750	100	100	100	100	100	100	100	99.1	98.2	98.8	99.8	100	98.4	99.8	100	98.6	99.5	99.8	98.8	99.8	100	100	100	100	100	100	100	100	100	100	99.8	99.5	98.8	98.8	99.8	99.8	98.2	98.8	98.8	100	100	100	99.5	99.5	98.8	100	98.8	100	99.8
BSU_31540	100	100	100	100	100	100	100	99.2	95.8	99.7	99.2	100	95.8	99.4	100	99.7	99.7	99.2	99.2	100	100	100	100	100	100	100	100	100	100	100	99.7	99.7	99.7	99.7	99.7	99.7	95.8	99.7	99.7	100	100	100	100	100	99.7	100	99.7	100	99.7
BSU_30280	100	100	100	99.7	99.7	99.7	99.7	99.3	98	99.3	98.7	100	97.7	99	100	99.3	98.7	98.7	99	99.3	99.7	99.7	100	99.7	99.7	100	100	100	100	99.7	99.3	99.3	99.3	99.3	99.3	99.3	98	99.3	99.3	100	100	100	99.3	99.3	99.3	99.7	99.3	100	99.3
BSU_30410	100	100	100	100	100	100	100	98.9	96.8	99.4	99.7	100	96.4	99.4	100	99.1	99.4	99.7	99.4	99.7	100	100	100	100	100	100	100	100	100	100	99.7	99.7	99.7	99.7	99.7	99.7	96.8	99.7	99.7	100	100	100	99.7	99.7	99.7	100	99.7	100	99.4
BSU_30420	100	100	100	100	100	100	100	98.7	97.2	99.4	99.1	100	97.2	99.4	100	98.7	98.7	99.1	98.1	99.4	100	100	100	100	100	100	100	100	100	100	99.7	99.4	98.7	98.7	99.4	99.4	96.9	98.7	98.7	100	100	100	99.4	99.4	98.7	100	98.7	100	99.1
BSU_30440	100	100	100	100	100	100	100	99.7	98.3	100	100	100	98.3	100	100	100	100	100	99.7	100	100	100	100	100	100	100	100	100	100	100	100	99.7	99.7	99.7	99.7	100	98	99.7	99.7	100	100	100	99.7	99.7	99.7	100	99.7	100	99.7
BSU_30430	100	100	100	100	100	100	100	99	98	99.5	99.5	100	98	100	100	98.5	99.5	99.5	99	99	100	100	100	100	100	100	100	100	100	100	99.5	99.5	98.5	98.5	99	100	98	98.5	98.5	100	100	100	99.5	99.5	98.5	100	98.5	100	99.5
BSU_28730	100	100	100	100	100	100	100	98.2	98.9	99.3	99.3	100	98.2	99.3	100	99.3	100	99.3	99.6	100	100	100	100	100	100	100	100	100	100	100	99.3	100	99.3	99.3	99.3	99.3	98.9	99.3	99.3	100	100	100	100	100	99.3	100	99.3	100	99.3
BSU_30290	100	100	100	100	100	100	100	99.3	94.9	98.9	99.6	100	94.6	99.6	100	99.3	99.6	99.6	99.3	98.6	100	100	100	100	100	100	100	100	100	100	98.9	99.6	99.6	99.6	98.9	99.6	94.6	99.6	99.6	100	100	100	98.6	98.6	99.6	100	99.6	100	99.6
BSU_32550	100	100	100	100	100	100	100	95.1	96.2	99.7	99.7	100	95.4	99.7	100	94.8	99.7	99.7	94.8	100	100	100	100	100	100	100	100	100	100	100	99.5	99.2	99.5	99.5	99.5	99.5	96.2	99.5	99.5	100	100	100	99.5	99.5	99.5	100	99.5	100	99.7
BSU_32590	100	100	100	100	100	100	100	99.3	99.3	99.7	99.3	100	98.6	99.7	100	31.6	99.3	99.3	31.6	99.7	100	100	100	100	100	100	100	100	100	100	99.7	99.7	99.3	99.3	99.7	99.7	99.3	99.3	99.3	100	100	100	99.7	99.7	99.3	100	99.3	100	99.7
BSU_32580	100	100	100	100	100	100	100	30.5	98	99.7	99.7	100	98.3	99.7	100	30.7	99.7	99.7	30.7	100	100	100	100	100	100	100	100	100	100	100	99.7	99.7	30.5	30.5	99.3	99.7	98.3	30.5	30.5	100	100	100	100	100	30.5	100	30.5	100	99.7
BSU_30270	100	100	100	100	100	100	100	98.4	95.8	99.1	99.3	100	95.8	98.1	100	98.1	98.1	99.3	98.1	99.3	100	100	100	100	100	100	100	100	100	100	98.1	97.7	97.9	97.9	98.4	99.1	95.3	97.9	97.9	100	100	100	99.1	99.1	97.9	100	97.9	100	98.6
BSU_31550	100	100	100	100	100	100	100	99.2	94.7	99.4	99	100	94.5	99.6	100	99.4	100	99	99	99.4	100	100	100	100	100	100	100	100	100	100	99.8	99.6	99.6	99.6	99.8	99.6	94.9	99.6	99.6	100	100	100	99.2	99.2	99.4	100	99.6	100	99.6
BSU_32600	100	100	100	100	100	100	100	0	97.2	99.5	99.5	100	97.2	98.8	100	98.8	99.5	99.5	99.1	99.3	100	100	100	100	100	100	100	100	100	100	100	99.1	100	100	99.1	98.8	96.7	100	100	100	100	100	98.8	98.8	100	100	100	100	98.8
BSU_31560	100	100	100	100	100	100	100	98.9	96.8	99.4	99.7	100	96.8	99.4	100	99.1	99.4	99.7	99.4	99.7	100	100	100	100	100	100	100	100	100	100	99.7	99.7	99.7	99.7	99.7	99.7	96.8	99.7	99.7	100	100	100	99.7	99.7	99.7	100	99.7	100	99.4
BSU_31570	100	100	100	100	100	100	100	98.7	97.2	99.4	99.1	100	97.2	99.4	100	98.7	98.7	99.1	98.1	99.4	100	100	100	100	100	100	100	100	100	100	99.7	99.4	98.7	98.7	99.4	99.4	96.9	98.7	98.7	100	100	100	99.4	99.4	98.7	100	98.7	100	99.1
BSU_33960	100	100	100	100	100	100	100	100	98.3	100	100	100	98.5	99.8	100	100	100	100	100	100	100	100	100	100	100	100	100	100	100	100	100	100	100	100	100	99.8	98.3	100	100	100	100	100	99.8	99.8	36.5	100	100	100	100
BSU_39270	100	100	100	100	100	100	100	36.9	96.4	97.5	97.9	100	96.4	98.5	100	98.4	97.2	97.9	98.4	97.9	100	100	100	100	100	100	100	100	100	100	98.9	98.2	36.9	36.9	97.7	98.5	96.6	36.9	36.9	100	100	100	99	99	36.9	100	36.9	100	97.2
BSU_13620	100	100	100	100	100	100	100	98.9	97.2	98.9	98.9	100	96.6	98.9	100	98.9	98.9	98.9	98.9	98.9	100	100	100	100	100	100	100	100	100	100	98.9	98.9	98.3	98.3	98.9	98.9	95.5	98.3	98.3	100	100	100	98.9	98.9	98.3	100	98.3	100	98.9
BSU_14630	100	100	100	100	100	100	100	99.6	98.8	99.8	99.6	100	98.6	99.8	100	99.8	99.6	99.6	99.6	100	100	100	100	100	100	100	100	100	100	100	100	99.8	99.8	99.8	100	99.8	98.8	99.8	99.8	100	100	100	99.8	99.8	99.8	100	99.8	100	99.6
BSU_00270	100	100	100	100	100	100	100	98.1	93.1	98.3	99.2	100	93.1	99.2	100	98.8	99.2	99.2	97.7	98.8	100	100	100	100	100	100	100	100	100	100	98.8	99	99	99	99	99.2	93.3	99	99	100	100	100	99	99	99	100	99	100	98.8
BSU_40320	100	100	100	100	100	100	100	100	98.6	100	100	100	98.6	100	100	100	100	100	99.7	100	100	100	100	100	100	100	100	100	100	100	100	100	100	100	100	100	98.3	100	100	100	100	100	100	100	100	100	100	100	100
BSU_29440	0	100	100	100	100	100	100	99.8	97.4	99.1	99.6	100	97.2	99.6	100	99.1	99.6	99.6	99.6	99.6	100	100	100	100	100	100	100	100	100	100	99.3	98.7	99.1	99.1	98.7	99.6	0	99.1	99.1	100	100	100	99.1	99.1	99.1	100	99.1	100	99.3
BSU_29450	100	100	100	100	100	100	100	99.8	100	99.5	100	100	99.8	100	100	100	100	100	100	100	100	100	100	100	100	100	100	100	100	100	100	100	100	100	100	100	0	100	100	100	100	100	99.8	99.8	100	100	100	100	100
BSU_40330	100	100	100	100	100	100	100	99.8	96.4	100	100	100	97	100	100	99.8	99.8	100	99.8	100	100	100	100	100	100	100	100	100	100	100	99.8	100	99.8	99.8	100	99.8	98.7	99.8	99.8	100	100	100	99.6	99.6	99.8	100	99.8	100	99.8
BSU_37760	100	100	100	100	100	100	100	99.6	97.7	99.6	99.1	100	97.7	99.6	100	99.6	100	99.1	99.6	99.4	100	100	100	100	100	100	100	100	100	100	100	99.4	99.6	99.6	99.6	99.6	58.9	99.6	99.6	100	100	100	99.4	99.4	99.6	100	99.6	100	99.1
BSU_33330	100	100	100	100	100	100	100	99.4	97.2	99.6	99.6	100	96.8	99.6	100	99.6	99.6	99.6	99.6	99.6	100	100	100	100	100	100	100	100	100	100	99.6	99.4	99.4	99.4	99.6	99.6	97.2	99.4	99.4	100	100	100	99.6	99.6	99.4	100	99.4	100	99.6
BSU_03000	100	100	100	100	100	100	100	99.7	95.2	99.7	100	100	94.9	100	100	99.3	99.7	100	100	100	100	100	100	100	100	100	100	100	100	100	100	100	99.3	99.3	99.7	99.7	95.6	99.3	99.3	100	100	100	100	100	99.3	100	99.3	100	100
BSU_02990	100	100	100	100	100	100	100	100	98.9	100	100	100	98.9	100	100	100	100	100	100	100	100	100	100	100	100	100	100	100	100	100	100	100	100	100	100	100	98.9	100	100	100	100	100	100	100	100	100	100	100	100
BSU_02980	100	100	100	100	100	100	100	99.8	98.8	100	99.3	100	99	99.3	100	99.8	99.3	99.3	99.5	99.8	100	100	100	100	100	100	100	100	100	100	99.8	100	100	100	99.8	100	99	100	100	100	100	100	100	100	100	100	100	100	99.3
BSU_30070	100	100	100	100	100	100	100	99.8	95.9	99.6	99.6	100	95.7	99.6	100	100	99.6	99.6	100	99.8	100	100	100	100	100	100	100	100	100	100	99.8	99.8	0	99.8	99.6	99.8	95.9	99.8	99.8	100	100	100	99.8	99.8	99.8	100	99.8	100	99.8
BSU_16750	100	100	100	100	100	100	100	100	98.8	100	99.7	100	98.6	99.7	100	99.7	99.7	99.7	99.7	99.4	100	100	100	100	100	100	100	100	100	100	99.7	100	99.7	99.7	99.7	99.7	98.6	99.7	99.7	100	100	100	99.4	99.4	99.7	100	99.7	100	99.4
BSU_10790	100	100	100	100	100	100	100	99.2	97.2	99.8	99.8	100	97.6	99.7	100	99.2	100	99.8	99.2	99.8	100	100	100	100	100	100	100	100	100	100	99.8	99.7	99.8	99.8	99.8	99.8	96.7	99.8	99.8	100	100	100	99.7	99.7	99.8	100	99.8	100	99.8
BSU_39920	100	100	100	100	100	100	100	29.8	29.3	29.8	29.8	100	29.3	29.8	100	29.8	29.8	29.8	29.8	29.8	100	100	100	100	100	100	100	100	100	100	29.8	29.8	29.8	29.8	29.8	29.8	29.3	29.8	29.8	100	100	100	29.8	29.8	29.8	100	29.8	100	99.2
BSU_30540	100	100	100	100	100	100	100	99.7	99.8	100	100	100	99.7	100	100	100	100	100	100	100	100	100	100	100	100	100	100	100	100	100	100	100	100	100	100	100	99.8	100	100	100	100	100	100	100	100	100	100	100	100
BSU_36030	100	100	100	100	100	100	100	0	29.7	99.5	100	100	29.3	100	100	29.3	100	100	29.8	99.8	100	100	100	100	100	100	100	100	100	100	100	99.1	29.3	29.3	99.8	100	29.7	29.3	29.3	100	100	100	99.1	99.1	29.3	100	29.3	100	99.5
BSU_25790	100	100	100	100	100	100	100	0	0	100	100	100	0	100	100	0	100	100	100	99.4	100	100	100	100	100	100	100	100	100	100	99.4	0	0	0	0	0	0	0	0	100	100	100	0	0	0	100	0	100	100
BSU_05340	100	100	100	100	100	100	100	0	94.2	99.5	100	100	94.7	100	100	99.1	99.3	100	98.6	99.8	100	100	100	100	100	100	100	100	100	100	99.8	99.5	99.5	99.5	99.5	100	94	99.5	99.5	100	100	100	99.5	99.5	99.5	100	99.5	100	100
BSU_22410	100	100	100	100	100	100	100	100	97.6	100	100	100	98.4	100	100	100	100	100	100	100	100	100	100	100	100	100	100	100	100	100	100	100	100	100	100	100	98.4	100	100	100	100	100	100	100	100	100	100	100	100
BSU_15490	100	100	100	100	100	100	100	99	96.1	99	99.3	100	96.4	99	100	99	99.3	99.3	98.7	98	100	100	100	100	100	100	100	100	100	100	98.3	100	99	99	98.7	99	95.4	99	99	100	100	100	99.3	99.3	99	100	99	100	99
BSU_16760	100	100	100	100	100	100	100	99.8	98.5	100	99.8	100	98.8	99.8	100	99.5	99.8	99.8	99.5	99.8	100	100	100	100	100	100	100	100	100	100	99.8	99.8	99.8	99.8	99.8	99.8	98.5	99.8	99.8	100	100	100	99.8	99.8	99.8	100	99.8	100	99.8
BSU_28475	100	100	100	100	100	100	100	100	95.7	100	100	100	95.7	100	100	100	100	100	100	100	100	100	100	100	100	100	100	100	100	100	100	100	100	100	100	100	95.7	100	100	100	100	100	100	100	100	100	100	100	100
BSU_03790	100	100	100	99.8	99.8	99.8	99.8	99.3	96.9	99.6	98.7	100	97.4	98.7	100	99.6	99.1	98.7	99.3	99.3	99.8	99.8	100	99.8	99.8	100	100	100	100	99.8	99.1	99.1	99.1	99.1	99.6	98.7	96.7	99.1	99.1	99.8	100	100	99.1	99.1	99.1	99.8	99.1	100	98.7
BSU_27870	100	100	100	100	100	100	100	97.7	88.7	98.7	98.9	100	89.1	98.9	100	98.5	98.1	98.9	97.6	98.9	100	100	100	100	100	100	100	100	100	100	98.7	98.3	98.7	98.7	99.2	98.9	88.5	98.7	98.7	100	100	100	98.5	98.5	98.7	100	98.7	100	99.4
BSU_02690	100	100	100	100	100	100	100	98.7	92.3	98.7	99.7	100	92.3	99.5	100	98.9	99.7	99.7	98.9	98.9	100	100	100	100	100	100	100	100	100	100	99.5	0	98.9	98.9	98.9	99.2	92.3	98.9	98.9	100	100	100	98.9	98.9	98.9	100	98.9	100	99.5
BSU_23580	100	100	100	100	100	100	100	99.7	99.7	100	100	100	99.7	100	100	100	100	100	100	100	100	100	100	100	100	100	100	100	100	100	99.7	100	100	100	100	100	99.1	100	100	100	100	100	100	100	100	100	100	100	100
BSU_23570	100	100	100	100	100	100	100	100	98.9	99.8	100	100	98.9	99.8	100	99.6	100	100	99.8	100	100	100	100	100	100	100	100	100	100	100	99.8	99.8	99.6	99.6	99.8	99.8	98.7	99.6	99.6	100	100	100	100	100	99.6	100	99.6	100	100
BSU_02340	100	100	100	100	100	100	100	99.5	96.6	99.8	99.8	100	96.6	100	100	100	100	99.8	99.8	99.8	100	100	100	100	100	100	100	100	100	100	100	99.8	100	100	100	100	96.6	100	100	100	100	100	99	99	100	100	100	100	100
BSU_09570	100	100	100	100	100	100	100	32	94.7	98.5	99	100	95.2	99.2	100	99.2	99.5	99	99.2	99.5	100	100	100	100	100	100	100	100	100	100	99	99.5	32	32	99.2	99.2	94.9	32	32	100	100	100	98.7	98.7	32	100	32	100	99.2
BSU_37690	100	100	100	100	100	100	100	50.5	95.7	99.2	99.2	100	96	99.7	100	99.2	98.7	99.2	97.5	99.2	100	100	100	100	100	100	100	100	100	100	99.5	99.2	98	98	99	99.7	95.5	98	98	100	100	100	98.7	98.7	98	100	98	100	99.5
BSU_22370	100	100	100	100	100	100	100	99.5	98.2	99.7	99.7	100	98.5	99.7	100	100	99.7	99.7	99.7	99.5	100	100	100	100	100	100	100	100	100	100	100	99.7	99.7	99.7	99.5	99.7	98.5	99.7	99.7	100	100	100	99.7	99.7	99.7	100	99.7	100	99.7
BSU_25780	100	100	100	100	100	100	100	87.1	37.8	100	100	100	37.8	100	100	86.3	100	100	98.6	99.3	100	100	100	100	100	100	100	100	100	100	100	90.6	29.1	29.1	29.1	29.1	86.3	29.1	29.1	100	100	100	29.1	29.1	29.1	100	29.1	100	100
BSU_24770	100	100	100	100	100	100	100	100	96.8	100	100	100	96.8	100	100	100	100	100	100	100	100	100	100	100	100	100	100	100	100	100	100	100	100	100	99.2	100	96.8	100	100	100	100	99.2	99.2	99.2	100	100	100	99.2	100
BSU_11500	100	100	100	100	100	100	100	99.2	97.7	99.2	100	100	98.5	100	100	99.2	99.2	100	99.2	99.2	100	100	100	100	100	100	100	100	100	100	99.2	99.2	99.2	99.2	99.2	100	97.7	99.2	99.2	100	100	100	99.2	99.2	99.2	100	99.2	100	99.2
BSU_32810	100	100	100	100	100	100	100	100	98.3	100	100	100	98.3	100	100	100	100	100	100	100	100	100	100	100	100	100	100	100	100	100	100	100	100	100	100	100	98.3	100	100	100	100	100	100	100	100	100	100	100	100
BSU_32410	100	100	100	100	100	100	100	99.6	91.3	99.1	98.9	100	92.6	99.6	100	99.3	99.6	98.9	99.1	98.7	100	100	100	100	100	100	100	100	0	100	99.1	98.9	99.3	99.3	98.2	99.6	92.8	99.3	99.3	100	100	100	99.3	99.3	99.3	100	99.3	100	99.1
gene_s0001	0	0	0	0	0	0	0	0	0	0	0	0	0	0	0	0	0	0	0	0	0	0	0	0	0	0	0	0	0	0	0	0	0	0	0	0	0	0	0	0	0	0	0	0	0	0	0	0	0
BSU_34930	100	100	100	100	100	100	100	99.5	98	99.7	99.2	100	98	99.5	100	99.5	99.5	99.2	98.7	99.2	100	100	100	100	100	100	100	100	100	100	100	99.2	99.5	99.5	99.2	100	97.7	99.5	99.5	100	100	100	99.2	99.2	99.5	100	99.5	100	99.5
BSU_34920	100	100	100	100	100	100	100	99.5	99.1	100	99.5	100	99.1	99.5	100	99.5	99.5	99.5	99.5	99.5	100	100	100	100	100	100	100	100	100	100	100	99.5	99.5	99.5	99.1	100	98.6	99.5	99.5	100	100	100	99.5	99.5	99.5	100	99.5	100	99.5
BSU_36850	100	100	100	100	100	100	100	100	99.4	100	98.2	100	99.4	100	100	100	98.2	98.2	100	100	100	100	100	100	100	100	100	100	100	100	100	100	100	100	100	100	98.2	100	100	100	100	100	100	100	100	100	100	100	100
BSU_36860	100	100	100	100	100	100	100	100	100	100	100	100	100	100	100	100	100	100	100	100	100	100	100	100	100	100	100	100	100	100	100	100	100	100	100	100	100	100	100	100	100	100	100	100	100	100	100	100	100
BSU_36830	100	100	100	100	100	100	100	99.4	99.2	99.8	99.8	100	99.4	100	100	99.8	99.4	99.8	99.6	99.8	100	100	100	100	100	100	100	100	100	100	99.6	99.6	99.6	99.6	100	100	99.2	99.6	99.6	100	100	100	99.4	99.4	99.6	100	99.6	100	99.6
BSU_36810	100	100	100	100	100	100	100	100	99.4	100	100	100	99.4	100	100	100	100	100	100	100	100	100	100	100	100	100	100	100	100	100	100	100	100	100	100	100	99.4	100	100	100	100	100	100	100	100	100	100	100	100
BSU_36800	100	100	100	100	100	100	100	99.2	97.7	99.2	99.2	100	97.7	99.2	100	99.2	99.2	99.2	99.2	98.5	100	100	100	100	100	100	100	100	100	100	99.2	98.5	99.2	99.2	98.5	99.2	97.7	99.2	99.2	100	100	100	98.5	98.5	99.2	100	99.2	100	99.2
BSU_36820	100	100	100	100	100	100	100	100	99.3	100	100	100	99.3	100	100	100	100	100	100	99.7	100	100	100	100	100	100	100	100	100	100	100	99.7	99.7	99.7	100	100	99.3	99.7	99.7	100	100	100	99.7	99.7	99.7	100	99.7	100	100
BSU_36840	100	100	100	100	100	100	100	97.8	95.6	100	98.9	100	95.6	100	100	97.8	98.9	98.9	98.9	100	100	100	100	100	100	100	100	100	100	100	98.3	98.3	97.8	97.8	99.4	100	95	97.8	97.8	100	100	100	98.3	98.3	97.8	100	97.8	100	98.3
BSU_36870	100	100	100	100	100	100	100	100	98.4	100	100	100	98.4	100	100	100	100	100	100	100	100	100	100	100	100	100	100	100	100	100	100	100	100	100	100	100	98.4	100	100	100	100	100	100	100	100	100	100	100	100
BSU_36880	0	100	100	100	100	100	100	100	98.4	100	100	100	98.4	99.2	100	100	100	100	100	100	100	100	100	100	100	100	100	100	100	100	100	100	100	100	100	99.2	98.4	100	100	100	100	100	100	100	100	100	100	100	100
BSU_23280	100	100	100	100	100	100	100	99.4	95.6	99.2	100	100	94.7	100	100	100	100	100	98.6	98.9	100	100	100	100	100	100	100	100	100	100	99.7	99.4	99.4	99.4	99.4	100	0	99.4	99.4	100	100	100	99.4	99.4	99.4	100	99.4	100	99.7
BSU_27090	100	100	100	100	100	100	100	97.8	95.2	98.9	99.6	100	95.7	99.6	100	98.9	100	99.6	97.8	98.9	100	100	100	100	100	100	100	100	100	100	98.7	99.1	99.1	99.1	99.4	100	95.2	99.1	99.1	100	100	100	98.9	98.9	99.1	100	99.1	100	98.7
BSU_31060	100	100	100	100	100	100	100	99.8	97.3	99.8	99.6	100	97.6	100	100	99.8	100	99.6	99.6	99.6	100	100	100	100	100	100	100	100	100	100	100	99.8	99.8	99.8	99.8	100	97.3	99.8	99.8	100	100	100	99.6	99.6	99.8	100	99.8	100	99.8
BSU_39260	100	100	100	100	100	100	100	55.8	96.6	99.4	99.1	100	95.9	99.4	100	99.4	99.4	99.1	99.6	99.1	100	100	100	100	100	100	100	100	100	100	99.6	99.1	56.2	56.2	99.4	99.4	95.7	56.2	56.2	100	100	100	99.6	99.6	56.2	100	56.2	100	99.6
BSU_03410	100	100	100	100	100	100	100	98.3	97.1	99.4	99.6	100	97.1	100	100	98.5	99.6	99.6	98.3	98.1	100	100	100	100	100	100	100	100	100	100	99.2	99	98.3	98.3	98.3	100	97.3	98.3	98.3	100	100	100	99.2	99.2	98.3	100	98.3	100	99.2
BSU_05840	100	100	100	100	100	100	100	98.7	94.8	98.3	98.5	100	94.8	98.1	100	97.6	98.3	98.5	99.1	98.7	100	100	100	100	100	94.6	100	100	100	100	99.4	97.8	98.9	98.9	98.9	97.8	95.1	98.9	98.9	100	100	100	98.5	98.5	98.9	100	98.9	100	98.7
BSU_31360	100	100	100	100	100	100	100	99	97.4	99.2	99.2	100	97.9	100	100	100	99.2	99.2	100	99.2	100	100	100	100	100	100	100	100	100	100	99.2	99.7	98.5	98.5	99.2	100	97.4	98.5	98.5	100	100	100	99.7	99.7	98.5	100	98.5	100	99.5
BSU_31370	100	100	100	100	100	100	100	100	98.7	99.7	100	100	98.7	99.7	100	99.7	100	100	99.7	100	100	100	100	100	100	100	100	100	100	100	99.7	100	100	100	99.7	99.7	98.7	100	100	100	100	100	100	100	100	100	100	100	99.5
BSU_30200	100	100	100	100	100	100	100	99.4	97	99.4	99.4	100	97	99.7	100	98.8	99.4	99.4	99.7	99.1	100	100	100	100	100	100	100	100	100	100	99.7	99.7	99.4	99.4	99.7	99.1	97	99.4	99.4	100	100	100	98.8	98.8	99.4	100	99.4	100	99.1
BSU_24070	100	100	100	100	100	100	100	100	96.7	100	99.4	100	96.7	99.4	100	100	99.4	99.4	100	99.7	100	100	100	100	100	100	100	100	100	100	100	99.7	99.7	99.7	99.7	99.4	96.1	99.7	99.7	100	100	100	100	100	99.7	100	99.7	100	99.7
BSU_08850	100	100	100	100	100	100	100	98.6	96.4	99.6	100	100	95.7	99.6	100	99.6	99.6	100	99.6	99.6	100	100	100	100	100	100	100	100	100	100	99.6	99.6	98.9	98.9	99.6	99.6	96.4	98.9	98.9	100	100	100	100	100	98.9	100	98.9	100	99.6
BSU_08830	100	100	99.6	100	100	100	100	98.4	96.9	99.2	99.2	100	97.3	99.6	100	98.8	99.6	99.2	99.2	100	100	100	100	100	100	100	100	100	100	100	97.6	99.6	98.4	98.4	98.4	99.6	96.9	98.4	98.4	100	100	100	99.6	99.6	98.4	100	98.4	100	98.8
BSU_08840	100	100	100	100	100	100	100	98.5	94.3	98.8	99.1	100	95.2	98.8	100	99.4	98.8	99.1	99.1	98.8	100	100	100	100	100	100	100	100	100	100	98.5	99.4	98.5	98.5	98.2	98.8	94.9	98.5	98.5	100	100	100	99.1	99.1	98.5	100	98.5	100	98.8
BSU_15650	100	100	100	100	100	100	100	99.7	98.3	99.7	99.7	100	98.4	99.7	100	99.7	99.7	99.7	99.8	99.8	100	100	100	100	100	100	100	100	100	100	99.9	99.7	99.7	99.7	99.8	99.7	98.1	99.7	99.7	100	100	100	99.8	99.8	25.6	100	99.7	100	99.8
BSU_08820	100	100	100	100	100	100	100	99.6	98.8	99.6	99.4	100	98.6	99.6	100	99.4	99.6	99.4	99.6	99.4	100	100	100	100	100	100	100	100	100	100	99.6	99.8	99.6	99.6	99.6	99.6	98.8	99.6	99.6	100	100	100	99.6	99.6	99.6	100	99.6	100	99.4
BSU_38630	100	100	100	100	100	100	100	99.8	96.5	100	99.6	100	96.5	99.6	100	99.6	99.6	99.6	99.8	99.8	100	100	100	100	100	100	100	100	100	100	99.6	99.3	100	100	99.8	99.6	96.3	100	100	100	100	100	99.6	99.6	100	100	100	100	99.6
BSU_39050	100	100	100	100	100	100	100	98.8	96.5	99.4	99.1	100	96.2	99.1	100	98.8	99.1	99.1	98.8	99.1	100	100	100	100	100	100	100	100	100	100	99.1	99.3	99.6	99.6	99.3	98.8	96.2	99.6	99.6	100	100	100	99.3	99.3	99.6	100	99.6	100	99.3
BSU_07920	100	100	100	100	100	100	100	99.7	95.4	99.7	100	100	95.2	99.7	100	100	99.7	100	100	100	100	100	100	100	100	100	0	100	100	100	99.7	99.7	99.7	99.7	99.4	99.7	95.4	99.7	99.7	100	100	100	100	100	99.7	100	99.7	100	100
BSU_33180	100	100	100	100	100	100	100	99.4	96.8	99.4	99	100	96.2	100	100	99	98.7	99	99	100	100	100	100	100	100	100	100	100	100	100	98.7	98.1	99.4	99.4	98.1	100	96.8	99.4	99.4	100	100	100	99	99	99.4	100	99.4	100	99
BSU_33160	100	100	100	100	100	100	100	98.4	87.6	98	99.3	100	88	100	100	98.6	99.3	99.3	98.4	97.1	100	100	100	100	100	100	100	100	100	100	96.6	98.6	98.4	98.4	98	100	87.3	98.4	98.4	100	100	100	97.3	97.3	98.4	100	98.4	100	98.4
BSU_33170	100	100	100	100	100	100	100	98.9	96	99.4	98.9	100	95.8	100	100	98.9	98.9	98.9	98.9	98.9	100	100	100	100	100	100	100	100	100	100	99.2	99.7	98.9	98.9	99.2	100	96	98.9	98.9	100	100	100	99.7	99.7	34.9	100	98.9	100	98.9
BSU_15510	100	100	100	100	100	100	100	99.7	98.6	100	100	100	98.6	100	100	99.7	100	100	99.7	100	100	100	100	100	100	100	100	100	100	100	100	100	99.7	99.7	100	100	98.9	99.7	99.7	100	100	100	100	100	99.7	100	99.7	100	100
BSU_15520	100	100	100	100	100	100	100	99.7	99.1	99.8	99.8	100	99.1	99.9	100	99.8	99.8	99.8	99.7	99.7	100	100	100	100	100	100	100	100	100	100	100	99.8	99.5	99.5	99.9	99.9	99	99.5	99.5	100	100	100	99.8	99.8	99.5	100	99.5	100	99.7
BSU_11230	100	100	100	100	100	100	100	99.7	97.5	99.4	99.4	100	97.7	100	100	99.4	100	99.4	100	99.4	100	100	100	100	100	100	100	100	100	100	99.7	99.4	99.2	99.2	99.7	100	96.6	99.2	99.2	100	100	100	99.4	99.4	99.2	100	99.2	100	99.2
BSU_11240	100	100	100	100	100	100	100	98.9	96.7	99.3	100	100	96.4	100	100	99.9	100	100	100	99.1	100	100	100	100	100	100	100	100	100	100	99.1	99	98.5	98.5	99.2	100	96.4	98.5	98.5	100	100	100	99	99	98.5	100	98.5	100	98.9
BSU_33490	100	100	100	100	100	100	100	98.4	94.2	98.3	99	100	94.4	99	100	97.9	99	99	97.9	98.1	100	100	100	100	100	100	100	100	100	100	98.4	98	98	98	98.7	99	94.3	98	98	100	100	100	98.7	98.7	98	100	98	100	98.7
BSU_13850	100	100	100	100	100	100	100	98.7	95.3	99.1	99.2	100	95.4	99.2	100	99.1	99.1	99.2	98.9	100	100	100	100	100	100	100	100	100	100	100	99.1	99.2	99.1	99.1	98.9	99.2	95.3	99.1	99.1	100	100	100	99.1	99.1	99.1	100	99.1	100	99.7
BSU_26650	100	100	100	100	100	100	100	95.6	23.7	95.9	95.6	100	23.7	95.6	100	96.2	95.9	95.6	94.3	94.9	100	100	100	100	100	100	100	100	100	100	92.7	24.6	99.4	99.4	94.9	95.9	23.3	99.4	99.4	100	100	100	95.9	95.9	99.4	100	99.4	100	92.4
BSU_07280	100	100	100	100	100	100	100	100	98.8	100	99.4	100	98.8	99.4	100	100	99.4	99.4	100	99.7	100	100	100	100	100	100	100	100	100	100	100	99.7	100	100	99.7	99.4	99.1	100	100	100	100	100	99.4	99.4	100	100	100	100	100
BSU_05810	100	100	100	100	100	100	100	99	97.1	99	100	100	98.1	99	100	99	98.1	100	99	98	100	100	100	100	100	98	100	100	100	100	99	98.1	99	99	98.1	99	97.1	99	99	100	100	100	98.1	98.1	99	100	99	100	99
BSU_05830	100	100	100	100	100	100	100	43.6	98.2	100	100	100	97.5	99.3	100	99.3	99.8	100	100	99.5	100	100	100	100	100	97.7	100	100	100	100	99.8	99.5	43.2	43.4	99.5	99.3	98.2	43.4	43.4	100	100	100	99.8	99.8	43.4	100	43.4	100	99.8
BSU_38570	100	100	100	100	100	100	100	99.1	93.6	100	99.1	100	93.6	99.1	100	99.1	99.1	99.1	99.1	100	100	100	100	100	100	100	100	100	100	100	100	100	100	100	100	99.1	93.6	100	100	100	100	100	100	100	100	100	100	100	99.1
BSU_38580	100	100	100	100	100	100	100	99.3	97.8	99.8	99.8	100	98.7	99.8	100	99.3	99.8	99.8	99.6	99.8	100	100	100	100	100	100	100	100	100	100	99.3	99.6	99.6	99.6	99.8	99.8	98	99.6	99.6	100	100	100	99.6	99.6	99.6	100	99.6	100	99.8
BSU_05820	100	100	100	100	100	100	100	41.1	90.9	98.2	98.2	100	90.9	98.2	100	98.2	96.4	98.2	98.2	95.5	100	100	100	100	100	90	100	100	100	100	97.3	95.5	42.1	42.1	96.4	98.2	91.8	42.1	42.1	100	100	100	95.5	95.5	42.1	100	42.1	100	97.3
BSU_38590	100	100	100	100	100	100	100	100	100	100	100	100	100	100	100	100	100	100	100	100	100	100	100	100	100	100	100	100	100	100	100	100	100	100	100	100	100	100	100	100	100	100	100	100	100	100	100	100	100
BSU_38390	100	100	100	100	100	100	100	99.1	98.4	99.3	99.1	100	98.2	99.1	100	98.9	99.1	99.1	98.9	99.1	100	100	100	100	100	100	100	74.8	100	100	99.8	99.1	74.8	99.5	99.5	99.1	98.2	99.5	99.5	100	100	100	99.1	99.1	99.5	100	99.5	100	98.9
BSU_30240	100	100	100	100	100	100	100	0	91.8	98.1	98.1	100	93	99.2	100	98.8	99.2	98.1	97.7	98.4	100	100	100	100	100	100	100	100	100	100	98.8	98.8	0	0	98.4	98.8	91.4	0	0	100	100	100	98.1	98.1	0	100	0	100	98.8
BSU_33830	100	100	100	100	100	100	100	99.7	98.7	100	100	100	98.4	100	100	100	100	100	100	100	100	100	100	100	100	100	100	100	100	100	100	100	99.7	99.7	100	100	98.4	99.7	99.5	100	100	100	99.7	99.7	99.7	100	99.5	100	100
BSU_33700	100	100	100	100	100	100	100	98.7	95.1	99.1	99.6	100	95.6	99.6	100	99.1	99.6	99.6	99.1	99.6	100	100	100	100	100	100	100	100	100	100	98.7	97.7	98.2	98.2	100	99.6	95.3	98.2	98.2	100	100	100	98.1	98.1	98.2	100	98.2	100	98.7
BSU_33720	100	100	100	100	100	100	100	99.1	98.2	99.1	100	100	98.2	100	100	99.1	100	100	99.1	100	100	100	100	100	100	100	100	100	100	100	100	100	99.1	99.1	100	100	98.6	99.1	99.1	100	100	100	100	100	99.1	100	99.1	100	100
BSU_33810	100	100	100	100	100	100	100	99	97.3	99	99	100	96	99	100	99.3	99	99	98.7	100	100	100	100	100	100	100	100	100	100	100	100	99.3	99.3	99.3	99.7	99	97.3	99.3	99.3	100	100	100	99.3	99.3	99.3	100	99.3	100	99.3
BSU_33820	100	100	100	100	100	100	100	99.5	99.1	99.1	99.5	100	99.1	99.5	100	100	99.5	99.5	100	100	100	100	100	100	100	100	100	100	100	100	100	100	99.5	99.5	100	99.5	99.1	99.5	99.5	100	100	100	100	100	99.5	100	99.5	100	99.5
BSU_33710	100	100	100	100	100	100	100	98.4	95.4	99.3	99.7	100	96.1	99.7	100	99.3	99.7	99.7	99.3	99.7	100	100	100	100	100	100	100	100	100	100	99	98.7	98.7	98.7	99	99.7	95.4	98.7	98.7	100	100	100	99.3	99.3	98.7	100	98.7	100	98
BSU_33800	100	100	100	100	100	100	100	99.1	99.1	99.1	99.5	100	99.1	99.5	100	100	99.5	99.5	100	99.5	100	100	100	100	100	100	100	100	100	100	100	99.1	99.1	99.1	99.5	99.5	98.6	99.1	99.1	100	100	100	99.5	99.5	99.1	100	99.1	100	99.1
BSU_31050	100	100	100	100	100	100	100	100	98.8	99.8	99.8	100	99	100	100	100	100	99.8	100	100	100	100	100	100	100	100	100	100	100	100	100	99.5	100	100	100	100	98.8	100	100	100	100	100	99.5	99.5	100	100	100	100	100
BSU_22710	100	100	100	100	100	100	100	99.5	99.5	100	99.7	100	99.7	99.7	100	99.7	99.7	99.7	99.7	100	100	100	100	100	100	99.7	100	100	99.7	100	100	100	99.7	99.7	100	99.7	99.7	99.7	99.7	100	99.7	100	100	100	99.7	100	99.7	100	99.7
BSU_22690	100	100	100	99.2	99.2	99.2	99.2	98.4	97.6	99.2	99.2	100	96.9	98.4	100	99.2	99.2	99.2	99.2	99.2	99.2	99.2	100	99.2	99.2	96.1	100	100	96.1	99.2	98.4	99.2	99.2	99.2	99.2	98.4	97.6	99.2	99.2	99.2	96.1	100	99.2	99.2	99.2	99.2	99.2	100	99.2
BSU_07610	100	100	100	100	100	100	100	99.5	99.5	99.8	100	100	99.3	100	100	99.8	100	100	99.8	100	100	100	100	100	100	100	100	100	100	100	99.8	100	100	100	99.8	99.8	99.5	100	100	100	100	100	100	100	100	100	100	100	100
BSU_39060	100	100	100	100	100	100	100	99.5	97.7	100	100	100	97.9	99.8	100	100	100	100	100	99.8	100	100	100	100	100	100	100	100	100	100	100	100	100	100	99.8	99.5	97.7	100	100	100	100	100	100	100	100	100	100	100	100
BSU_38770	100	100	100	100	100	100	100	99.8	98.4	100	100	100	97.3	100	100	99.8	100	100	99.8	100	100	100	100	100	100	100	100	100	100	100	100	99.8	99.6	99.6	100	100	98.2	99.6	99.6	100	100	100	99.6	99.6	99.6	100	99.6	100	100
BSU_26860	100	100	100	100	100	100	100	54.6	95.9	54.6	99.3	100	54.6	99.3	100	54.6	98.9	99.3	100	99.8	100	100	100	100	100	100	100	100	100	100	99.1	54.6	54.6	54.6	99.3	99.3	96.1	54.6	54.6	100	100	100	54.6	54.6	54.6	100	54.6	100	99.1
BSU_00460	100	100	100	100	100	100	100	100	99	99.7	100	100	98.6	100	100	100	100	100	100	100	100	100	100	100	100	100	100	100	100	100	100	100	99.7	99.7	100	100	98.6	99.7	99.7	100	100	100	100	100	99.7	100	99.7	100	100
BSU_24740	100	100	100	100	100	100	100	0	94	99.7	100	100	94	100	100	99.4	100	100	99.4	99.4	100	100	100	100	100	100	100	100	100	100	100	99.7	99.7	99.7	99.4	100	94	99.7	99.7	100	100	100	100	100	99.7	100	99.7	100	100
BSU_08000	100	100	100	100	100	100	100	99.4	98.4	100	100	100	98.4	100	100	99.7	100	100	98.4	100	100	100	100	100	100	100	100	100	100	100	100	100	98.7	98.7	100	100	98.1	98.7	98.7	100	100	100	100	100	98.7	100	98.7	100	100
BSU_09840	100	100	100	100	100	100	100	99.6	96.2	99.6	99.6	100	96.6	99.4	100	99.6	100	99.6	99.6	99.6	100	100	100	100	100	100	100	100	100	100	100	99.6	99.6	99.6	99.6	99.4	96.4	99.6	99.6	100	100	100	99.4	99.4	99.6	100	99.6	100	99.6
BSU_25500	100	100	100	100	100	100	100	99.2	95.5	98.9	100	100	96	100	100	99.5	100	100	98.9	99.2	100	100	100	100	100	100	100	100	100	100	99.5	99.5	99.2	99.2	99.2	100	95.8	99.2	99.2	100	100	100	98.7	98.7	99.2	100	99.2	100	99.5
BSU_36130	100	100	100	100	100	100	100	98.9	94.4	98.3	97.8	100	94.4	97.8	100	98.9	97.8	97.8	97.8	98.3	100	100	100	100	100	100	100	100	100	100	98.3	97.8	97.7	97.7	97.8	97.8	94.4	97.7	97.7	100	100	100	98.3	98.3	97.7	100	97.7	100	98.9
BSU_36120	100	100	100	100	100	100	100	98	98.5	98.5	99	100	99	99	100	98.5	99	99	99	99	100	100	100	100	100	100	100	100	100	100	98.5	98.5	98.5	98.5	99	99	97.5	98.5	98.5	100	100	100	99	99	98.5	100	98.5	100	99
BSU_09440	100	100	100	100	100	100	100	98.4	95.9	98.9	98.6	100	95.9	98.4	100	99.2	98.4	98.6	99.2	98.9	100	100	100	100	100	100	100	100	100	100	98.4	98.6	98.4	98.4	98.4	98.4	95.9	98.4	98.4	100	100	100	98.1	98.1	98.4	100	98.4	100	99.2
BSU_29140	100	100	100	100	100	100	100	100	98.7	100	100	100	98.9	100	100	100	100	100	100	100	100	100	100	100	100	100	100	100	100	100	100	100	99.2	99.2	100	100	98.9	99.2	99.2	100	100	100	100	100	99.2	100	99.2	100	100
BSU_37150	100	100	100	100	100	100	100	100	98.9	100	100	100	98.7	100	100	100	100	100	100	100	100	100	100	100	100	100	100	100	100	100	100	99.8	100	100	100	99.8	98.5	100	100	100	100	100	99.8	99.8	100	100	100	100	100
BSU_33500	100	100	100	100	100	100	100	99.3	96.1	98.9	99.6	100	96.1	99.6	100	99.3	99.6	99.6	98.9	98.9	100	100	100	100	100	100	100	100	100	100	99	99.1	99.3	99.3	99	99.6	95.6	99.3	99.3	100	100	100	99	99	99.3	100	99.3	100	98.9
BSU_03950	100	100	100	100	100	100	100	99.1	94.3	99.3	100	100	94.3	100	100	99.1	100	100	99.1	100	100	100	100	100	100	100	100	100	100	100	100	99.3	99.1	99.1	99.4	100	94.6	99.1	99.1	0	100	100	100	100	99.1	100	99.1	100	100
BSU_14890	100	100	100	100	100	100	100	99.2	98.6	99.7	99.7	100	97.5	99.4	100	99.7	99.7	99.7	99.7	99.7	100	100	100	100	100	100	100	100	100	100	100	99.7	99.4	99.4	99.7	99.4	97.5	99.4	99.4	100	100	100	99.2	99.2	99.4	100	99.4	100	99.7
BSU_14910	100	100	100	100	100	100	100	100	98.6	100	100	100	98.6	100	100	100	100	100	100	100	100	100	100	100	100	100	100	100	100	100	100	100	100	100	100	100	98.6	100	100	100	100	100	100	100	100	100	100	100	99.5
BSU_14920	100	100	100	100	100	100	100	99.1	97.3	100	100	100	97.3	100	100	100	100	100	100	100	100	100	100	100	100	100	100	100	100	100	100	100	99.1	99.1	100	100	97.3	99.1	99.1	100	100	100	100	100	99.1	100	99.1	100	100
BSU_14900	100	100	100	100	100	100	100	99.8	98.6	100	99.7	100	98.6	100	100	100	100	99.7	100	100	100	100	100	100	100	100	100	100	100	100	100	99.5	99.8	99.8	100	100	98.2	99.8	99.8	100	100	100	99.5	99.5	99.8	100	99.8	100	100
BSU_22550	100	100	100	100	100	100	100	100	100	100	100	100	100	100	100	100	100	100	100	100	100	100	100	100	100	100	100	100	100	100	100	100	100	100	100	100	100	100	100	100	100	100	100	100	100	100	100	100	100
BSU_22540	100	100	100	100	100	100	100	99.6	99.6	99.6	100	100	99.6	99.6	100	99.6	100	100	100	99.2	100	100	100	100	100	100	100	100	100	100	100	99.6	100	100	100	99.6	99.6	100	100	100	100	100	100	100	100	100	100	100	100
BSU_22560	100	100	100	100	100	100	100	100	99.4	100	100	100	99.4	100	100	100	100	100	100	100	100	100	100	100	100	98.8	100	100	100	100	100	100	100	100	100	100	99.4	100	100	100	100	100	100	100	100	100	100	100	100
BSU_39500	100	100	100	100	100	100	100	100	95.5	100	100	100	96.6	99.6	100	100	100	100	100	100	100	100	100	100	100	100	100	100	100	100	100	100	100	100	100	99.6	96.6	100	100	100	100	100	100	100	100	100	100	100	100
BSU_39490	100	100	100	100	100	100	100	99.1	98.2	100	99.1	100	98.7	99.1	100	99.1	99.1	99.1	99.1	99.1	100	100	100	100	100	100	100	100	100	100	99.6	99.1	99.1	99.1	99.1	98.7	98.7	99.1	99.1	100	100	100	99.1	99.1	99.1	100	99.1	100	100
BSU_39480	100	100	100	100	100	100	100	99.2	98.4	100	99.6	100	98.4	99.2	100	99.6	99.6	99.6	98.4	100	100	100	100	100	100	100	100	100	100	100	100	99.2	99.6	99.6	99.2	99.2	98.8	99.6	99.6	100	100	100	99.2	99.2	99.6	100	99.6	100	100
BSU_27250	100	100	100	100	100	100	100	99.7	98.2	99.7	99.7	100	98.2	99.7	100	99.5	99.7	99.7	99.7	99.7	100	100	100	100	100	100	100	100	100	100	99.7	99.7	99.7	99.7	99.7	99.7	97.9	99.7	99.7	100	100	100	99.7	99.7	99.7	100	99.7	100	99.7
BSU_11880	100	100	100	100	100	100	100	99.2	97.4	99.7	99.5	100	97.4	99.5	100	99.5	99.5	99.5	99.7	99.5	100	100	100	100	100	100	100	100	100	100	99.5	99.5	99.5	99.5	99.2	99.5	97.4	99.5	99.5	100	100	100	99.5	99.5	99.5	100	99.5	100	99.5
BSU_38140	100	100	100	100	100	100	100	100	97.6	100	100	100	97.6	100	100	100	100	100	100	97.6	100	100	100	100	100	100	100	100	100	100	100	100	98.4	98.4	100	100	97.6	98.4	98.4	100	100	100	100	100	98.4	100	98.4	100	100
BSU_38160	100	100	100	100	100	100	100	100	99.2	100	100	100	99.2	100	100	100	100	100	100	99.5	100	100	100	100	100	100	100	99.8	100	100	100	100	100	100	100	100	99.2	100	100	100	100	100	100	100	100	100	100	100	100
BSU_38170	100	100	100	100	100	100	100	100	98.4	100	100	100	98.4	100	100	100	100	100	100	100	100	100	100	100	100	100	100	100	100	100	100	100	100	100	100	100	31.3	100	100	100	100	100	100	100	100	100	100	100	100
BSU_38150	100	100	100	100	100	100	100	100	98	100	100	100	98	100	100	100	100	100	100	100	100	100	100	100	100	100	100	100	100	100	100	100	100	100	100	100	98	100	100	100	100	100	100	100	100	100	100	100	100
BSU_27330	100	100	100	100	100	100	100	100	100	100	100	100	100	100	100	100	100	100	100	100	100	100	100	100	100	100	100	100	100	100	100	100	100	100	100	100	100	100	100	100	100	100	100	100	100	100	100	100	100
BSU_39020	100	100	100	100	100	100	100	98	99	100	99.7	100	98.5	99.5	100	99.5	99.7	99.7	98.2	99.7	100	100	100	100	100	100	100	100	100	100	99.2	99.5	98	98.2	100	99.7	99	98.2	98.2	100	100	100	99.5	99.5	98.2	100	98.2	100	100
BSU_39410	100	100	100	100	100	100	100	100	98	100	100	100	98	100	100	100	100	100	100	100	100	100	100	100	100	100	100	100	100	100	100	100	100	100	100	100	98	100	100	100	100	100	99.7	99.7	100	100	100	100	100
BSU_32180	100	100	100	100	100	100	100	98.8	98	99.5	99.8	100	98	99.8	100	99.3	99.8	99.8	99.3	99.5	100	100	100	100	100	100	100	100	100	100	99.8	99.8	99.8	99.8	99.5	99.8	98	99.8	99.8	100	100	100	99.5	99.5	99.8	100	99.8	100	99.8
BSU_22890	100	100	100	100	100	100	100	99.1	97.3	98.7	98.7	100	98.2	98.7	100	99.1	97.8	98.7	98.7	98.7	100	100	100	100	100	100	100	100	100	100	100	97.8	99.1	99.1	99.6	98.7	99.1	99.1	99.1	100	100	100	97.8	97.8	99.1	100	99.1	100	100
BSU_02460	100	100	100	100	100	100	100	99.3	98.4	100	100	100	98.7	100	100	99.7	100	100	99.4	99.7	100	100	100	100	100	99.7	100	100	100	100	100	100	100	100	100	100	98.1	100	100	100	100	100	99.7	99.7	100	100	100	100	100
BSU_12920	100	100	100	100	100	100	100	99.3	97.4	99.3	99.6	100	98.5	99.6	100	99.6	99.6	99.6	99.6	99.3	100	100	100	100	100	100	100	100	100	100	98.9	99.6	99.6	99.6	99.3	99.6	97.8	99.6	99.6	100	100	100	99.6	99.6	99.6	100	99.6	100	99.6
BSU_00140	100	100	100	100	100	100	100	100	97.7	100	100	100	97.2	100	100	100	99.5	100	100	100	100	100	100	100	100	100	100	100	0	100	100	99.5	100	100	100	100	97.2	100	100	100	100	100	100	100	100	100	100	100	100
BSU_00150	100	100	100	100	100	100	100	99	96.1	99	99	100	95.7	99	100	99	99	99	99	99	100	100	100	100	100	100	100	100	0	100	99	99	99	99	99	99	96.1	99	99	100	100	100	98.6	98.6	99	100	99	100	99
BSU_11670	100	100	100	100	100	100	100	98.9	93.5	98.9	99.5	100	93	99.5	100	98.9	98.6	99.5	99.5	98.6	100	100	100	100	100	100	100	100	100	100	99.5	99.2	98.6	98.6	98.6	99.5	92.7	98.6	98.6	100	100	100	98.6	98.6	98.6	100	98.6	100	99.7
BSU_07750	100	100	100	100	100	100	100	37.2	96.2	97.9	98.3	100	96	98.5	100	37.2	98.5	98.3	37.2	98.3	100	100	100	100	100	100	100	100	38.4	100	98.3	98.3	37	37	98.5	98.5	95.5	37	37	100	100	100	98.3	98.3	37	100	37	100	98.5
BSU_23380	100	100	100	100	100	100	100	100	97.7	100	100	100	97.5	100	100	100	100	100	100	100	100	100	100	100	100	100	100	100	100	100	100	99.8	99.8	99.8	99.8	100	97.7	99.8	99.8	100	100	100	99.5	99.5	99.8	100	99.8	100	100
BSU_32170	100	100	100	100	100	100	100	100	97.5	100	100	100	97.9	99.3	100	100	100	100	100	100	100	100	100	100	100	100	100	100	100	100	100	100	100	100	100	99.3	97.5	100	100	100	100	100	100	100	100	100	100	100	100
BSU_16540	100	100	100	100	100	100	100	99.6	97.8	99.6	100	100	97	99.6	100	100	99.6	100	100	100	100	100	100	100	100	100	100	100	100	100	100	100	99.6	99.6	99.6	99.6	97.8	99.6	99.6	100	100	100	99.3	99.3	99.6	100	99.6	100	99.6
BSU_23260	100	100	100	100	100	100	100	99.7	98.5	99.7	99.5	100	98.7	99.5	100	99.7	99.5	99.5	99.7	99.7	100	100	100	100	100	100	100	100	100	100	99.7	99.5	99.5	99.5	99.5	99.5	98.5	99.5	99.5	100	100	100	99.5	99.5	99.5	100	99.5	100	99.5
BSU_30210	100	100	100	100	100	100	100	0	92.6	97.4	97.8	100	90.9	96.5	100	98.3	97.8	97.8	97.8	97	100	100	100	100	100	100	100	100	100	100	96.5	97	97	97	97.8	96.5	92.2	97	97	100	100	100	97	97	97	100	97	100	97.4
BSU_25580	100	100	100	100	100	100	100	100	97.9	100	100	100	97.9	100	100	100	100	100	100	100	100	100	100	100	100	100	100	100	100	100	100	100	100	100	100	100	97.9	100	100	100	100	100	100	100	100	100	100	100	100
BSU_25300	100	100	100	100	100	100	100	98.5	98.5	100	100	100	99.3	100	100	98.5	100	100	98.5	100	100	100	100	100	100	100	100	100	100	100	99.3	100	98.5	98.5	99.3	100	97.8	98.5	98.5	100	100	100	100	100	98.5	100	98.5	100	100
BSU_22090	100	100	100	100	100	100	100	99.4	94.8	100	99.4	100	94.8	99.7	100	99.1	99.7	99.4	98.8	99.4	100	100	100	100	100	100	100	100	100	100	99.7	99.7	99.1	99.1	99.1	99.7	94.8	99.1	99.1	100	100	100	99.7	99.7	99.1	100	99.1	100	99.7
BSU_22110	100	100	100	100	100	100	100	99.1	92.9	100	99.7	100	92.6	99.7	100	99.7	99.7	99.7	99.4	99.7	100	100	100	100	100	100	100	100	100	100	99.7	99.4	99.1	99.1	99.7	99.7	92.9	99.1	99.1	100	100	100	99.7	99.7	99.1	100	99.1	100	99.7
BSU_29750	100	100	100	100	100	100	100	99.7	100	100	100	100	100	100	100	99.7	100	100	100	100	100	100	100	100	100	100	100	100	100	100	100	100	100	100	100	100	100	100	100	100	100	100	100	100	100	100	100	100	100
BSU_22100	100	100	100	100	100	100	100	97.4	95.9	100	98.5	100	95.9	99.5	100	98.5	99.5	98.5	97.4	98.5	100	100	100	100	100	100	100	100	100	100	99.5	98.5	98.5	98.5	99	99.5	94.4	98.5	98.5	100	100	100	98.5	98.5	98.5	100	98.5	100	98.5
BSU_15680	100	100	100	100	100	100	100	100	99.5	100	100	100	99.5	100	100	100	100	100	100	100	100	100	100	100	100	100	100	100	100	100	100	100	100	100	100	100	99.5	100	100	100	100	100	100	100	100	100	100	100	100
BSU_21870	100	100	100	100	100	100	100	100	99.8	99.8	99.8	100	99.8	100	100	100	100	99.8	100	100	100	100	100	100	100	100	100	100	100	100	100	100	100	100	100	100	99.6	100	100	100	100	100	100	100	100	100	100	100	100
BSU_32000	100	100	100	100	100	100	100	99.2	96.9	99.6	99.6	100	98.1	99.2	100	99.2	99.6	99.6	99.2	99.6	100	100	100	100	100	100	100	100	100	100	99.6	100	99.2	99.2	99.6	99.6	96.6	99.2	99.2	100	100	100	99.6	99.6	99.2	100	99.2	100	99.6
BSU_31980	100	100	100	100	100	100	100	98.5	95	98.3	99.6	100	95.5	99.3	100	99.6	99.3	99.6	98.5	99.6	100	100	100	100	100	100	100	100	100	100	99.3	98.5	98.5	98.5	99.3	99.4	94.6	98.5	98.5	100	100	100	98.5	98.5	98.5	100	98.5	100	99.4
BSU_22490	100	100	100	100	100	100	100	99.3	97.4	99.6	99.3	100	98.1	98.9	100	99.6	99.3	99.3	99.3	99.6	100	100	100	100	100	96.6	100	100	100	100	99.6	99.3	99.6	99.6	99.6	98.9	97.4	99.6	99.6	100	100	100	99.6	99.6	99.6	100	99.6	100	99.6
BSU_16770	100	100	100	100	100	100	100	99.3	97.2	99.7	99.7	100	97.6	100	100	100	99.7	99.7	99.7	99.7	100	100	100	100	100	100	100	100	100	100	100	99.7	99.7	99.7	100	100	97.2	99.7	99.7	100	100	100	99.7	99.7	99.7	100	99.7	100	99.7
BSU_21810	100	100	100	100	100	100	100	97.6	93.5	96.4	97.6	100	94.6	100	100	96.4	100	97.6	97	99.4	100	100	100	100	100	100	100	100	100	100	97.6	96.4	96.4	96.4	97.6	100	94	96.4	96.4	100	100	100	97	97	96.4	100	96.4	100	97.6
BSU_28080	100	100	100	100	100	100	100	99.8	94.4	100	99.5	100	94.4	99.3	100	100	99.3	99.5	100	99.5	100	100	100	100	100	100	100	100	100	100	100	99.8	99.5	99.5	99.8	99.3	94.7	99.5	99.5	100	100	100	99.5	99.5	99.5	100	99.5	100	99.8
BSU_30800	100	100	100	100	100	100	100	100	100	100	100	100	100	100	100	100	100	100	100	100	100	100	100	100	100	100	100	100	100	100	100	100	100	100	100	100	100	100	100	100	100	100	100	100	100	100	100	100	100
BSU_31420	100	100	100	100	100	100	100	99.6	94.1	99.6	99.6	100	94.5	99.6	100	99.3	99.6	99.6	99.6	99.6	100	100	100	100	100	100	100	100	100	100	99.3	98.9	99.3	99.6	99.6	99.6	94.1	99.6	99.6	100	100	100	99.6	99.6	99.6	100	99.6	100	98.5
BSU_30810	100	100	100	100	100	100	100	97.4	92	98.9	98.5	100	91.2	97.8	100	97.1	98.9	98.5	97.8	98.5	100	100	100	100	100	100	100	100	100	100	98.5	99.6	98.9	98.9	97.8	97.8	92	98.9	98.9	100	100	100	98.5	98.5	98.9	100	98.9	100	100
BSU_00780	100	100	100	100	100	100	100	98.3	97.5	97.5	98.3	100	97.5	98.3	100	98.3	100	98.3	98.3	99.2	100	100	100	100	100	100	100	100	100	100	100	98.3	98.3	98.3	98.3	98.3	97.5	98.3	98.3	100	100	100	98.3	98.3	98.3	100	98.3	100	98.3
BSU_15540	100	100	100	100	100	100	100	99	96.1	98.7	98.4	100	95.8	99	100	99	98.4	98.4	99	98.7	100	100	100	100	100	100	100	100	100	100	100	98.7	98.4	98.4	99.7	99	95.8	98.4	98.4	100	100	100	98.7	98.7	98.4	100	98.4	100	99
BSU_15530	100	100	100	100	100	100	100	98.4	97.3	98.4	99.6	100	96.5	98.8	100	98.4	99.6	99.6	98.8	97.7	100	100	100	100	100	100	100	100	100	100	100	98.4	99.6	99.6	99.6	98.8	96.9	99.6	99.6	100	100	100	98.4	98.4	99.6	100	99.6	100	98.8
BSU_15500	100	100	100	100	100	100	100	99.1	97.4	98.8	99.5	100	96.7	99.5	100	99.1	99.5	99.5	99.3	99.5	100	100	100	100	100	100	100	100	100	100	99.3	99.8	99.1	99.1	99.3	99.5	96.7	99.1	99.1	100	100	100	99.1	99.1	99.1	100	99.1	100	99.5
BSU_05660	100	100	100	100	100	100	100	100	98.6	99	100	100	99	99.5	100	100	99	100	99.5	99.5	100	100	100	100	100	100	100	100	100	100	99.5	100	100	100	98.6	99.5	98.6	100	100	100	100	100	100	100	100	100	100	100	99.5
BSU_19550	100	100	100	100	100	100	100	100	98	99.5	99.5	100	97	100	100	99.5	99.5	99.5	99.5	99.5	100	100	100	100	100	100	100	100	100	100	100	99.5	100	100	99.5	100	97.5	100	100	100	100	100	99.5	99.5	100	100	100	100	100
BSU_05480	100	100	100	100	100	100	100	99	94.2	98.1	98.1	100	93.2	99.5	100	99.5	99.5	98.1	98.5	99	100	100	100	100	100	100	100	100	100	100	100	98.1	98.1	98.1	99	99.5	93.7	98.1	98.1	100	100	100	98.1	98.1	98.1	100	98.1	100	99.5
BSU_07830	100	100	100	100	100	100	100	99.5	99.1	99.5	99.1	100	99.1	98.6	100	98.6	100	99.1	99.5	99.5	100	100	100	100	100	100	100	100	100	100	99.5	99.5	99.5	99.5	100	99.5	98.6	99.5	99.5	100	100	100	99.5	99.5	99.5	100	99.5	100	100
BSU_22700	100	100	100	100	100	100	100	99.2	97	98.1	98.9	100	97.5	98.6	100	98.3	98.9	98.9	98.9	98.9	100	100	100	100	100	96.7	100	100	96.7	100	98.9	99.2	98.6	98.6	98.9	98.6	96.1	98.6	98.6	100	96.7	100	98.6	98.6	98.6	100	98.6	100	98.3
BSU_24470	100	100	100	100	100	100	100	98.6	93.8	99.3	100	100	93.8	100	100	98.6	100	100	99.3	100	100	100	100	100	100	100	100	100	100	100	100	99.3	100	100	100	100	93.8	100	100	100	100	100	100	100	100	100	100	100	100
BSU_23080	100	100	100	100	100	100	100	98	94.1	97.3	98.8	100	94.1	98.8	100	98	98.8	98.8	97.6	98.8	100	100	100	100	100	100	100	100	100	100	100	97.3	97.6	97.6	98.8	98.8	94.1	97.6	97.6	100	100	100	97.6	97.6	97.6	100	97.6	100	98.8
BSU_12950	100	100	100	100	100	100	100	98.2	94.9	98.2	98.2	100	95.2	98.2	100	96.7	98.2	98.2	99.1	98.2	100	100	100	100	100	100	100	100	100	100	97.9	98.5	97.6	97.9	97.9	97.9	95.5	97.9	97.9	100	100	100	98.8	98.8	97.9	100	97.9	100	98.2
BSU_12930	100	100	100	100	100	100	100	99.7	100	100	100	100	99.4	100	100	100	100	100	100	99.7	100	100	100	100	100	100	100	100	100	100	100	100	100	100	100	100	100	100	100	100	100	100	100	100	100	100	100	100	100
BSU_12940	100	100	100	100	100	100	100	99.4	97.8	99.4	99.7	100	98.4	99.7	100	99.1	99.7	99.7	99.4	99.7	100	100	100	100	100	100	100	100	100	100	99.4	99.4	98.8	98.8	98.8	99.4	97.8	98.8	98.8	100	100	100	99.7	99.7	98.8	100	98.8	100	99.7
BSU_12960	100	100	100	100	100	100	100	98.5	96.2	99.1	99.6	100	96.4	99.6	100	98.9	99.6	99.6	99.5	99.3	100	100	100	100	100	100	100	100	100	100	99.3	98.9	99.5	99.5	99.3	99.3	96.5	99.5	99.5	100	100	100	99.6	99.6	99.5	100	99.5	100	99.5
BSU_39730	100	100	100	100	100	100	100	99.7	98.6	99.8	99.7	100	98.6	100	100	99.2	100	99.7	99.8	99.7	100	100	100	100	100	100	100	100	100	100	100	99.7	99.8	99.8	99.8	100	98.7	99.8	99.8	100	100	100	99.8	99.8	99.8	100	99.8	100	100
BSU_13590	100	100	100	100	100	100	100	99	95.8	99	99.3	100	96.3	99.3	100	99.3	99.3	99.3	99.8	99.3	100	100	100	100	100	100	100	0	100	100	99	99.8	99.5	99.5	99	99.3	96	99.5	99.5	100	100	100	99.8	99.8	99.5	100	99.5	100	99.5
BSU_24280	100	100	100	100	100	100	100	96.3	98.6	99.7	100	100	98.3	100	100	100	100	100	100	100	100	100	100	100	100	100	100	100	100	100	100	100	100	100	99.7	100	98.6	100	100	100	100	100	100	100	100	100	100	100	100
BSU_25160	100	100	100	100	100	100	100	99.7	97.5	99.7	100	100	97.8	100	100	100	100	100	99.7	100	100	100	100	100	100	97.5	100	100	100	100	100	99.7	99.4	99.4	99.7	100	97.5	99.4	99.4	100	100	100	99.7	99.7	99.4	100	99.4	100	99.7
BSU_29060	100	100	100	100	100	100	100	100	93.4	100	100	100	94.4	100	100	100	100	100	100	99.5	100	100	100	100	100	100	100	100	100	100	100	99.5	99	99	100	100	93.4	99	99	100	100	100	100	100	99	100	99	100	100
BSU_14440	100	100	100	100	100	100	100	0	92.4	97.4	99	100	92.7	99	100	97.7	99	99	98	98.7	100	100	100	100	100	100	100	100	100	100	98.3	98.3	98	98	98.7	99	92.7	98	98	100	100	100	98.3	98.3	98	100	98	100	99
BSU_15110	100	100	100	100	100	100	100	97.7	93.3	100	99	100	92.6	99.3	100	99.7	99.7	99	98	98.3	100	100	100	100	100	100	100	100	100	100	100	100	99	99	99.3	99.3	92.3	99	99	100	100	100	99.3	99.3	99	100	99	100	99.3
BSU_35930	100	100	100	100	100	100	100	94.7	92.4	97.7	98.5	100	93.1	98.5	100	97.7	98.5	98.5	95.4	96.9	100	100	100	100	100	100	100	100	100	100	96.2	99.2	97.7	97.7	98.5	98.5	91.6	97.7	97.7	100	100	100	97.7	97.7	97.7	100	97.7	100	96.9
BSU_35960	100	100	100	100	100	100	100	98	97.7	99.7	99	100	96.7	99	100	99	99	99	99	99	100	100	100	100	100	100	100	100	100	100	99.7	99	99	99	98.7	99	96.7	99	99	100	100	100	99	99	99	100	99	100	99
BSU_35950	100	100	100	100	100	100	100	99.4	94.7	99.1	99.4	100	94.7	99.4	100	99.7	99.4	99.4	99.4	99.7	100	100	100	100	100	100	100	100	100	100	99.1	99.7	99.7	99.7	98.8	99.4	94.7	99.7	99.7	100	100	100	99.4	99.4	99.7	100	99.7	100	99.7
BSU_35940	37.1	100	100	100	100	100	100	99.2	96.3	99.6	99.6	100	96.8	99.6	100	99	99.6	99.6	99	99.4	100	100	100	100	100	100	100	100	100	100	99.8	99.6	99	99	99.8	99.6	96.8	98.8	99	100	100	100	99.8	99.8	99	100	99	100	98.8
BSU_39420	100	100	100	100	100	100	100	99.1	97.3	99.6	99.6	100	97.3	99.1	100	99.6	99.6	99.6	99.1	98.7	100	100	100	100	100	100	100	100	100	100	99.1	99.6	99.1	99.1	99.1	99.1	97.3	99.1	99.1	100	100	100	99.6	99.6	99.1	100	99.1	100	99.1
BSU_00280	100	100	100	100	100	100	100	100	94.8	99.5	100	100	93.4	100	100	100	100	100	99.5	99.1	100	100	100	100	100	100	100	100	100	100	99.1	99.1	99.1	99.1	100	100	94.8	99.1	99.1	100	100	100	99.5	99.5	99.1	100	99.1	100	99.1
BSU_37060	100	100	100	100	100	100	100	99	96.9	99	99	100	96.9	100	100	98.5	99	99	98.5	99	100	100	100	100	100	100	100	100	100	100	99	99	99	99	99	99	95.9	99	99	100	100	100	99	99	99	100	99	100	99
BSU_23490	100	100	100	100	100	100	100	100	98.5	100	99.6	100	98.5	99.6	100	99.6	99.6	99.6	99.6	100	100	100	100	100	100	100	100	100	100	100	100	100	100	100	100	99.6	98.5	100	100	100	100	100	99.6	99.6	100	100	100	100	100
BSU_19630	100	100	100	100	100	100	100	99.6	99.6	99.6	100	100	99.6	100	100	99.1	100	100	99.6	99.6	100	100	100	100	100	100	100	100	100	100	99.6	99.6	99.6	99.6	100	100	99.6	99.6	99.6	100	100	100	99.6	99.6	99.6	100	99.6	100	99.6
BSU_20020	100	100	100	100	100	100	100	93	93	93	93	100	93.7	94.4	100	93	93	93	93	93	100	100	100	100	100	100	100	100	100	100	93	92.3	92.3	92.3	93	94.4	0	92.3	92.3	100	100	100	93	93	92.3	100	92.3	100	93.7
BSU_17660	100	100	100	100	100	100	100	99.3	95.8	99.3	100	100	96.5	100	100	100	100	100	100	100	100	100	100	100	100	100	100	100	100	100	100	99.3	99.3	99.3	100	100	0	99.3	99.3	100	100	100	100	100	99.3	100	99.3	100	100
BSU_16550	100	100	100	100	100	100	100	99.5	98.4	100	100	100	98.7	100	100	100	100	100	100	99.5	100	100	100	100	100	100	100	100	100	100	100	100	99.5	99.5	100	100	98.4	99.5	99.5	100	100	100	99.7	99.7	99.5	100	99.5	100	99.7
BSU_24270	100	100	100	100	100	100	100	99.5	98.3	100	100	100	98.3	99.8	100	99.7	100	100	99.7	99.8	100	100	100	100	100	100	100	100	100	100	100	99.8	99.7	99.7	100	99.8	98.3	99.7	99.7	100	100	100	99.8	99.8	99.7	100	99.7	100	99.8
BSU_17170	100	100	100	100	100	100	100	0	93.6	98.8	98	100	67.7	98	100	0	98	98	0	98.4	100	100	100	100	100	100	100	100	100	100	100	0	0	0	99.2	98	68.1	0	0	100	100	100	99.6	99.6	0	100	0	100	100
BSU_28540	100	100	100	100	100	100	100	98.1	98.1	100	100	100	98.1	100	100	99.2	100	100	39.1	99.6	100	100	100	100	100	100	100	100	100	100	99.6	99.2	99.2	99.2	100	100	98.4	99.2	99.2	100	100	100	99.2	99.2	99.2	100	99.2	100	99.6
BSU_33900	100	100	100	100	100	100	100	100	99.3	99.8	100	100	99.1	100	100	100	100	100	100	100	100	100	100	100	100	100	100	100	100	100	100	100	100	100	100	100	99.3	100	100	100	100	100	100	100	100	100	100	100	100
BSU_13600	100	100	100	100	100	100	100	98.7	93.2	98.7	99.1	100	94.5	99.1	100	98.7	99.1	99.1	98.7	99.1	100	100	100	100	100	100	100	100	100	100	98.7	98.3	98.7	98.7	99.1	99.1	93.6	98.7	98.7	100	100	100	98.7	98.7	98.7	100	98.7	100	98.3
BSU_39450	100	100	100	100	100	100	100	99.2	93.5	97.6	98.1	100	93.5	98.9	100	99.2	98.6	98.1	97.8	99.2	100	100	100	100	100	100	100	100	100	100	99.5	98.6	96.8	96.8	98.9	98.9	93.8	96.8	96.8	100	100	100	98.9	98.9	96.8	100	96.8	100	99.5
BSU_18250	100	100	100	100	100	100	100	98.5	93.6	98.5	98.5	100	94	98.9	100	97.3	99.3	98.5	98	98	100	100	100	100	100	100	100	100	100	100	100	98.9	98.9	98.9	98	98.9	94.2	98.9	98.9	100	100	100	98.5	98.5	98.9	100	98.9	100	98.7
BSU_28560	100	100	100	100	100	100	100	39.8	96.1	98.9	99.3	100	97	99.3	100	99.3	99.3	99.3	98.9	99.5	100	100	100	100	100	100	100	100	100	100	99.8	99.3	99.3	99.3	99.6	99.3	96.2	99.3	99.3	100	100	100	99.1	99.1	99.3	100	99.3	100	99.3
BSU_17180	49.3	100	100	100	100	100	100	28.6	89.3	98	98.5	100	39.7	49.4	100	29	98	98.5	28.6	98	100	100	100	100	100	100	100	100	100	100	99	28.7	28.8	28.8	98.2	98.5	39.6	28.8	28.8	100	100	100	98	98	28.8	100	28.8	100	98.9
BSU_10360	100	100	100	100	100	100	100	96.5	90.5	96.5	97.9	100	91	97.9	100	98.1	96.9	97.9	28.5	98.1	100	100	100	100	100	100	100	100	100	100	97.3	97.7	98.5	98.5	96.7	97.9	91	98.5	98.5	100	100	100	96.9	96.9	98.5	100	98.5	100	97.3
BSU_10270	100	100	100	100	100	100	100	99.2	95.9	98.8	99.4	100	96.3	99.2	100	99	99.2	99.4	99.4	99.2	100	100	100	100	100	100	100	100	100	100	98.8	99.4	99.4	99.4	99.4	99	96.3	99.4	99.4	100	100	100	99.4	99.4	99.4	100	99.4	100	99.2
BSU_04170	100	100	100	100	100	100	100	98	94.8	99.2	99.8	100	94.8	99.6	100	98.8	99.8	99.8	98	98.8	100	100	100	100	100	100	100	100	100	100	99.6	99.6	99.6	99.6	99.6	98.6	94.8	99.6	99.6	100	100	100	99	99	99.6	100	99.6	100	99.6
BSU_37120	100	100	100	100	100	100	100	100	100	100	100	100	99.6	100	100	100	100	100	100	100	100	100	100	100	100	100	100	100	100	100	100	100	100	100	100	100	100	100	100	100	100	100	100	100	100	100	100	100	100
BSU_40190	100	100	100	100	100	100	100	99.4	99.8	99.4	99.4	100	99.5	99.8	100	99.4	99.8	99.4	99.7	99.7	100	100	100	100	100	99.8	100	100	100	100	99.1	99.5	98.8	98.8	99.4	99.8	99.4	98.8	98.8	100	100	100	99.5	99.5	98.8	100	98.8	100	99.5
BSU_10130	100	100	100	100	100	100	100	98.7	97.7	99	99	100	98.1	99	100	99.4	99.7	99	99.4	99.4	100	100	100	100	100	100	100	100	100	100	100	99	98.7	98.7	99.4	99	98.1	98.7	98.7	100	100	100	99	99	98.7	100	98.7	100	99
BSU_37670	100	100	100	100	100	100	100	99.2	98	98.8	100	100	98.8	99.6	100	99.6	100	100	100	100	100	100	100	100	100	100	100	100	100	100	100	100	99.6	99.6	99.6	99.6	98.8	99.6	99.6	100	100	100	100	100	99.6	100	99.6	100	99.6
BSU_36710	100	100	100	100	100	100	100	100	98.5	99.6	100	100	98.8	100	100	99.6	99.6	100	100	99.2	100	100	100	100	100	100	100	100	100	100	100	100	100	100	100	100	98.5	100	100	100	100	100	100	100	100	100	100	100	100
BSU_08860	100	100	100	100	100	100	100	0	97.6	99.7	100	100	98.1	99.5	100	99.5	99.5	100	99.5	100	100	100	100	100	100	100	100	100	100	100	100	99.5	99.5	99.5	100	99.5	97.6	99.5	99.5	100	100	100	99.7	99.7	99.5	100	99.5	100	99.5
BSU_01610	100	100	100	100	100	100	100	99.7	98.5	99.7	99.7	100	98.8	99.7	100	99.4	99.7	99.7	99.7	99.7	100	100	100	100	100	100	100	100	100	100	100	100	99.7	99.7	100	99.7	98.5	99.7	99.7	100	100	100	99.7	99.7	99.7	100	99.7	100	99.7
BSU_03820	100	100	100	100	100	100	100	99.2	98	100	99.6	100	98	99.6	100	100	99.6	99.6	99.6	100	100	100	100	100	100	100	100	100	100	100	99.6	100	99.6	99.6	99.2	99.6	98	99.6	99.6	100	100	100	99.6	99.6	99.6	100	99.6	100	99.2
BSU_01620	100	100	100	100	100	100	100	99.7	98.8	100	99.7	100	98.5	99.7	100	98.8	99.7	99.7	99.4	99.7	100	100	100	100	100	100	100	100	100	100	100	99.4	99.7	99.7	100	99.7	98.8	99.7	99.7	100	100	100	100	100	99.7	100	99.7	100	100
BSU_03810	100	100	100	100	100	100	100	100	98.1	99.7	99.7	100	98.1	99.7	100	100	100	99.7	100	99.7	100	100	100	100	100	100	100	100	100	100	99.7	100	99.7	99.7	100	99.7	98.4	99.7	99.7	100	100	100	100	100	99.7	100	99.7	100	100
BSU_01630	100	100	100	100	100	100	100	99.1	97.8	99.1	99.4	100	97.8	99.4	100	99.4	99.4	99.4	99.1	99.4	100	100	100	100	100	100	100	100	100	100	99.7	99.1	99.1	99.1	99.4	99.4	97.5	99.1	99.1	100	100	100	98.4	98.4	99.1	100	99.1	100	99.7
BSU_03800	100	100	100	100	100	100	100	99.4	97.5	99.7	99.7	100	97.5	99.7	100	99.7	99.7	99.7	99.4	99.7	100	100	100	100	100	100	100	100	100	100	99.7	99.4	99.7	99.7	99.7	99.7	97.2	99.7	99.7	100	100	100	99.7	99.7	99.7	100	99.7	100	99.7
BSU_03830	100	100	100	100	100	100	100	96.2	93.4	97.5	97.2	100	93.4	97.2	100	96.2	95	97.2	94.6	94.6	100	100	100	100	100	100	100	100	100	100	94.6	94.6	95	95	95	97.2	93.1	95	95	100	100	100	95	95	95	100	95	100	94.6
BSU_38270	100	100	100	100	100	100	100	98.2	87.5	97.7	98.7	100	88.1	98.7	100	96.9	98.7	98.7	98.2	98.7	100	100	100	100	100	100	100	100	100	100	96.9	97.9	97.9	97.9	98.4	98.7	87.3	97.9	97.9	100	100	100	99	99	97.9	100	97.9	100	99.7
BSU_38260	100	100	100	100	100	100	100	99	96.2	91.9	98.8	100	96.2	98.8	100	98.8	98.8	98.8	99	98.8	100	100	100	100	100	100	100	100	100	100	98.8	99	98.8	98.8	98.8	98.8	96.2	98.8	98.8	100	100	100	98.6	98.6	98.7	100	98.8	100	100
BSU_33300	100	100	100	100	100	100	100	39.8	92.9	96.1	99.7	100	92.9	97	100	96.1	97	99.7	96.4	100	100	100	100	100	100	100	100	100	100	100	99.7	100	100	100	99.7	97	92.9	100	100	100	100	100	100	100	40.4	100	100	100	99.7
BSU_33320	100	100	100	100	100	100	100	98.4	94.3	98.7	98.7	100	94	98.4	100	98.4	98.4	98.7	98.4	98.1	100	100	100	100	100	100	100	100	100	100	98.7	98.4	98.4	98.4	99.4	98.4	94.3	98.4	98.4	100	100	100	98.7	98.7	98.4	100	98.4	100	98.7
BSU_33290	100	100	100	100	100	100	100	99.6	96.7	100	99.3	100	96.7	100	100	99.6	100	99.3	99.6	100	100	100	100	100	100	100	100	100	100	100	99.3	99.6	100	100	100	100	97	100	100	100	100	100	100	100	100	100	100	100	99.3
BSU_33310	99.7	99.7	99.7	99.7	99.7	99.7	99.7	97.7	95.1	99.1	99.1	99.7	95.1	98.6	99.7	97.4	98.9	99.1	98.3	99.7	99.7	99.7	99.7	99.7	99.7	99.7	99.7	99.7	99.7	99.7	98.9	98.3	98.3	98.3	98.9	98.9	95.1	98.3	98.3	99.7	99.7	99.7	98.9	98.9	98.3	99.7	98.3	99.7	98.9
BSU_08440	100	100	100	100	100	100	100	98.5	99.1	99.1	99.1	100	99.1	99.1	100	99.4	99.1	99.1	98.5	97.8	100	100	100	100	100	100	100	100	100	100	100	98.8	98.8	98.8	99.1	99.1	99.1	98.8	98.8	100	100	100	99.7	99.7	98.8	100	98.8	100	99.1
BSU_32940	100	100	100	100	100	100	100	100	98.9	100	100	100	98.9	100	100	100	100	100	99.6	100	100	100	100	100	100	100	100	100	100	100	99.6	99.6	99.6	99.6	99.6	100	98.9	99.6	99.6	100	100	100	99.6	99.6	99.6	100	99.6	100	99.6
BSU_08460	100	100	100	100	100	100	100	99.4	98.5	100	99.7	100	99.4	99.7	100	99.7	99.7	99.7	99.7	100	100	100	100	100	100	100	100	100	100	100	99.7	99.1	100	100	99.4	99.7	98.3	100	100	100	100	100	99.7	99.7	100	100	100	100	99.7
BSU_08450	100	100	100	100	100	100	100	99.7	97.9	99.4	99.7	100	97.9	99.7	100	99.7	99.7	99.7	99.4	100	100	100	100	100	100	100	100	100	100	100	100	99.7	99.7	99.7	99.7	99.7	97.6	99.7	99.7	100	100	100	99.7	99.7	99.7	100	99.7	100	99.7
BSU_38040	100	100	100	99.8	99.8	99.8	99.8	97.5	93.9	98.3	98.5	99.8	93.9	98.5	99.8	96.7	94.4	98.5	96.9	97.9	99.8	99.8	100	99.8	99.8	99.6	100	99.8	99.8	99.8	99.8	98.3	96.7	96.7	96	98.5	94.8	96.7	96.7	99.8	99.8	99.6	99	99	96.7	99.8	96.7	99.6	97.5
BSU_39380	100	100	100	100	100	100	100	0	92.1	99.7	98.1	100	93.1	98.4	100	0	98.4	98.1	0	98.7	100	100	100	100	100	100	100	100	100	100	100	99.4	0	0	99.1	98.4	93.7	0	0	100	100	100	97.2	97.2	0	100	0	100	99.1
BSU_03860	100	100	100	100	100	100	100	100	98.4	100	99.6	100	98.8	99.6	100	100	100	99.6	99.6	99.6	100	100	100	100	100	100	100	100	100	100	100	100	100	100	99.6	99.6	98.8	100	100	100	100	100	99.6	99.6	100	100	100	100	99.6
BSU_38110	100	100	100	100	100	100	100	99.2	96.4	99.6	99.6	100	96.8	99.6	100	99.6	99.6	99.6	99.2	99.2	100	100	100	100	100	100	100	100	100	100	99.2	100	99.2	99.2	99.6	99.6	37	99.2	99.2	100	100	100	99.2	99.2	99.2	100	99.2	100	100
BSU_15720	100	100	100	100	100	100	100	99.4	97.5	98.8	99.4	100	96.2	98.8	100	99.4	99.4	99.4	98.8	98.8	100	100	100	100	100	100	100	100	100	100	100	98.8	97.5	97.5	98.8	98.8	97.5	97.5	97.5	100	100	100	98.8	98.8	97.5	100	97.5	100	98.8
BSU_14560	100	100	100	100	100	100	100	100	98.9	100	98.9	100	98.9	99.5	100	100	99.5	98.9	100	100	100	100	100	100	100	100	100	100	100	100	98.9	100	100	100	100	98.9	98.4	100	100	100	100	100	100	100	100	100	100	100	99.5
BSU_16670	100	100	100	100	100	100	100	99.4	97.2	99.4	99.4	100	96.8	99.4	100	99.4	99.4	99.4	99.7	99.1	100	100	100	100	100	100	100	100	100	100	100	99.4	99.4	99.4	99.7	99.4	97.2	99.4	99.4	100	100	100	99.1	99.1	99.4	100	99.4	100	99.4
BSU_00770	100	100	100	100	100	100	100	98.2	99.3	99.3	98.9	100	98.2	98.9	100	100	100	98.9	98.9	99.3	100	100	100	100	100	100	100	100	100	100	100	98.9	98.2	98.2	98.9	98.9	97.9	98.2	98.2	100	100	100	99.6	99.6	98.2	100	98.2	100	99.3
BSU_27200	100	100	100	100	100	100	100	99.2	95.9	100	100	100	96.2	100	100	100	100	100	98.5	100	100	100	100	100	100	100	100	100	100	100	100	99.2	99.2	99.2	100	100	95.5	99.2	99.2	100	100	100	99.2	99.2	99.2	100	99.2	100	100
BSU_38060	100	100	100	100	100	100	100	98.4	96.1	98.8	98.4	100	95.7	98.4	100	98.4	99.6	98.4	98.4	98.4	100	100	100	100	100	95.7	100	100	100	100	100	100	98.4	98.4	98.4	98.4	95.3	98.4	98.4	100	100	95.7	100	100	98.4	100	98.4	95.7	98.4
BSU_14390	100	100	100	100	100	100	100	99.3	98.3	99.7	100	100	98.3	100	100	99.3	100	100	100	99.7	100	100	100	100	100	100	100	100	100	100	99.7	99.3	100	100	99.7	100	98	100	100	100	100	100	100	100	100	100	100	100	100
BSU_32610	100	100	100	100	100	100	100	99.7	97	99.4	99.4	100	97.6	99.7	100	99.1	99.4	99.4	99.4	99.4	100	100	100	100	100	100	100	100	100	100	100	99.4	99.7	99.7	99.4	99.7	97.3	99.7	99.7	100	100	100	99.7	99.7	99.7	100	99.7	100	99.7
BSU_27040	100	100	100	100	100	100	100	100	99.3	100	100	100	99.3	100	100	100	100	100	100	100	100	100	100	100	100	100	100	100	100	100	0	100	100	100	100	100	99.3	100	100	100	100	100	100	100	100	100	100	100	100
BSU_14400	100	100	100	100	100	100	100	98.9	93.9	97.5	99.8	100	93.1	99.5	100	99.4	99.5	99.8	99.1	100	100	100	100	100	100	100	100	100	100	100	99.8	99.5	99.7	99.7	100	99.5	93.7	99.7	99.7	100	100	100	99.5	99.5	99.7	100	99.7	100	99.2
BSU_27070	100	100	100	100	100	100	100	97.9	96.6	98.6	99.3	100	96.6	99.3	100	100	100	99.3	100	99.3	100	100	100	100	100	100	100	100	100	100	99.3	99.3	99.3	99.3	100	99.3	96.6	99.3	99.3	100	100	100	100	100	99.3	100	99.3	100	99.3
BSU_27050	100	100	100	100	100	100	100	99.6	95.5	99.6	100	100	95.5	100	100	100	100	100	100	100	100	100	100	100	100	100	100	100	100	100	100	100	99.6	99.6	100	100	95.5	99.3	99.6	100	100	100	100	100	99.3	100	99.6	100	100
BSU_27060	100	100	100	100	100	100	100	100	98.8	99.4	99.4	100	98.8	99.4	100	99.4	100	99.4	100	100	100	100	100	100	100	100	100	100	100	100	100	100	99.4	99.4	100	99.4	98.8	99.4	99.4	100	100	100	100	100	99.4	100	99.4	100	100
BSU_24890	100	100	100	100	100	100	100	97.3	90.9	99.5	97.9	100	90.9	97.9	100	99.5	97.9	97.9	97.9	96.3	100	100	100	100	100	100	100	100	100	100	100	98.9	98.4	98.4	96.3	97.9	90.9	98.4	98.4	100	100	100	98.9	98.9	98.4	100	98.4	100	97.9
BSU_13110	100	100	100	100	100	100	100	99.7	97	99.7	99.3	100	97	100	100	99.7	100	99.3	99.7	99.7	100	100	100	100	100	100	100	100	100	100	99	100	99.7	99.7	100	100	97	99.7	99.7	100	100	100	99.3	99.3	99.7	100	99.7	100	100
BSU_24310	100	100	100	100	100	100	100	96.1	99.6	100	100	100	99.3	100	100	99.6	100	100	99.6	100	100	100	100	100	100	100	100	100	100	100	100	100	99.6	99.6	100	100	0	99.6	99.6	100	100	100	100	100	99.6	100	99.6	100	100
BSU_33040	100	100	100	100	100	100	100	99.8	99.4	100	100	100	99.4	100	100	99.8	100	100	99.6	100	100	100	100	100	100	100	100	100	100	100	99.8	99.8	99.8	99.8	100	100	99.4	99.8	99.8	100	100	100	100	100	99.8	100	99.8	100	100
BSU_04440	100	100	100	100	100	100	100	99.7	93.7	99.4	99.1	100	93.7	99.4	100	99.4	99.1	99.1	99.4	99.7	100	100	100	100	100	100	100	100	100	100	98.9	99.4	99.1	99.1	99.7	99.1	93.7	99.1	99.1	100	100	100	100	100	99.1	100	99.1	100	100
BSU_04470	100	100	100	100	100	100	100	98.6	99.3	99.5	99.5	100	99.3	99.5	100	99	99.5	99.5	99	99.5	100	100	100	100	100	100	100	100	100	100	99.3	99.5	99.3	99.3	99.5	99.5	99	99.3	99.3	100	100	100	98.8	98.8	99.3	100	99.3	100	99.5
BSU_03930	100	100	100	100	100	100	100	98.1	99.2	100	100	100	96.9	99.6	100	98.9	100	100	99.6	97.3	100	100	100	100	100	100	100	100	100	100	100	100	98.1	98.1	97.3	99.6	99.2	98.1	98.1	100	100	100	97.3	97.3	98.1	100	98.1	100	100
BSU_02830	100	100	100	100	100	100	100	98.8	95	99.2	98.8	100	95.3	98.8	100	98.8	98.8	98.8	98.4	98.8	100	100	100	100	100	100	100	100	100	100	99.6	99.2	97.7	97.7	99.2	98.8	94.6	97.7	97.7	100	100	100	99.2	99.2	97.7	100	97.7	100	99.2
BSU_00500	100	100	100	100	100	100	100	99.6	98.7	99.8	99.8	100	99.1	99.8	100	99.6	99.8	99.8	99.6	99.6	100	100	100	100	100	100	100	100	100	100	99.6	99.6	99.6	99.6	99.6	99.8	98.7	99.6	99.6	100	100	100	99.8	99.8	99.6	100	99.6	100	99.6
BSU_07270	100	100	100	100	100	100	100	99.6	97.6	98.4	98.8	100	98	98.8	100	99.6	98.8	98.8	99.2	99.6	100	100	100	100	100	100	100	100	100	100	100	98.4	99.6	99.6	99.6	98.8	98	99.6	99.6	100	100	100	99.2	99.2	99.6	100	99.6	100	100
BSU_37840	100	100	100	100	100	100	100	99.2	96.7	99.2	99.6	100	96.3	99.6	100	99.6	100	99.6	99.2	99.6	100	100	100	100	100	100	100	100	100	100	100	98.8	99.2	99.2	99.6	99.6	96.7	99.2	99.2	100	100	100	99.2	99.2	99.2	100	99.2	100	99.2
BSU_28120	100	100	100	100	100	100	100	99.5	97.9	99.3	99.3	100	97.9	99.3	100	99.3	99.3	99.3	99.3	99.3	100	100	100	100	100	100	100	100	100	100	99.8	99.3	99.3	99.3	99.8	99.3	97.7	99.3	99.3	100	100	100	98.8	98.8	99.3	100	99.3	100	99.3
BSU_08710	100	100	100	100	100	100	100	99.1	97.2	99.1	99.3	100	97.2	99.1	100	99.1	98.8	99.3	99.1	99.1	100	100	100	100	100	100	100	100	100	100	99.1	98.8	99.1	99.1	99.5	99.1	97	99.1	99.1	100	100	100	99.1	99.1	99.1	100	99.1	100	99.1
BSU_15890	100	100	100	100	100	100	100	100	99.1	100	100	100	99.1	100	100	99.4	100	100	99.4	100	100	100	100	100	100	100	100	100	100	100	100	99.4	99.7	99.7	100	100	99.1	99.7	99.7	100	100	100	100	100	99.7	100	99.7	100	100
BSU_18070	100	100	100	100	100	100	100	99.5	98.4	100	100	100	98.4	100	100	100	100	100	100	100	100	100	100	100	100	100	100	100	100	100	100	100	100	100	100	100	98.4	100	100	100	100	100	100	100	100	100	100	100	100
BSU_35740	100	100	100	100	100	100	100	95.3	77.5	77.5	76.7	100	91.5	76.7	100	77.5	76.7	76.7	100	76.7	100	100	100	100	100	100	100	100	100	100	100	72.1	93.8	93.8	76.7	76.7	91.5	93.8	93.8	100	100	100	72.1	72.1	93.8	100	93.8	100	100
BSU_22830	100	100	100	100	100	100	100	99.4	94.8	95.9	95.7	100	94.8	95.7	100	95.4	95.7	95.7	99.7	95.4	100	100	100	100	100	100	100	100	100	100	100	95.1	100	100	95.7	95.7	94.5	100	100	100	100	100	95.1	95.1	100	100	100	100	99.7
BSU_09300	100	100	100	100	100	100	100	98.9	97.7	99.6	99.8	100	97.7	99.5	100	99.6	99.5	99.8	99.1	99.5	100	100	100	100	100	100	100	100	100	100	99.3	99.8	99.8	99.8	99.8	99.5	0	99.8	99.8	100	100	100	99.6	99.6	99.8	100	99.8	100	99.6
BSU_13130	100	100	100	100	100	100	100	99	94.5	98.8	99.3	100	94.7	100	100	99	100	99.3	99	99.3	100	100	100	100	100	100	100	100	100	100	98.3	99.3	99	99	99	100	94.5	99	99	100	100	100	98.8	98.8	99	100	99	100	99
BSU_02360	100	100	100	100	100	100	100	98.4	94.8	97.6	100	100	95.6	98	100	98.4	98.8	100	98.4	99.6	100	100	100	100	100	100	100	100	100	100	98	98.4	98.8	98.8	99.6	98	95.2	98.8	98.8	100	100	100	99.6	99.6	98.8	100	98.8	100	98
BSU_35020	100	100	100	100	100	100	100	96.3	90.5	96.3	95.9	100	91.7	95.9	100	97.1	95.9	95.9	95.5	98.8	100	100	100	100	100	100	100	100	100	100	100	95.9	97.1	97.1	99.6	99.6	90.5	97.1	97.1	100	100	100	95.5	95.5	97.1	100	97.1	100	96.7
BSU_23850	100	100	100	100	100	100	100	99.6	99	99.4	100	100	98.8	99.8	100	99.8	100	100	99.4	99.4	100	100	100	100	100	100	100	100	100	100	99.4	99.4	99.4	99.4	99.8	99.8	0	99.4	99.4	100	100	100	99.4	99.4	99.4	100	99.4	100	99.8
BSU_31350	100	100	100	100	100	100	100	100	99.6	100	100	100	99.6	100	100	100	100	100	99.8	100	100	100	100	100	100	100	100	100	100	100	100	100	100	100	100	100	99.6	100	100	100	100	100	99.8	99.8	100	100	100	100	100
BSU_02510	100	100	100	100	100	100	100	99.4	96.5	99.8	99.6	100	96.1	99	100	33.9	99.4	99.6	99.4	99.4	100	100	100	100	100	100	100	100	100	100	99.8	99	99.6	99.6	99.8	99.2	96.7	99.6	99.6	100	100	100	99.2	99.2	99.6	100	99.6	100	98.6
BSU_02480	100	100	100	100	100	100	100	99.6	98.5	99.6	99.8	100	98.7	99.3	100	99.8	99.8	99.8	100	99.6	100	100	100	100	100	100	100	100	100	100	100	100	99.6	99.6	100	99.3	98.2	99.6	99.6	100	100	100	99.8	99.8	99.6	100	99.6	100	99.3
BSU_38200	100	100	100	100	100	100	100	99	95.6	99.5	99.7	100	95.4	99.7	100	99.5	99.7	99.7	99.2	98.2	100	100	100	100	100	100	100	100	100	100	100	99.7	99.2	99.2	99.2	99.7	0	99.2	99.2	100	100	100	98.5	98.5	99.2	100	99.2	100	99.7
BSU_30300	100	100	100	100	100	100	100	99.8	97.9	99.5	99.8	100	97.7	99.8	100	99.8	99.8	99.8	99.8	99.8	100	100	100	100	100	100	100	100	100	100	99.8	99.3	99.8	99.8	100	99.8	97.5	99.8	99.8	100	100	100	99.8	99.8	99.8	100	99.8	100	99.8
BSU_38190	100	100	100	100	100	100	100	98.4	93.2	98.8	97.5	100	93.4	98.2	100	98.6	97.5	97.5	98.8	98.2	100	100	100	100	100	100	100	100	100	100	97.7	98.1	99	99	97.9	97.5	0	99	99	100	100	100	98.8	98.8	99	100	99	100	99
BSU_30850	100	100	100	100	100	100	100	98.5	42.4	100	98.5	100	42.5	99.6	100	98.9	98.9	98.5	43.2	100	100	100	100	100	100	100	100	100	100	100	98.5	100	99.3	99.3	100	99.6	42.5	99.3	99.3	100	100	100	98.2	98.2	99.3	100	99.3	100	99.3
BSU_18180	100	100	100	100	100	100	100	98.7	97	99.7	99.3	100	97.3	99.3	100	99.7	99.3	99.3	100	100	100	100	100	100	100	100	100	100	100	100	100	99.3	98.7	98.7	99	99.3	97.6	98.7	98.7	100	100	100	99.3	99.3	98.7	100	98.7	100	99.7
BSU_35670	100	100	100	100	100	100	100	92.1	99	100	99.7	100	95.5	99.7	100	100	100	99.7	99.7	99.7	100	100	100	100	100	100	100	100	100	100	100	100	92.4	92.4	100	99.7	95.5	92.4	92.4	100	100	100	100	100	92.4	100	92.4	100	99.7
BSU_12360	100	100	100	100	100	100	100	31.4	97.4	99.8	99.5	100	97.4	99.5	100	99.8	99.5	99.5	99.5	99.8	100	100	100	100	100	100	100	100	100	100	100	99.3	99.5	31.4	99.1	99.5	97.2	99.5	99.5	100	100	100	99.8	99.8	99.5	100	99.5	100	99.5
BSU_02350	100	100	100	100	100	100	100	50.1	95.7	98.6	99.2	100	95.4	99.2	100	98.7	99.7	99.2	98.1	99	100	100	100	100	100	100	100	100	100	100	99.2	99.7	98.9	98.9	99.2	99.2	95.7	98.9	98.9	100	100	100	99.4	99.4	98.9	100	98.9	100	100
BSU_33940	100	100	100	100	100	100	100	100	100	100	100	100	100	100	100	100	100	100	100	99.7	100	100	100	100	100	100	100	100	100	100	100	100	100	100	100	100	100	100	100	100	100	100	100	100	100	100	100	100	100
BSU_29020	100	100	100	100	100	100	100	99.7	98.8	100	100	100	98.5	100	100	100	100	100	100	100	100	100	100	100	100	100	100	100	100	100	100	100	99.7	99.7	99.7	100	98.8	99.7	99.7	100	100	100	99.4	99.4	99.7	100	99.7	100	100
BSU_06510	100	100	100	100	100	100	100	99	95.9	99	99.5	100	96.4	99.5	100	99	99.5	99.5	99.5	99.5	100	100	100	100	100	100	100	100	100	100	99	98.5	99	99	99.5	99.5	95.4	99	99	100	100	100	99.5	99.5	99	100	99	100	99.5
BSU_02230	100	100	100	100	100	100	100	97.9	96.6	99.7	99	100	96.4	100	100	98.2	100	99	98.2	98.2	100	100	100	100	100	100	100	0	100	100	99.2	98.4	98.2	98.2	97.9	100	96.4	98.2	98.2	100	100	100	98.4	98.4	98.2	100	98.2	100	99.2
BSU_22740	100	100	100	100	100	100	100	99.7	99.7	100	100	100	99.7	100	100	100	100	100	99.7	99.7	100	100	100	100	100	99.4	100	100	100	100	100	100	100	100	100	100	99.7	100	100	100	100	100	100	100	100	100	100	100	100
BSU_22760	100	100	100	100	100	100	100	100	97.6	100	100	100	97.6	99.6	100	100	100	100	100	100	100	100	100	100	100	100	100	100	100	100	100	100	99.6	99.6	99.6	99.6	97.6	99.6	99.6	100	100	100	99.6	99.6	99.6	100	99.6	100	100
BSU_38920	100	100	100	100	100	100	100	99.5	97.6	99.8	99.8	100	97.6	99.8	100	99.5	99.8	99.8	99.3	100	100	100	100	100	100	100	100	100	100	100	100	99.5	99.5	99.5	99.8	100	97.6	99.5	99.5	100	100	100	99.8	99.8	99.5	100	99.5	100	99.8
BSU_23910	100	100	100	100	100	100	100	99.7	98.1	99.7	99.7	100	98.9	100	100	99.7	100	99.7	100	100	100	100	100	100	100	100	100	100	100	100	100	100	100	100	100	100	97.8	100	100	100	100	100	99.5	99.5	100	100	100	100	100
BSU_18410	100	100	100	100	100	100	100	99.3	97.8	99.7	99.5	100	97.8	99.5	100	99.8	99.5	99.5	99.8	99.7	100	100	100	100	100	100	100	100	100	100	99.5	99.5	99.5	99.5	99.5	99.5	97.8	99.5	99.5	100	100	100	99.8	99.8	99.5	100	99.5	100	99.8
BSU_36900	100	100	100	100	100	100	100	99.8	99.5	100	100	100	99.5	100	100	100	100	100	99.8	100	100	100	100	100	100	99.8	100	100	100	100	100	99.8	100	100	100	100	99.5	100	100	100	100	100	100	100	100	100	100	100	100
BSU_19520	100	100	100	100	100	100	100	55.4	94.4	97.7	98.4	100	94.6	98.4	100	98.2	98.4	98.4	97.5	98.4	100	100	100	100	100	100	100	100	100	100	100	55.4	97.7	97.7	55.4	98.4	94.6	97.7	97.7	100	100	100	55.6	55.6	97.7	100	97.7	100	98.2
BSU_40070	100	100	100	100	100	100	100	99.3	98.4	99.6	100	100	98.4	100	100	99.6	100	100	100	100	100	100	100	100	100	100	100	100	100	100	99.6	100	99.8	99.8	99.3	100	98.2	99.8	99.8	100	100	100	99.6	99.6	99.8	100	99.8	100	100
BSU_01680	100	100	100	100	100	100	100	99.8	96.9	99.3	99.8	100	97.1	99.8	100	99.8	99.8	99.8	99.8	100	100	100	100	100	100	100	100	100	100	100	99.6	99.6	99.8	99.8	99.6	99.8	96.5	99.8	99.8	100	100	100	99.8	99.8	99.8	100	99.8	100	99.6
BSU_40120	56.9	56.9	56.9	56.9	56.9	56.9	56.9	46	58.8	57.4	58.8	56.9	66	58.8	56.9	58.8	58.8	58.8	58.8	58.8	56.9	56.9	56.9	56.9	56.9	56.9	56.9	56.9	56.9	56.9	57.4	57.4	46	46	57.4	58.8	58.8	46	46	56.9	56.9	56.9	57.4	57.4	46	56.9	46	56.9	58.8
BSU_13890	100	100	100	100	100	100	100	99.9	99.1	98.4	99.9	100	99.1	99.9	100	100	99.9	99.9	99.9	100	100	100	100	100	100	100	100	100	100	100	100	99.9	99.9	99.9	100	99.9	99.1	99.9	99.9	100	100	100	99.9	99.9	99.9	100	99.9	100	99.9
BSU_08200	100	100	100	100	100	100	100	99.6	98.5	100	99.8	100	98.1	99.4	100	99.8	99.4	99.8	99.8	99.8	100	100	100	100	100	99.8	100	100	100	100	100	99.4	99.6	99.6	99.4	99.4	31.8	99.6	99.6	100	100	100	99.6	99.6	99.6	100	99.6	100	99.8
BSU_02490	100	100	100	100	100	100	100	99.1	96.3	99.8	98.9	100	96.5	99.6	100	99.6	99.1	98.9	99.1	99.1	100	100	100	100	100	100	100	100	100	100	100	98.9	99.1	99.1	99.8	99.8	96.5	99.1	99.1	100	100	100	99.3	99.3	99.1	100	99.1	100	99.8
BSU_03920	100	100	100	100	100	100	100	100	96.5	100	100	100	96.5	100	100	100	100	100	100	100	100	100	100	100	100	100	100	100	100	100	100	100	100	100	100	100	96.5	100	100	100	100	100	100	100	100	100	100	100	100
BSU_10520	100	100	100	100	100	100	100	0	29.3	98.3	99.5	100	29.6	99.5	100	99.3	100	99.5	99.3	99.3	100	100	100	100	100	100	100	100	100	100	99	98.3	98.5	98.5	99.3	98.5	29.6	98.5	98.5	100	100	100	98.5	98.5	98.5	100	98.5	100	99.8
BSU_30960	100	100	100	100	100	100	100	100	98.5	100	99.4	100	98.3	99.4	100	100	99.4	99.4	99.7	100	100	100	100	100	100	100	100	100	100	100	99.7	99.4	100	100	99.7	99.4	98.3	100	100	100	100	100	99.4	99.4	100	100	100	100	99.7
BSU_30970	100	100	100	100	100	100	100	99.7	96.3	99.7	99.5	100	96.3	99.7	100	99.7	99.7	99.5	99.7	99.5	100	100	100	100	100	100	100	100	100	100	99.7	99.5	99.7	99.7	99.7	99.7	96.6	99.7	99.7	100	100	100	99.5	99.5	99.7	100	99.7	100	99.5
BSU_27450	100	100	100	100	100	100	100	99.1	98.1	99.1	99.1	100	97.2	99.1	100	99.1	99.1	99.1	99.1	98.6	100	100	100	100	100	100	100	100	100	100	99.1	99.5	98.1	98.1	100	99.1	98.1	37.2	98.1	100	100	100	99.1	99.1	37.2	100	98.1	100	99.1
BSU_27430	100	100	100	100	100	100	100	99.6	95	98.8	99.6	100	95.5	99.6	100	100	99.2	99.6	99.6	98.3	100	100	100	100	100	100	100	100	100	100	99.6	99.2	98.8	98.8	99.2	99.6	95.5	98.8	98.8	100	100	100	98.8	98.8	98.8	100	98.8	100	99.6
BSU_27460	100	100	100	100	100	100	100	100	97.2	100	100	100	97.2	100	100	100	100	100	100	99.5	100	100	100	100	100	100	100	100	100	100	100	100	100	100	99.5	100	97.2	100	100	100	100	100	100	100	100	100	100	100	100
BSU_27440	100	100	100	100	100	100	100	99.6	97.1	99.6	100	100	97.8	100	100	99.3	100	100	100	99.3	100	100	100	100	100	100	100	100	100	100	99.6	98.5	97.8	97.8	99.6	100	97.8	97.8	97.8	100	100	100	98.2	98.2	97.8	100	97.8	100	99.6
BSU_17460	100	100	100	100	100	100	100	99.5	99.1	99.8	99.8	100	99.1	99.8	100	99.8	99.8	99.8	99.3	99.8	100	100	100	100	100	100	100	100	100	100	100	99.8	99.5	99.5	100	99.8	99.1	99.5	99.5	100	100	100	99.8	99.8	99.5	100	99.5	100	100
BSU_02420	100	100	100	100	100	100	100	98.5	97.3	99.4	98.5	100	97.9	99.2	100	99	99.2	98.5	98.3	99.4	100	100	100	100	100	98.7	100	100	100	100	99.4	99.6	52.1	52.1	99.2	99.2	97.7	52.1	52.1	100	100	100	99.4	99.4	52.1	100	52.1	100	99.2
BSU_18470	100	100	100	100	100	100	100	98.9	93	99.2	98.7	100	93.8	99.2	100	99.2	99.2	98.7	99.2	99.5	100	100	100	100	100	100	100	100	100	100	99.2	98.9	45.3	45.3	99.2	99.2	93.8	45.3	45.3	100	100	100	98.9	98.9	45.3	100	45.3	100	99.2
BSU_13120	100	100	100	100	100	100	100	99.7	97.8	99.2	99.7	100	97.8	100	100	99.7	100	99.7	99.7	99.7	100	100	100	100	100	100	100	100	100	100	99.7	99.7	99.7	99.7	99.7	100	97.8	99.7	99.7	100	100	100	99.5	99.5	99.7	100	99.7	100	99.5
BSU_22960	100	100	100	98.6	99.3	99.3	99.3	99.3	98.4	99.3	99.3	100	98.4	99.3	100	99.3	99.3	99.3	99.3	99.3	99.3	99.3	100	99.3	99.3	100	100	100	100	99.3	99.3	99.3	99.3	99.3	99.3	99.3	98.4	99.3	99.3	74.9	100	100	99.3	99.3	99.3	99.1	99.3	100	99.3
BSU_37790	100	100	100	100	100	100	100	99.8	98.8	99.5	100	100	98.6	99.8	100	99.8	100	100	99.5	99.8	100	100	100	100	100	100	100	100	100	100	100	99.8	100	100	100	99.8	98.8	100	100	100	100	100	100	100	100	100	100	100	99.8
BSU_02430	100	100	100	100	100	100	100	44.9	94.5	99.4	100	100	94.8	99.1	100	99.1	100	100	98.5	99.4	100	100	100	100	100	100	100	100	100	100	99.4	99.1	99.4	99.4	98.8	99.1	94.8	99.4	99.4	100	100	100	99.1	99.1	99.4	100	99.4	100	99.1
BSU_14830	100	100	100	100	100	100	100	99.4	97.4	99.7	99.7	100	97.1	99.4	100	99.4	99.7	99.7	99.7	99.4	100	100	100	100	100	100	100	100	100	100	99.7	99.7	99.7	99.7	99	99.4	97.4	99.7	99.7	100	100	100	99.7	99.7	99.7	100	99.7	100	99.7
BSU_06490	100	100	100	100	100	100	100	100	99.8	100	100	100	99.8	100	100	100	100	100	100	100	100	100	100	100	100	100	100	100	100	100	100	99.8	100	100	99.8	100	99.8	100	100	100	100	100	99.8	99.8	100	100	100	100	100
BSU_28390	100	100	100	100	100	100	100	98.9	97.4	100	100	100	96.7	100	100	98.5	100	100	100	98.2	100	100	100	100	100	100	100	100	100	100	100	98.9	100	100	98.9	100	97.4	100	100	100	100	100	98.9	98.9	100	100	100	100	98.9
BSU_18450	100	100	100	99.9	99.9	99.9	99.9	99.2	98	99.4	99.4	99.9	98.2	99.4	99.9	99.3	99.4	99.4	99.5	99.3	99.9	99.9	100	99.9	99.9	99.9	100	99.9	99.9	99.9	99.2	99.3	99.3	99.3	99.6	99.7	98.2	99.3	99.3	99.9	99.9	99.9	99.3	99.3	99.3	99.9	99.3	99.9	99.3
BSU_18440	100	100	100	100	100	100	100	99.6	98.6	99.6	99.6	100	99	99.6	100	99.6	99.6	99.6	99.6	99.6	100	100	100	100	100	100	100	100	100	100	99.4	99.6	99.8	99.8	99.6	99.6	98.6	99.8	99.8	100	100	100	99.6	99.6	99.8	100	99.8	100	99.6
BSU_10220	100	100	100	100	100	100	100	98.6	97.9	100	100	100	97.9	100	100	100	100	100	100	100	100	100	100	100	100	100	100	100	100	100	100	100	100	100	100	100	97.4	100	100	100	100	100	100	100	100	100	100	100	100
BSU_09130	100	100	100	100	100	100	100	99.6	97.2	99.8	100	100	97	100	100	100	100	100	99.8	99.6	100	100	100	100	100	100	100	100	100	100	100	99.8	99.8	100	100	100	97.4	100	100	100	100	100	100	100	100	100	100	100	100
BSU_28170	100	100	100	100	100	99.8	99.8	99.8	98.9	100	100	100	98.9	100	100	99.8	100	100	100	100	100	100	100	100	100	100	100	100	100	99.8	100	100	100	100	99.8	100	98.9	100	100	100	100	100	99.8	99.8	100	100	100	100	100
BSU_02140	100	100	100	100	100	100	100	99.8	98.9	100	100	100	98.9	100	100	100	100	100	99.8	100	100	100	100	100	100	100	100	100	100	100	100	100	100	100	100	100	98.9	100	100	100	100	100	100	100	100	100	100	100	99.8
BSU_17000	100	100	100	100	100	100	100	98.5	94.4	98.7	99.5	100	95.2	99.5	100	99.7	99.5	99.5	98.2	99	100	100	100	100	100	100	100	100	100	100	100	99.5	98.5	98.5	100	99.5	94.9	98.5	98.5	100	100	100	98.7	98.7	98.5	100	98.5	100	99.5
BSU_40040	100	100	100	100	100	100	100	98.4	89	98.4	98.2	100	89.5	98.2	100	97.9	98.2	98.2	98.2	97.9	100	100	100	100	100	100	100	100	100	100	98.2	97.4	98.7	98.7	97.6	98.4	89.3	98.7	98.7	100	100	100	97.1	97.1	98.7	100	98.7	100	97.6
BSU_24570	100	100	100	100	100	100	100	99.4	92.5	98.6	99.2	100	92.5	99.2	100	98.9	99.2	99.2	99.2	99.2	100	100	100	100	100	100	100	100	100	100	100	99.4	99.2	99.2	99.7	99.2	92.5	99.2	99.2	100	100	100	99.4	99.4	99.2	100	99.2	100	99.2
BSU_24550	100	100	100	100	100	100	100	99.6	98.8	100	99.4	100	98.8	99.4	100	99.8	99.4	99.4	99.6	99.4	100	100	100	100	100	100	100	100	100	100	99.6	99.6	99.6	99.6	99.6	99.4	98.4	99.6	99.6	100	100	100	99.4	99.4	99.6	100	99.6	100	99.8
BSU_32800	100	100	100	100	100	100	100	100	100	100	100	100	100	99.2	100	100	100	100	100	100	100	100	100	100	100	100	100	100	100	100	100	100	100	100	100	99.2	100	100	100	100	100	100	100	100	100	100	100	100	100
BSU_24560	100	100	100	100	100	100	100	99.1	95.5	99.6	99.8	100	95.5	99.8	100	99.1	99.8	99.8	99.1	99.6	100	100	100	100	100	100	100	100	100	100	99.6	99.1	98.9	98.9	99.8	99.8	95.5	98.9	98.9	100	100	100	98.9	98.9	98.9	100	98.9	100	99.6
BSU_34680	100	100	100	100	100	100	100	98.5	95.7	98.2	99.7	100	96	99.7	100	98.2	99.7	99.7	99.1	99.1	100	100	100	100	100	100	100	100	100	100	99.4	98.2	98.5	98.5	100	99.4	95.1	98.5	98.5	100	100	100	98.2	98.2	98.5	100	98.5	100	98.8
BSU_34190	100	100	100	100	100	100	100	98.9	96.6	99.5	99.5	100	96.6	99.5	100	99.1	98.8	99.5	99.3	99.1	100	100	100	100	100	100	100	100	100	100	99.5	99.1	98.8	98.8	99.3	99.5	96.8	98.8	98.8	100	100	100	99.5	99.5	98.8	100	98.8	100	99.5
BSU_03060	100	100	100	100	100	100	100	46.1	97.4	99.3	100	100	97.6	99.8	100	99.3	99.6	100	99.1	98.9	100	100	100	100	100	100	100	100	100	100	99.1	99.3	98.7	98.7	45.8	99.8	97.6	98.7	98.7	100	100	100	99.4	99.4	98.7	100	98.7	100	100
BSU_09280	100	100	100	100	100	100	100	99.3	99.6	100	99.6	100	99.3	100	100	98.9	100	99.6	99.3	100	100	100	100	100	100	100	100	100	100	100	100	100	100	100	100	100	99.6	100	100	100	100	100	100	100	100	100	100	100	100
BSU_28690	100	100	100	100	100	100	100	97.7	95.9	99.1	98.4	100	96.2	98.9	100	99.5	99.8	98.4	98.2	99.1	100	100	100	100	100	100	100	100	100	100	99.1	98.9	98.4	98.4	99.1	98.9	96.4	98.4	98.4	100	100	100	99.5	99.5	98.4	100	98.4	100	98.4
BSU_28680	100	100	100	100	100	100	100	97.7	96	98.1	98.9	100	96.2	99.6	100	99.1	98.9	98.9	98.3	99.6	100	100	100	100	100	100	100	100	100	100	99.6	98.5	98.9	98.9	100	99.6	96.4	98.9	98.9	100	100	100	98.7	98.7	98.9	100	98.9	100	98.9
BSU_09290	100	100	100	100	100	100	100	100	98.2	100	100	100	98.2	99.8	100	100	99.8	100	99.4	99.8	100	100	100	100	100	100	100	100	100	100	100	99.8	100	100	100	99.8	98	100	100	100	100	100	100	100	100	100	100	100	100
BSU_17090	100	100	100	100	100	100	100	36.5	91.1	98.7	99.6	100	50.7	99.6	100	0	99.6	99.6	0	100	100	100	100	100	100	100	100	100	100	100	100	0	36.5	36.5	99.6	99.6	50.2	36.5	36.5	100	100	100	99.1	99.1	36.5	100	36.5	100	99.6
BSU_24790	100	100	100	100	100	100	100	98.6	97.6	99.1	99.1	100	96.7	99.1	100	98.6	99.1	99.1	98.1	98.6	100	100	100	100	100	100	100	100	100	100	100	99.1	99.1	99.1	98.6	99.1	97.2	99.1	99.1	100	100	100	99.1	99.1	99.1	100	99.1	100	99.1
BSU_32130	100	100	100	100	100	100	100	98.8	98.2	99.4	99.1	100	98.2	99.1	100	96.3	99.1	99.1	98.8	99.1	100	100	100	100	100	100	100	100	100	100	99.1	99.1	98.5	98.5	99.1	99.1	98.2	98.5	98.2	100	100	100	98.8	98.8	98.5	100	98.2	100	99.7
BSU_06360	100	100	100	100	100	100	100	99.6	99	99.6	100	100	99	100	100	99.6	100	100	99.6	99.8	100	100	100	100	100	100	100	100	100	100	99.8	99.8	100	100	100	100	99	100	100	100	100	100	99.8	99.8	100	100	100	100	99.4
BSU_40080	100	100	100	100	100	100	100	98.9	97.9	99.1	99.8	100	98.3	98.5	100	98.9	98.5	99.8	98.9	99.4	100	100	100	100	100	100	100	100	100	100	100	99.8	98.9	99.1	99.6	98.5	97.6	98.9	99.1	100	100	100	99.6	99.6	98.9	100	99.1	100	98.5
BSU_23860	100	100	100	100	100	100	100	99.6	99.6	100	100	100	99.6	100	100	100	100	100	100	100	100	100	100	100	100	100	100	100	100	100	100	100	100	100	100	100	56.9	100	100	100	100	100	100	100	100	100	100	100	100
BSU_40060	100	100	100	100	100	100	100	99.6	97.1	99.6	99.6	100	97.1	99.2	100	99.6	99.2	99.6	99.4	99.6	100	100	100	100	100	100	100	100	100	100	99.4	99.4	99.4	99.4	99.2	100	97.1	99.4	99.4	100	100	100	99.2	99.2	99.4	100	99.4	100	99.4
BSU_24180	100	100	100	100	100	100	100	97.1	87.7	98.4	99.6	100	88.1	99.6	100	99.6	99.6	99.6	95.9	99.6	100	100	100	100	100	100	100	100	100	100	99.6	97.9	99.6	99.6	97.9	99.6	87.7	99.6	99.6	100	100	100	97.9	97.9	99.6	100	99.6	100	99.6
BSU_02130	100	100	100	100	100	100	100	97.6	93.2	99	99	100	92.8	98.6	100	97.6	99	99	98.6	99.7	100	100	100	100	100	100	100	100	100	100	100	96.9	99.7	99.7	98.3	98.6	93.5	99.7	99.7	100	100	100	99	99	99.7	100	99.7	100	96.9
BSU_09620	100	100	100	100	100	100	100	98.4	93.4	97.5	98.4	100	93	99.2	100	98.8	100	98.4	97.9	98.4	100	100	100	100	100	100	100	100	100	100	99.6	98.8	98.8	98.8	99.2	98.8	93	98.8	98.8	100	100	100	97.5	97.5	98.8	100	98.8	100	98.4
BSU_21900	100	100	100	100	100	100	100	100	94.4	98.1	96.9	100	95	98.8	100	96.2	98.8	96.9	99.4	98.1	100	100	100	100	100	100	100	100	100	100	98.7	98.1	98.1	98.1	96.9	98.8	95	98.1	98.1	100	100	100	98.8	98.8	98.1	100	98.1	100	99.4
BSU_22780	100	100	100	100	100	100	100	100	99.5	100	100	100	100	100	100	100	100	100	100	100	100	100	100	100	100	100	100	100	100	100	100	100	100	100	100	100	100	100	100	100	100	100	100	100	100	100	100	100	100
BSU_27600	100	100	100	100	100	100	100	100	99.3	100	100	100	99.3	100	100	100	100	100	100	100	100	100	100	100	100	100	100	100	100	100	100	100	100	100	100	100	99.3	100	100	100	100	100	100	100	100	100	100	100	100
BSU_11600	100	100	100	100	100	100	100	100	97.6	100	100	100	97.6	100	100	100	100	100	100	100	100	100	100	100	100	100	100	100	100	100	100	100	100	100	100	100	97.6	100	100	100	100	100	100	100	100	100	100	100	100
BSU_13170	100	100	100	100	100	100	100	99.3	89.1	99.4	100	100	89.7	100	100	100	99.4	100	94.9	100	100	100	100	100	100	100	100	100	100	100	100	100	100	100	100	100	89.1	100	100	100	100	100	99.4	99.4	100	100	100	100	100
BSU_00680	100	100	100	100	100	100	100	100	98.9	100	100	100	98.9	100	100	100	100	100	100	100	100	100	100	100	100	100	100	100	100	100	100	100	100	100	100	100	98.9	100	100	100	100	100	100	100	100	100	100	100	99.4
BSU_12300	100	100	100	100	100	100	100	97.5	95.3	97.7	97.9	100	94.9	97.7	100	98.1	97.9	97.9	97.7	98.1	100	100	100	100	100	100	100	100	100	100	98.3	98.3	97.7	97.7	97.9	97.7	96	97.7	97.7	100	100	100	97.9	97.9	97.7	100	97.7	100	97.5
BSU_24160	100	100	100	100	100	100	100	99	94.1	98.6	99	100	93.4	99	100	98.6	99	99	99.3	99	100	100	100	100	100	100	100	100	100	100	100	98.6	99	99	98.3	99	94.1	99	99	100	100	100	98.3	98.3	99	100	99	100	99.3
BSU_32840	100	100	100	100	100	100	100	99	95.6	98.9	99	100	95.6	98.9	100	98.7	99	99	98.9	99	100	100	100	100	100	100	100	100	100	100	98.4	98.6	99.1	99.1	98.7	98.9	95.6	99.1	99.1	100	99.9	100	99.4	99.4	99.1	100	99.1	100	98.9
BSU_30690	100	100	100	100	100	100	100	99.5	93.5	99.5	100	100	94.6	100	100	100	99.5	100	99.5	100	100	100	100	100	100	100	100	100	100	100	100	99.5	100	100	100	100	94.1	100	100	100	100	100	99.5	99.5	100	100	100	100	100
BSU_34670	100	100	100	100	100	100	100	99.5	97.4	99.5	100	100	97.4	100	100	99	100	100	99.5	100	100	100	100	100	100	100	100	100	100	100	100	99	99.5	99.5	100	100	97.4	99.5	99.5	100	100	100	99	99	99.5	100	99.5	100	99
BSU_02410	100	100	100	100	100	100	100	98.1	94.9	98.1	98.4	100	94.9	98.7	100	98.7	99	98.4	99	99	100	100	100	100	100	99.7	100	100	100	100	99.4	99.4	99.4	99.4	99.4	98.7	94.9	99.4	99.4	100	100	100	98.7	98.7	99.4	100	99.4	100	99
BSU_14870	100	100	100	100	100	100	100	98	98.4	99.3	98.7	100	99	98.7	100	99	98.7	98.7	99.3	99.3	100	100	100	100	100	100	100	100	100	100	99.3	99.3	98.4	98.4	99.3	99	0	98.4	98.4	100	100	100	99	99	98.4	100	98.4	100	99.3
BSU_12080	100	100	100	100	100	100	100	98.5	94.2	100	100	100	93.9	99.7	100	99.7	99.7	100	99.1	99.7	100	100	100	100	100	100	100	100	100	100	100	39.1	99.1	99.1	99.1	99.7	93.8	99.1	99.1	100	100	100	97.9	97.9	99.1	100	99.1	100	99.7
BSU_14880	100	100	100	100	100	100	100	100	99.3	99.7	100	100	99.7	100	100	99.3	100	100	100	100	100	100	100	100	100	100	100	100	100	100	100	99.7	100	100	100	100	99.3	100	100	100	100	100	99.7	99.7	100	100	100	100	100
BSU_38300	100	100	100	100	100	100	100	98.2	97.4	98.9	98.9	100	97.1	98.9	100	97.8	98.9	98.9	98.5	99.6	100	100	100	100	100	100	100	100	100	100	99.6	100	98.9	98.9	99.6	98.9	97.4	98.9	98.9	100	100	100	100	100	98.9	100	98.9	100	98.9
BSU_24850	100	100	100	100	100	100	100	0	97.8	100	100	100	97.8	100	100	99.4	100	100	99.4	99.4	100	100	100	100	100	100	100	100	100	100	100	99.4	99.4	99.4	99.7	100	97.8	99.4	99.4	100	100	100	99.4	99.4	99.4	100	99.4	100	100
BSU_06170	100	100	100	100	100	100	100	98.4	95.9	98.8	98.1	100	94.7	98.1	100	98.4	98.4	98.1	96.9	98.4	100	100	100	100	100	100	100	100	100	100	98.1	98.8	98.4	98.4	98.1	98.1	95	98.4	98.4	100	100	100	99.4	99.4	98.4	100	98.4	100	98.1
BSU_05860	100	100	100	100	100	100	100	96.3	90.3	98.7	98	100	91	96.3	100	97.7	98	98	97.3	96.7	100	100	100	100	100	94.6	100	100	100	100	100	97.3	97	97	99.3	96.3	92	97	97	100	100	100	97	97	97	100	97	100	99
BSU_07990	100	100	100	100	100	100	100	98.6	93.4	99.3	100	100	93.7	100	100	97.9	97.2	100	0	99.3	100	100	100	100	100	100	100	100	100	100	99	97.6	99	99	99	99	94.1	99	99	100	100	100	98.3	98.3	99	100	99	100	99.3
BSU_29360	100	100	100	100	100	100	100	100	97.1	99.6	100	100	96.7	99.6	100	100	99.6	100	100	100	100	100	100	100	100	100	100	100	100	100	100	99.2	43.3	43.3	99.6	99.2	43.3	43.3	43.3	100	100	100	43.3	43.3	43.3	100	43.3	100	99.6
BSU_29380	100	100	100	100	100	100	100	99.3	94.8	98.9	99.3	100	95.2	98.9	100	99.6	98.9	99.3	99.6	100	100	100	100	100	100	100	100	100	100	100	99.3	97.8	0	0	99.6	100	94.4	0	0	100	100	100	0	0	0	100	0	100	99.6
BSU_29340	100	100	100	100	100	100	100	100	96.1	99.6	99.6	100	95.8	100	100	99.6	100	99.6	100	100	100	100	100	100	100	100	100	100	100	100	100	99.2	56.2	56.2	99.6	100	55.8	56.2	56.2	100	100	100	56.2	56.2	56.2	100	56.2	100	99.6
BSU_29350	100	100	100	100	100	100	100	99.1	94.3	98.7	99.1	100	93.6	98.3	100	99.6	98.3	99.1	99.6	99.6	100	100	100	100	100	100	100	100	100	100	99.1	98.7	30.8	30.8	98.7	99.1	31.3	30.8	30.8	100	100	100	30.8	30.8	31.5	100	30.8	100	99.1
BSU_39350	100	100	100	100	100	100	100	0	98	99.4	99.2	100	97.4	99.4	100	0	99.4	99.2	0	99.6	100	100	100	100	100	100	100	100	100	100	100	99.6	0	0	99.4	99.4	98	0	0	100	100	100	99.8	99.8	0	100	0	100	100
BSU_39390	100	100	100	100	100	100	100	64.7	96.4	99.8	99.4	100	96.4	99.8	100	64.5	99.4	99.4	64.5	99.8	100	100	100	100	100	100	100	100	100	100	99.4	99.6	64.5	64.7	99.2	99.8	96.4	64.7	64.7	100	100	100	99.4	99.4	64.7	100	64.7	100	99.4
BSU_29620	100	100	100	100	100	100	100	98.9	95.5	100	99.6	100	95.5	100	100	100	99.6	99.6	99.3	100	100	100	100	100	100	100	100	100	100	100	100	99.6	99.6	99.6	100	100	95.1	99.6	99.6	100	100	100	99.3	99.3	99.6	100	99.6	100	100
BSU_28150	100	100	100	100	100	100	100	100	97.8	99.4	99.4	100	97.4	99.4	100	99.4	99.4	99.4	99.7	99.7	100	100	100	100	100	100	100	100	100	100	100	99.4	99	99	99.4	99.4	97.1	99	99	100	100	100	99	99	99	100	99	100	99.4
BSU_17150	100	100	100	100	100	100	100	0	97.6	99.5	100	100	76.4	100	100	0	100	100	0	99.8	100	100	100	100	100	100	100	100	100	100	100	0	0	0	99.8	100	0	0	0	100	100	100	99.5	99.5	0	100	0	100	100
BSU_18230	100	100	100	100	100	100	100	99.3	94.6	99	99	100	94.6	99	100	99	99	99	98.7	99.3	100	100	100	100	100	100	100	100	100	100	100	99	99	99	100	99	94	99	99	100	100	100	99	99	99	100	99	100	99.3
BSU_38020	100	100	100	100	100	100	100	99.6	98.5	99.6	99.6	100	99.3	99.6	100	99.6	99.6	99.6	99.6	99.6	100	100	100	100	100	100	100	100	100	100	100	99.6	99.3	99.3	99.6	99.6	98.9	99.3	99.3	100	100	100	99.6	99.6	99.3	100	99.3	100	99.6
BSU_37780	100	100	100	100	100	100	100	99.2	97.7	99.4	99.2	100	97.9	99.6	100	99.4	100	99.2	99.2	99.4	100	100	100	100	100	100	100	100	100	100	100	99.4	99.6	99.6	99.6	99.6	97.9	99.6	99.6	100	100	100	99.2	99.2	99.6	100	99.6	100	99.4
BSU_03210	100	100	100	100	100	100	100	99.8	99.4	100	100	100	99.2	100	100	100	100	100	99.6	100	100	100	100	100	100	100	100	100	100	100	100	99.8	100	100	100	100	99.4	100	100	100	100	100	100	100	100	100	100	100	100
BSU_00790	100	100	100	100	100	100	100	98.8	95.2	100	99.4	100	96.4	99.4	100	100	99.4	99.4	100	100	100	100	100	100	100	100	100	100	100	100	100	100	99.4	99.4	99.4	99.4	96.4	99.4	99.4	100	100	100	100	100	99.4	100	99.4	100	99.4
BSU_18560	100	100	100	100	100	100	100	0	92.4	96.8	96.5	100	92.9	96.5	100	96.2	96.5	96.5	96.5	100	100	100	100	100	100	100	100	100	100	100	95.9	96.5	0	0	95.6	96.5	92.7	0	0	100	100	100	96.5	96.5	0	100	0	100	95.9
BSU_32260	100	100	100	100	100	100	100	99.8	99.5	100	100	100	99.8	100	100	100	100	100	100	99.8	100	100	100	100	100	100	100	100	100	100	100	99.5	99.8	99.8	100	100	99.8	99.8	99.8	100	100	100	99.8	99.8	99.8	100	99.8	100	100
BSU_32240	100	100	100	100	100	100	100	99.7	98.1	99.4	100	100	98.1	99.4	100	99	100	100	99.7	100	100	100	100	100	100	100	100	100	100	100	99.7	99.4	99.7	99.7	100	99.4	97.7	99.7	99.7	100	100	100	100	100	99.7	100	99.7	100	99.7
BSU_21910	100	100	100	100	100	100	100	99.7	98.3	99.3	99.7	100	98.3	100	100	99.7	100	99.7	99.7	100	100	100	100	100	100	100	100	100	100	100	99.7	99.3	99	99	100	100	98	99	99	100	100	100	99	99	99	100	99	100	99.7
BSU_22620	100	100	100	100	100	100	100	99.4	97.8	100	99.2	100	97.8	99.7	100	99.2	99.7	99.2	99.4	98.6	100	100	100	100	100	97.2	100	100	100	100	100	98.6	99.4	99.4	100	99.7	97.8	99.4	99.4	100	100	100	98.6	98.6	99.4	100	99.4	100	99.7
BSU_32480	100	100	100	100	100	100	100	97.3	91.8	99.5	99.5	100	92.6	99.5	100	99.6	99.5	99.5	98.7	98	100	100	100	100	100	100	100	100	100	100	99.6	98.1	98.8	98.8	98.9	99.6	90.2	98.8	98.8	100	100	100	98.3	98.3	98.8	100	98.8	100	99.6
BSU_32490	100	100	100	100	100	100	100	97.1	87	99.6	94.6	100	86.6	94.6	100	98.9	94.6	94.6	96.8	96.8	100	100	100	100	100	100	100	100	100	100	99.6	97.5	97.1	97.1	95.3	99.6	86.6	97.1	97.1	100	100	100	96	96	97.1	100	97.1	100	99.6
BSU_32470	100	100	100	100	100	100	100	95.4	87.9	100	96	100	89.6	96	100	95.4	96	96	94.8	96.5	100	100	100	100	100	100	100	100	100	100	96.5	96	96	96	96	96	83.1	96	96	100	100	100	94.8	94.8	96	100	96	100	96.5
BSU_22060	100	100	100	100	100	100	100	65.2	97.3	100	99.5	100	97	99.3	100	99.3	99.3	99.5	99.5	99.1	100	100	100	100	100	100	100	100	100	100	99.3	65	99.5	99.5	99.5	99.3	97.3	99.5	99.5	100	100	100	99.1	99.1	99.5	100	99.5	100	99.3
BSU_29990	100	100	100	100	100	100	100	99.8	98.4	99.8	99.3	100	98.4	99.5	100	99.8	99.5	99.3	99.5	99.5	100	100	100	100	100	100	100	100	100	100	99.8	100	99.8	99.8	99.5	99.5	98.4	99.8	99.8	100	100	100	99.8	99.8	43.5	100	99.8	100	100
BSU_06370	100	100	100	100	100	100	100	98.6	99.5	99.5	98.9	100	98.4	98.9	100	98.6	98.9	98.9	98.6	99.8	100	100	100	100	100	100	100	100	100	100	99.8	98.9	98.6	98.6	99.3	98.9	98.4	98.6	98.4	100	100	100	99.1	99.1	98.6	100	98.6	100	99.3
BSU_37940	100	100	100	100	100	100	100	99.8	94.5	99.8	99.8	100	94.5	99.5	100	99.5	99.8	99.8	99.1	99.3	100	100	100	100	100	100	100	100	100	100	99.5	99.8	99.8	99.8	99.8	99.5	95	99.8	99.8	100	100	100	99.8	99.8	99.8	100	99.8	100	99.8
BSU_32440	100	100	100	100	100	100	100	99.5	94.2	100	98.4	100	94.2	98.4	100	99.3	98.4	98.4	99.3	98.8	100	100	100	100	100	100	100	100	100	100	99.5	98.6	96.7	96.7	99.3	98.4	93.7	96.7	96.7	100	100	100	98.8	98.8	96.7	100	96.7	100	99.5
BSU_32430	100	100	100	100	100	100	100	97.3	94.4	100	99.1	100	94.7	99.3	100	99.3	99.3	99.1	98.4	97.8	100	100	100	100	100	100	100	100	100	100	98	98.7	99.1	99.1	98.9	99.3	94	99.1	99.1	100	100	100	98	98	99.1	100	99.1	100	98
BSU_29130	100	100	100	100	100	100	100	99.8	99.3	100	100	100	99.5	100	100	99.8	99.8	100	99.8	100	100	100	100	100	100	100	100	100	100	100	99.8	99.8	100	100	100	99.8	99.3	100	100	100	100	100	99.8	99.8	100	100	100	100	99.8
BSU_30830	100	100	100	100	100	100	100	99.4	94.3	99.8	99.8	100	93.8	99.8	100	99.4	99.6	99.8	99.4	99.6	100	100	100	100	100	100	100	100	100	100	99.8	99.8	99.8	99.8	99.8	99.8	94.5	99.8	99.8	100	100	100	98.9	98.9	99.8	100	99.8	100	99.6
BSU_31990	100	100	100	100	100	100	100	99	92.5	99	100	100	92.5	100	100	98.2	100	100	99	99.7	100	100	100	100	100	100	100	100	100	100	99	98.7	99	99	99.5	99.5	92.2	99	99	100	100	100	99	99	99	100	99	100	99.5
BSU_05070	100	100	100	100	100	100	100	0	0	0	0	100	97.2	0	100	0	0	0	0	0	100	100	100	100	100	100	100	100	100	100	0	0	0	0	0	0	0	0	0	100	100	100	100	100	0	100	0	100	0
BSU_31970	100	100	100	100	100	100	100	99	93.3	99.4	99	100	93.6	99.4	100	97.8	99.4	99	98.7	100	100	100	100	100	100	100	100	100	100	100	99.7	99.4	99	99	100	99.4	93.9	99	99	100	100	100	99.7	99.7	99	100	99	100	100
BSU_34870	100	100	100	100	100	100	100	99.2	98	99.6	99.6	100	96.8	99.2	100	99.6	99.6	99.6	99.6	99.6	100	100	100	100	100	100	100	100	100	100	100	98.4	99.2	99.2	99.2	99.6	98	99.2	99.2	100	100	100	99.6	99.6	99.2	100	99.2	100	99.6
BSU_34890	100	100	100	100	100	100	100	99.5	93.4	95.8	98.1	100	93.4	98.1	100	99.5	98.1	98.1	99.5	98.6	100	100	100	100	100	100	100	100	100	100	100	98.6	97.6	97.6	97.2	98.6	93.9	97.6	97.6	100	100	100	99.5	99.5	97.6	100	97.6	100	98.1
BSU_34900	100	100	100	100	100	100	100	99.5	97.9	99.5	99.5	100	97.9	99.5	100	99	99.5	99.5	100	99.5	100	100	100	100	100	100	100	100	100	100	100	99	99.5	99.5	99.5	99.5	96.9	99.5	99.5	100	100	100	99.5	99.5	99.5	100	99.5	100	99.5
BSU_22660	0	0	0	0	0	0	0	0	0	0	0	0	0	0	0	0	0	0	0	0	0	0	0	0	0	0	0	0	0	0	0	0	0	0	0	0	0	0	0	0	0	0	0	0	0	0	0	0	0
BSU_24080	100	100	100	100	100	100	100	99.7	99.2	99.7	100	100	99.2	100	100	100	100	100	99.7	100	100	100	100	100	100	100	100	100	100	100	100	100	100	100	100	100	99.2	100	100	100	100	100	100	100	100	100	100	100	100
BSU_29600	100	100	100	100	100	100	100	99.6	97.1	99.8	100	100	97.1	99.8	100	100	99.8	100	99.8	99.8	100	100	100	100	100	100	100	100	100	100	100	100	100	100	99.8	99.8	97.1	100	100	100	100	100	100	100	100	100	100	100	99.8
BSU_26690	100	100	100	100	100	100	100	97.5	49.2	97.5	97.5	100	49.2	97.5	100	97.3	97.3	97.5	49.2	97.3	100	100	100	100	100	100	100	100	100	100	97.7	49.2	96.4	96.4	97.5	97	49.2	96.4	96.4	100	100	100	96.8	96.8	96.4	100	96.4	100	97.7
BSU_26710	100	100	100	100	100	100	100	0	0	99.6	99.2	100	0	99.2	100	0	99.2	99.2	98	99.2	100	100	100	100	100	100	100	100	100	100	99.2	0	99.2	0	99.2	100	0	99.2	99.2	100	100	100	98.8	98.8	99.2	100	99.2	100	99.2
BSU_26700	100	100	100	100	0	100	100	99.1	0	100	100	100	0	100	100	99.1	100	100	100	100	100	100	100	100	100	100	100	100	100	100	100	0	100	100	100	100	0	100	100	100	100	100	100	100	100	100	100	100	100
BSU_38550	60.8	100	100	100	100	100	100	100	98.3	100	100	100	98.3	100	100	100	100	100	100	99.7	100	100	100	100	100	100	100	100	100	100	100	100	100	100	100	100	98.1	100	100	100	100	100	100	100	100	100	100	100	100
BSU_02390	100	100	100	100	100	100	100	99.4	94.9	99.4	100	100	94.4	99.4	100	99.4	100	100	99.7	99.4	100	100	100	100	100	100	100	100	100	100	98.6	99.4	99.4	99.4	99.4	99.4	94.9	99.4	99.4	100	100	100	99.2	99.2	99.4	100	99.4	100	99.4
BSU_00090	100	100	100	100	100	100	100	100	99.6	100	100	100	99.4	100	100	100	100	100	100	100	100	100	100	100	100	100	100	100	100	100	100	100	99.8	99.8	100	100	0	99.8	99.8	100	100	100	100	100	99.8	100	99.8	100	100
BSU_39700	100	100	100	100	100	100	100	99.7	98.3	99.4	99.4	100	97.7	99.7	100	99.1	99.7	99.4	99.7	99.7	100	100	100	100	100	100	100	100	100	100	99.7	99.4	99.7	99.7	99.4	99.7	97.7	99.7	99.7	100	100	100	100	100	99.7	100	99.7	100	99.7
BSU_10850	100	100	100	100	100	100	100	97.7	95	97.1	97.1	100	95.9	98.8	100	98.2	98.2	97.1	98	96.5	100	100	100	100	100	100	100	100	100	100	98	97.1	96.5	96.5	98.2	98.8	95.3	96.5	96.5	100	100	100	98.2	98.2	96.5	100	96.5	100	98
BSU_39810	100	100	100	100	100	100	100	51.6	97	99.8	99.1	100	97.6	98.9	100	51.4	99.1	99.1	99.6	99.8	100	100	100	100	100	100	100	100	100	100	99.3	98.9	37.4	37.4	99.8	99.1	97	37.4	37.4	100	100	100	99.8	99.8	37.2	100	37.4	100	99.3
BSU_06230	100	100	100	100	100	100	100	99.6	97	99.6	99.4	100	97.7	99.4	100	100	100	99.4	99.8	99.4	100	100	100	100	100	100	100	100	100	100	100	99.8	99.6	99.6	99.6	99.6	97.5	99.6	99.6	100	100	100	99.4	99.4	99.6	100	99.6	100	99.4
BSU_39710	100	100	100	100	100	100	100	0	97	99.1	99.5	100	96.3	99.1	100	0	99.1	99.5	99.8	99.1	100	100	100	100	100	100	100	100	100	100	99.1	99.1	98.6	98.6	99.3	99.1	96.8	98.6	98.6	100	100	100	99.3	99.3	98.6	100	98.6	100	99.1
BSU_22870	100	100	100	100	100	100	100	97.4	94.6	97.7	98.9	100	94.8	97.4	100	97.1	97.7	98.9	97.1	98.3	100	100	100	100	100	100	100	100	100	100	99.7	97.7	97.4	97.4	98.3	97.4	96.8	97.4	97.4	100	100	100	98	98	97.4	100	97.4	100	99.7
BSU_28270	100	100	100	100	100	100	100	98.9	97.8	98.9	99.7	100	98.6	100	100	99.7	99.5	99.7	98.9	99.5	100	100	100	100	100	100	100	100	100	100	100	98.9	98.9	98.9	99.5	100	98.4	98.9	98.9	100	100	100	98.9	98.9	35.8	100	98.9	100	99.5
BSU_28260	100	100	100	100	100	100	100	99.8	99.4	99.8	100	100	99.4	100	100	100	100	100	100	100	100	100	100	100	100	100	100	100	100	100	100	99.6	100	100	100	100	99.4	100	100	100	100	100	99.6	99.6	100	100	100	100	100
BSU_28250	100	100	100	100	100	100	100	99	97.5	99.5	98.5	100	97.5	98.5	100	99	98.5	98.5	99.5	98.5	100	100	100	100	100	100	100	100	100	100	100	99	99.5	99.5	98	98.5	97.5	99.5	99.5	100	100	100	99	99	99.5	100	99.5	100	100
BSU_28280	100	100	100	100	100	100	100	98.5	98.1	98.6	100	100	98.6	99.4	100	99	99.6	100	98.6	98.8	100	100	100	100	100	100	100	100	100	100	100	99.6	98.8	98.8	99	99.4	98.5	98.8	98.8	100	100	100	99.2	99.2	98.8	100	98.8	100	99.6
BSU_39370	100	100	100	100	100	100	100	0	95.5	98.6	98.3	100	96	97.9	100	98.1	98.1	98.3	98.1	98.8	100	100	100	100	100	100	100	100	100	100	99	97.9	0	0	98.8	97.9	95.2	0	0	100	100	100	98.1	98.1	0	99.8	0	100	99.5
BSU_28290	100	100	100	100	100	100	100	99.7	100	100	100	100	99.7	99.7	100	100	99.7	100	99.7	100	100	100	100	100	100	100	100	100	100	100	100	100	100	100	99.7	99.7	99.7	100	100	100	100	100	99.7	99.7	100	100	100	100	99.4
BSU_31200	100	100	100	100	100	100	100	95.3	88.4	98.1	96.9	100	89.3	97.5	100	97.9	97.7	96.9	94.6	96.6	100	100	100	100	100	100	100	100	100	100	100	97.7	97.9	97.9	97.7	97.5	89.3	97.9	97.9	100	100	100	99	99	97.9	100	97.9	100	97.5
BSU_07940	100	100	100	100	100	100	100	100	99.3	100	100	100	99.3	99.6	100	100	100	100	100	99.3	100	100	100	100	100	100	100	100	100	100	99.3	100	100	100	100	99.3	99.3	100	100	100	100	100	100	100	100	100	100	100	100
BSU_14210	100	100	100	100	100	100	100	99.6	97.8	100	100	100	97	100	100	99.6	100	100	99.6	100	100	100	100	100	100	100	100	100	100	100	100	100	100	100	100	100	97	100	100	100	100	100	100	100	100	100	100	100	100
BSU_26640	100	100	100	100	100	100	100	98.6	0	99.4	99.7	100	0	99.4	100	98	98.8	99.7	0	99.7	100	100	100	100	100	100	100	100	100	100	99.7	0	98.8	98.8	98.8	99.4	0	98.8	98.8	100	100	100	98.8	98.8	98.8	100	98.8	100	99.7
BSU_14510	100	100	100	100	100	100	100	99.5	100	100	100	100	100	100	100	100	100	100	100	100	100	100	100	100	100	100	100	100	100	100	100	100	100	100	100	100	100	100	100	100	100	100	100	100	100	100	100	100	100
BSU_31090	100	100	100	100	100	100	100	99.5	97.7	99.5	99.5	100	97.7	99.5	100	99.5	99.5	99.5	99.5	99.5	100	100	100	100	100	100	100	100	100	100	100	99.1	99.5	99.5	99.1	99.5	97.7	99.5	99.5	100	100	100	99.5	99.5	99.5	100	99.5	100	99.5
BSU_31100	100	100	100	100	100	100	100	99.8	96.2	99.3	99.8	100	95.7	99.8	100	99.8	99.8	99.8	99.1	99.3	100	100	100	100	100	100	100	100	100	100	100	99.3	99.8	99.8	98.4	99.8	96	99.8	99.8	100	100	100	99.8	99.8	99.8	100	99.8	100	99.8
BSU_13500	100	100	100	100	100	100	100	100	97.3	100	100	100	97.1	100	100	100	100	100	100	99.6	100	100	100	100	100	100	100	100	100	100	100	99.6	100	100	100	100	97.3	100	100	100	100	100	100	100	100	100	100	100	100
BSU_07080	100	100	100	100	100	100	100	98	92.7	0	98.5	100	92.2	98.3	100	0	98.3	98.5	0	98.8	100	100	100	100	100	100	100	100	100	100	98.2	98	98	98	98.6	98.3	92.7	98	98	100	100	100	98.6	98.6	98	100	98	100	98.6
BSU_34130	100	100	100	100	100	100	100	99	96.1	99	100	100	96.7	100	100	99	98.4	100	98.8	99	100	100	100	100	100	100	100	100	100	100	98.4	99.1	99	99	98.7	99.9	96.7	99	99	100	100	100	99.4	99.4	99	100	99	100	99.1
BSU_02810	100	100	100	100	100	100	100	98.8	94.6	99.4	98.2	100	0	99.4	100	98.8	98.8	98.2	98.2	99.4	100	100	100	100	100	100	100	100	100	100	100	98.2	98.2	98.2	98.2	99.4	94	98.2	98.2	100	100	100	96.4	96.4	98.2	100	98.2	100	98.2
BSU_31220	100	100	100	100	100	100	100	98.3	95.1	99.1	98.4	99.9	95.4	99	99.9	99	99	98.4	32	98.7	100	100	100	100	100	100	100	99.9	100	100	99.1	99	99	99	99.4	99	94.9	99	99	100	100	99.9	98.8	98.8	32.4	100	32.4	99.9	99
BSU_06990	100	100	100	100	100	100	100	27	98.6	98.3	98.3	100	98.3	98	100	27	98.6	98.3	98	98.6	100	100	100	100	100	100	100	100	100	100	98.6	98.6	99	99	99	98.6	97	99	99	100	100	100	98.6	98.6	99	100	99	100	98.6
BSU_07110	100	100	100	100	99.7	100	100	58.9	98.1	98.7	99.4	100	98.4	98.7	100	99.7	98.7	99.4	99.7	98.4	100	100	100	99.7	99.7	100	100	100	100	100	100	98.7	99.7	99.7	98.4	98.7	98.1	99.7	99.7	100	100	100	98.7	98.7	99.7	100	99.7	100	99.4
BSU_06970	100	100	100	100	100	100	100	98.8	97	99.8	99.1	100	97	98.8	100	98.8	99.1	99.1	99.5	99.8	100	100	100	100	100	100	100	100	100	100	98.6	98.4	99.1	99.1	99.3	98.6	96.7	99.1	99.1	100	100	100	98.1	98.1	99.1	100	99.1	100	98.6
BSU_06980	100	100	100	100	100	100	100	99.7	97.7	99.7	100	100	97.7	100	100	99	100	100	99.3	99.7	100	100	100	100	100	100	100	100	100	100	100	100	31.6	31.6	99.7	100	98.1	31.6	31.6	100	100	100	99.7	99.7	31.6	100	31.6	100	100
BSU_03050	100	100	100	100	100	100	100	99.7	98.1	99.4	99.4	100	97.8	99.4	100	99.7	99.4	99.4	99.7	99.4	100	100	100	100	100	100	100	100	100	100	99.7	99.4	99.7	99.7	98.8	99.4	97.8	99.7	99.7	100	100	100	99.1	99.1	99.7	100	99.7	100	100
BSU_38370	100	100	100	100	100	100	100	100	98.4	99.2	97.6	100	98.4	99.2	100	100	97.6	97.6	100	99.2	100	100	100	100	100	100	100	100	100	100	99.2	100	99.2	99.2	100	99.2	98.4	99.2	99.2	100	100	100	99.2	99.2	99.2	100	99.2	100	97.6
BSU_26940	100	100	100	100	100	100	100	0	0	98.4	99.2	100	0	99.2	100	99.2	99.2	99.2	98.4	98.4	100	100	100	100	100	100	100	100	100	100	99.2	96.9	100	100	99.2	99.2	0	100	100	100	100	100	100	100	100	100	100	100	99.2
BSU_23930	100	100	100	100	100	100	100	97.1	87.9	97.1	99.3	100	87.1	100	100	97.1	100	99.3	95.5	97.1	100	100	100	100	100	100	100	100	100	100	100	95.7	95.7	95.7	100	100	88.6	95.7	95.7	100	100	100	95	95	95.7	100	95.7	100	100
BSU_40860	100	100	100	100	100	100	100	96.8	94.4	96.8	96.8	100	93.7	99.2	100	96	96.8	96.8	96	100	100	100	100	100	100	100	100	100	100	100	100	99.2	96.8	96.8	100	99.2	94.4	96.8	96.8	100	100	100	99.2	99.2	96.8	100	96.8	100	100
BSU_07160	100	100	100	100	100	100	100	33.1	96.7	100	100	100	96.7	98.3	100	99.2	98.3	100	98.3	100	100	100	100	100	100	100	100	100	100	100	100	100	100	100	100	100	96.7	100	100	100	100	100	100	100	100	100	100	100	100
BSU_32660	100	100	100	100	100	100	100	95.3	92.1	96.1	32.2	100	0	96.1	100	33.1	33.1	32.2	0	99.2	100	100	100	100	100	100	100	100	100	100	100	94.5	94.5	94.5	32.2	96.1	92.1	94.5	94.5	100	100	100	32.2	32.2	94.5	100	94.5	100	32.2
BSU_15900	100	100	100	100	100	100	100	99.7	97.5	99.7	99.4	100	97.5	99.4	100	99.4	99.4	99.4	99.4	99.7	100	100	100	100	100	100	100	100	100	100	99.4	98.7	99.4	99.4	100	99.4	97.2	99.4	99.4	100	100	100	99.4	99.4	99.4	100	99.4	100	99.4
BSU_19690	0	0	100	100	100	100	100	99.7	97.7	99.7	99.8	100	97.9	100	100	99.6	100	99.8	99.4	99.8	100	100	100	100	100	100	100	100	100	100	99.8	100	99.2	99.2	99.6	100	97.9	99.2	99.2	100	100	100	99.6	99.6	99.2	100	99.2	100	99.8
BSU_34640	100	100	100	100	100	100	100	100	97.4	100	100	100	96.9	100	100	100	100	100	99	100	100	100	100	100	100	100	100	100	100	100	100	99	99	99	100	100	97.9	99	99	100	100	100	99.5	99.5	99	100	99	100	99.5
BSU_10870	100	100	100	100	100	100	100	99.1	89.7	99.5	98	100	90.6	97.5	100	99.1	92.1	98	99.1	98	100	100	100	100	100	100	100	100	100	100	92.1	97.7	98.5	98.5	98.9	98	90.1	98.5	98.5	100	100	100	98.5	98.5	98.5	100	98.5	100	93.1
BSU_37040	100	100	100	100	100	100	100	99.7	98.1	100	100	100	98.1	100	100	100	100	100	100	99.7	100	100	100	100	100	100	100	100	100	100	100	100	100	100	100	100	98.1	100	100	100	100	100	100	100	100	100	100	100	100
BSU_08180	100	100	100	100	100	100	100	98.9	98.4	99.3	99.3	100	99.1	99.3	100	99.1	99.3	99.3	99.3	99.6	100	100	100	100	100	100	100	100	100	99.8	100	99.3	99.1	99.1	99.3	99.1	33.1	99.1	99.1	100	100	100	99.1	99.1	99.1	100	99.1	100	99.3
BSU_04000	100	100	100	100	100	100	100	99.7	97.7	100	99.2	100	97.7	99.7	100	99.7	98.9	99.2	99.4	99.4	100	100	100	100	100	100	100	100	100	100	100	100	100	100	100	99.7	97.7	100	100	99.7	100	100	99.2	99.2	100	100	100	100	98.9
BSU_31290	100	100	100	100	100	100	100	98.2	94	97.7	98.2	100	92.9	98.4	100	98.2	98.6	98.2	98.9	98.2	100	100	100	100	100	100	100	100	100	100	99.1	97.5	47.8	47.8	98.9	98.6	94	47.8	47.8	100	100	100	98.4	98.4	47.8	100	47.8	100	98.6
BSU_23560	100	100	100	100	100	100	100	100	96.2	100	100	100	97	100	100	100	100	100	99.8	99.8	100	100	100	100	100	100	100	100	100	100	100	96.6	99.8	99.8	100	100	96.2	99.8	99.8	100	100	100	99.8	99.8	99.8	100	99.8	100	99.8
BSU_31580	100	100	100	100	100	100	100	100	97.3	99.8	100	100	97.5	99.6	100	99.8	99.8	100	100	99.8	100	100	100	100	100	100	100	100	100	100	99.6	100	100	100	99.6	100	97.5	100	100	100	100	100	99.6	99.6	100	100	100	100	100
BSU_40850	100	100	100	100	100	100	100	96.7	64.7	98.9	98.9	100	63.6	98.4	100	97.8	98.9	98.9	97.8	98.9	100	100	100	100	100	100	100	100	100	100	98.9	96.7	96.7	96.7	99.5	98.4	65.5	96.7	96.7	100	100	100	98.9	98.9	96.7	100	96.7	100	98.9
BSU_05870	100	100	100	100	100	100	100	55.9	89.8	97.1	98.7	100	90.5	97.5	100	97.5	97.5	98.7	97.5	96.5	100	100	100	100	100	57.6	100	100	100	100	96.8	97.5	57.6	57.6	97.8	97.5	90.2	57.6	57.6	100	100	100	97.1	97.1	57.6	100	57.6	100	100
BSU_12020	100	100	100	100	100	100	100	55.1	85.1	99	99	100	84.4	99	100	96.5	98.7	99	96.5	99.7	100	100	100	100	100	100	100	100	100	100	99	100	99.7	99.7	99.7	99	85.1	99.7	99.7	100	100	100	99.7	99.7	99.7	100	99.7	100	99
BSU_35790	100	100	100	100	100	100	100	94.3	95.3	98.1	99.4	100	94.9	99.4	100	98.4	98.4	99.4	98.4	99.4	100	100	100	100	100	100	100	100	100	100	99.7	98.7	98.4	98.4	100	99.4	94.3	98.4	98.4	100	100	100	97.5	97.5	98.4	100	98.4	100	98.4
BSU_12350	100	100	100	100	100	100	100	99.6	94.6	99.6	100	100	92.8	100	100	99.3	99.6	100	99.3	99.6	100	100	100	100	100	100	100	100	100	100	100	98.9	99.3	99.3	99.3	100	93.9	99.3	99.3	100	100	100	99.6	99.6	99.3	100	99.3	100	100
BSU_12010	100	100	100	100	40.3	100	100	40.3	90.3	98.8	99.2	100	90.8	99.2	100	99.5	98.6	99.2	97.7	99.4	100	100	100	100	100	100	100	100	100	100	99.4	99.2	99.4	99.4	99.2	99.4	91.3	40.3	40.3	100	100	100	99.4	99.4	99.4	100	99.4	100	99.4
BSU_18260	100	100	100	100	100	100	100	99.2	96.6	99.7	99.2	100	96.6	99.7	100	99.5	99.2	99.2	98.7	97.9	100	100	100	100	100	100	100	100	100	100	100	99.2	99.5	99.5	99.5	99.7	96.6	99.5	99.5	100	100	100	99.5	99.5	99.5	100	99.5	100	99.7
BSU_18240	100	100	100	100	100	100	100	98.6	93.2	98.9	99.5	100	93.5	99.5	100	99.5	99.1	99.5	99.1	99.8	100	100	100	100	100	100	100	100	100	100	100	99.3	99.1	99.1	97.7	99.5	93.2	99.1	99.1	100	100	100	99.3	99.3	99.1	100	99.1	100	99.5
BSU_18239	100	100	100	100	100	100	100	100	94.5	95.9	95.9	100	94.5	95.9	100	97.3	97.3	95.9	97.3	95.9	100	100	100	100	100	100	100	100	100	100	100	95.9	98.6	98.6	100	95.9	94.5	98.6	98.6	100	100	100	95.9	95.9	98.6	100	98.6	100	98.6
BSU_18210	100	100	100	100	100	100	100	98.6	95.3	99.4	99	100	95.9	99	100	99.4	99.2	99	99	99	100	100	100	100	100	100	100	100	100	100	100	99.2	98.8	98.8	99.4	99	95.5	98.8	98.8	100	100	100	99.4	99.4	98.8	100	98.8	100	99.2
BSU_24130	100	100	100	100	100	100	100	98.9	95.6	99.6	99.6	100	95.6	99.6	100	99.4	99.6	99.6	99.4	99.4	100	100	100	100	100	100	100	100	100	100	99.8	99.2	99.4	99.4	99.4	99.6	95.1	99.4	99.4	100	100	100	99.8	99.8	99.4	100	99.4	100	99.4
BSU_24120	100	100	100	100	100	100	100	99.3	96.7	98.7	99.3	100	96.3	98.7	100	98	98.7	99.3	99	99.3	100	100	100	100	100	100	100	100	100	100	99.3	98.7	99.3	99.3	99.3	98.7	96.3	99.3	99.3	100	100	100	99	99	99.3	100	99.3	100	98.7
BSU_24140	100	100	100	100	100	100	100	98.7	95.9	98.4	99.5	100	94.9	99.5	100	98.4	99.5	99.5	100	99.5	100	100	100	100	100	100	100	100	100	100	100	98.7	99.7	99.7	99.2	99.5	94.9	99.7	99.7	100	100	100	97.3	97.3	99.7	100	99.7	100	99.2
BSU_12320	100	100	100	100	100	100	100	97.3	93.2	96.4	97.6	100	92.9	96.4	100	97.6	97.9	97.6	97.9	97.3	100	100	100	100	100	100	100	100	100	100	98.5	97.9	97.9	97.9	99.1	96.4	0	97.9	97.9	100	100	100	97.3	97.3	97.9	100	97.9	100	97.6
BSU_29120	100	100	100	100	100	100	100	99.4	99	99.7	99.7	100	99.7	99.7	100	99.7	99.7	99.7	99.7	99.7	100	100	100	100	100	100	100	100	100	100	99.7	99.7	99.4	99.4	99.7	99.7	99.4	99.4	99.4	100	100	100	99.7	99.7	99.4	100	99.4	100	99.7
BSU_13610	100	100	100	100	100	100	100	99	97.1	99.5	99	100	97.1	99.5	100	98.1	99.5	99	99	99	100	100	100	100	100	100	100	100	100	100	99.5	99	98.6	98.6	99	99.5	96.7	98.6	98.6	100	100	100	99	99	98.6	100	98.6	100	99
BSU_29880	100	100	100	100	100	100	100	99.6	97.3	99.8	100	100	97.5	100	100	99.8	100	100	65	99.8	100	100	100	100	100	100	100	100	100	100	100	99.6	99.6	99.6	99.8	100	97.3	99.6	99.6	100	100	100	99.8	99.8	99.6	100	99.6	100	99.6
BSU_23550	100	100	100	100	100	100	100	100	98.4	99.8	100	100	98.2	100	100	100	100	100	100	100	100	100	100	100	100	100	100	100	100	100	100	100	100	100	100	100	98.2	100	100	100	100	100	99.8	99.8	100	100	100	100	99.8
BSU_37050	99.8	99.8	99.8	99.8	99.8	99.8	99.8	99.5	98.6	99.8	99.8	99.8	98.8	99.8	99.8	99.8	99.8	99.8	99.6	99.8	99.8	99.8	99.8	99.8	99.8	99.8	99.8	99.8	99.8	99.8	99.8	99.8	99.5	99.5	99.8	99.8	98.6	99.5	99.5	99.8	99.8	99.8	99.8	99.8	99.5	99.8	99.5	99.8	99.8
BSU_29220	100	100	100	100	100	100	100	99.5	99.3	99.8	99.5	100	98.8	99.8	100	99.8	99.8	99.5	99.8	99.8	100	100	100	100	100	100	100	100	100	100	99.8	99.8	99.5	99.5	99.8	99.8	99.3	99.5	99.5	100	100	100	99.8	99.8	99.5	100	99.5	100	99.5
BSU_25070	100	100	100	100	100	100	100	100	99.5	100	100	100	99.5	100	100	100	100	100	100	100	100	100	100	100	100	100	100	100	100	100	100	100	100	100	100	100	99.5	100	100	100	100	100	100	100	100	100	100	100	99.7
BSU_00910	100	100	100	100	100	100	100	99.4	100	98.7	100	100	99.4	99.4	100	100	99.4	100	99.4	99.4	100	100	100	100	100	100	100	100	100	100	100	99.4	99.4	99.4	100	99.4	99.4	99.4	99.4	100	100	100	100	100	99.4	100	99.4	100	100
BSU_12310	100	100	100	100	100	100	100	98.5	98	98.9	99.3	100	98.3	98.9	100	98.7	99.6	99.3	99.6	99.3	100	100	100	100	100	100	100	100	100	100	99.3	98.9	0	0	99.1	98.9	98.5	0	0	100	100	100	99.3	99.3	0	100	0	100	99.3
BSU_00900	100	100	100	100	100	100	100	99.6	96.6	99.6	98.7	100	96.1	98.7	100	100	98.7	98.7	99.6	98.7	100	100	100	100	100	100	100	100	100	100	100	98.7	98.7	98.7	99.6	98.7	96.1	98.7	98.7	100	100	100	98.7	98.7	98.7	100	98.7	100	99.6
BSU_30420	100	100	100	100	100	100	100	99.1	96.1	100	100	100	99.1	100	100	99.6	100	100	99.6	100	100	100	100	100	100	100	100	100	100	100	99.6	99.6	99.6	99.6	99.6	99.6	99.1	99.6	99.6	100	100	100	99.6	99.6	99.6	100	99.6	100	99.6
BSU_09110	100	100	100	100	100	100	100	97.8	92	98.6	99.6	100	94.6	100	100	99.6	100	99.6	97.5	98.2	100	100	100	100	100	100	100	100	100	100	98.2	97.1	98.2	98.2	97.1	100	92.8	98.2	98.2	100	100	100	97.8	97.8	98.2	100	98.2	100	99.6
BSU_30450	100	100	100	100	100	100	100	99.7	98.6	99.7	99.7	100	98.3	99.7	100	99.7	99.3	99.7	99.7	100	100	100	100	100	100	100	100	100	100	100	99.7	99.7	99.7	99.7	99.3	99.7	98.6	99.7	99.7	100	100	100	99.7	99.7	99.7	100	99.7	100	99.7
BSU_09070	100	100	100	100	100	100	100	98.7	93.5	98.3	100	100	93.1	99.1	100	98.3	99.1	100	98.7	99.1	100	100	100	100	100	100	100	100	100	100	99.1	98.7	98.7	98.7	100	99.1	93.1	98.7	98.7	100	100	100	98.7	98.7	98.7	100	98.7	100	99.1
BSU_32750	100	100	100	100	100	100	100	100	97.9	99.7	100	100	97.9	100	100	100	100	100	100	100	100	100	100	100	100	100	100	100	100	100	100	100	100	100	99.7	100	97.9	100	100	100	100	100	100	100	100	100	100	100	99.7
BSU_32740	100	100	100	100	100	100	100	99.5	97.7	100	99.5	100	97.7	100	100	100	99.5	99.5	100	100	100	100	100	100	100	100	100	100	100	100	100	100	100	100	100	100	97.7	100	100	100	100	100	100	100	100	100	100	100	100
BSU_32730	100	100	100	100	100	100	100	99.6	97.4	99.3	99.6	100	97.4	100	100	99.3	99.6	99.6	100	100	100	100	100	100	100	100	100	100	100	100	99.6	99.6	99.3	99.3	99.3	100	97.4	99.3	99.3	100	100	100	99.3	99.3	99.3	100	99.3	100	100
BSU_09080	100	100	100	100	100	100	100	98.4	92.5	97.7	99.7	100	93.1	99.7	100	98.4	99	99.7	98.4	99.7	100	100	100	100	100	100	100	100	100	100	99.3	98.7	98.4	98.4	100	99	92.1	98.4	98.4	100	100	100	98.4	98.4	98.4	100	98.4	100	99.3
BSU_30410	100	100	100	100	100	100	100	99.5	55.2	99.5	98.9	100	98.9	99.8	100	99.5	99.8	98.9	99.1	99.8	100	100	100	100	100	100	100	100	100	100	100	99.3	99.5	99.5	99.8	100	98.6	99.5	99.5	100	100	100	99.3	99.3	99.5	100	99.5	100	100
BSU_30550	100	100	100	100	100	100	100	99.2	100	100	99.8	100	99.8	100	100	99.2	100	100	99.8	100	100	100	100	100	100	100	100	100	0	100	100	100	100	100	100	100	100	100	100	100	100	100	100	100	100	100	100	100	100
BSU_38950	100	100	100	100	100	100	100	98.4	96.3	98.7	98.9	100	73	98.9	100	100	98.9	98.9	98.7	98.9	100	100	100	100	100	100	100	100	100	100	98.9	74.1	98.9	98.9	98.4	98.9	96	98.9	98.9	100	100	100	98.4	98.4	98.9	100	98.9	100	99.2
BSU_38960	100	100	100	100	100	100	100	98.9	97.6	98.7	98.7	100	98.7	98.7	100	100	98.7	98.7	98.4	98.9	100	100	100	100	100	100	100	100	100	100	98.9	98.9	98.9	98.9	98.9	98.4	98.7	98.9	98.9	100	100	100	98.9	98.9	98.9	100	98.9	100	98.9
BSU_13180	100	100	100	100	100	100	100	100	98.4	99.6	100	100	98.3	99.9	100	99.7	99.9	100	99.9	99.7	100	100	100	100	100	100	100	100	100	100	99.9	99.7	99.7	99.7	100	99.9	98.3	99.7	99.7	100	100	100	99.9	99.9	99.7	100	99.7	100	99.7
BSU_21680	100	100	100	100	100	100	100	98.6	95.8	97.9	98.6	100	95.8	98.6	100	98.6	98.6	98.6	98.6	98.6	100	100	100	100	100	100	100	100	100	100	98.6	97.9	98.6	98.6	98.6	98.6	0	98.6	98.6	100	100	100	97.2	97.2	98.6	100	98.6	100	97.9
BSU_21690	100	100	100	100	100	100	100	99.4	97.2	99.4	98.9	100	97.7	98.9	100	99.4	98.9	98.9	99.4	100	100	100	100	100	100	100	100	100	100	100	100	99.4	99.4	99.4	100	98.9	0	99.4	99.4	100	100	100	99.4	99.4	99.4	100	99.4	100	98.9
BSU_18220	100	100	100	100	100	100	100	98.5	92.7	98.8	98.5	100	92.7	98.5	100	98.1	98.1	98.5	98.5	98.5	100	100	100	100	100	100	100	100	100	100	100	98.8	98.5	98.5	99.2	98.5	93.1	98.5	98.5	100	100	100	98.5	98.5	98.5	100	98.5	100	98.8
BSU_22480	100	100	100	100	100	100	100	99.3	96.4	100	100	100	96.4	99.3	100	99.3	98.5	100	98.5	98.5	100	100	100	100	100	97.8	100	100	100	100	100	98.5	99.3	99.3	100	100	96.4	99.3	99.3	100	100	100	99.3	99.3	99.3	100	99.3	100	99.3
BSU_13300	100	100	100	100	100	100	100	99.8	96.9	100	99.8	100	96.9	100	100	100	100	99.8	100	100	100	100	100	100	100	100	100	100	100	100	100	100	100	100	100	100	96.9	100	100	100	100	100	100	100	100	100	100	100	100
BSU_14670	100	100	100	100	100	100	100	98.1	97.7	98.9	100	100	97.4	100	100	98.5	100	100	98.9	100	100	100	100	100	100	100	100	100	100	100	100	98.9	98.9	98.9	98.9	100	97.4	98.9	98.9	100	100	100	98.5	98.5	98.9	100	98.9	100	99.6
BSU_34560	100	100	100	100	100	100	100	98.9	92.7	99.3	98.4	100	93.8	98.8	100	98.9	99.3	98.4	98.9	98.8	100	100	100	100	100	100	100	100	100	100	99.1	98.9	98.9	98.9	98.9	98.8	92.9	98.9	98.9	100	100	100	98.6	98.6	98.9	100	98.9	100	99.1
BSU_02840	100	100	100	100	100	100	100	48.8	92.3	98.9	98.4	100	92.7	98.8	100	98.8	98.8	98.4	48.9	98.8	100	100	100	100	100	100	100	100	100	100	100	99.1	98	98	98.6	98.8	92.7	98	98	100	100	100	98.4	98.4	98	100	98	100	98.8
BSU_39760	100	100	100	100	100	100	100	99.4	99	99.8	99.8	100	99.2	100	100	99.4	100	99.8	99.6	100	100	100	100	100	100	100	100	100	100	100	99.8	99.8	99.4	99.4	99.8	100	98.8	99.4	99.4	100	100	100	100	100	99.4	100	99.4	100	100
BSU_03982	100	100	100	100	100	100	100	100	0	0	100	100	0	100	100	100	99.3	100	100	100	100	100	100	100	100	100	100	100	100	0	0	100	100	100	100	100	97.2	100	100	100	100	100	0	100	100	100	100	100	99.3
BSU_12340	100	100	100	100	100	100	100	0	95.5	98.9	99.2	100	95.5	99.4	100	98.6	98.6	99.2	98.3	98.6	100	100	100	100	100	100	100	100	100	100	100	0	98.6	98.6	99.2	99.4	94.2	98.6	98.6	0	100	100	98.6	98.6	98.6	100	98.6	100	99.7
BSU_04340	100	100	100	100	100	100	100	31.9	98.1	99.8	100	100	98.8	100	100	31.9	100	100	31.9	99.8	100	100	100	100	100	100	100	100	100	100	99.5	99.7	99.7	99.7	100	100	98.3	99.7	99.7	100	100	31.9	99.8	99.8	99.7	100	99.7	31.9	100
BSU_02470	100	100	100	100	100	100	100	99.4	97.1	99.2	100	100	98	99.2	100	99.4	100	100	99.4	99.4	100	100	100	100	100	100	100	100	100	100	98.8	99.4	99	99	99.4	99.2	96.9	99	99	100	100	100	99.4	99.4	99	100	99	100	99.6
BSU_34350	24.3	24.3	100	100	100	100	100	99.5	40.8	99.8	99.8	99.8	97.3	99.8	99.8	99.5	99	99.8	99.5	99	100	100	100	100	100	100	100	99.8	100	100	99.8	99.8	99.8	99.8	99.8	99.8	97.8	99.8	99.8	100	100	99.8	99.2	99.2	99.8	100	99.8	99.8	99.8
BSU_03990	100	100	100	100	100	100	100	98.4	95.4	98.7	98.9	100	94.9	98.7	100	98.7	98.7	98.9	98.4	99.5	100	100	100	100	100	100	100	100	100	100	99.7	98.7	98.1	98.1	98.9	98.7	95.4	98.1	98.1	100	100	100	99.7	99.7	98.1	100	98.1	100	98.7
BSU_01780	100	100	100	100	100	100	100	99.8	99.5	99.8	99.8	100	99.5	99.8	100	99.8	99.8	99.8	99.7	99.8	100	100	100	100	100	100	100	100	100	100	99.8	99.8	99.8	99.8	99.8	99.8	99.2	99.8	99.8	100	100	100	99.8	99.8	99.8	100	99.8	100	99.8
BSU_07230	100	100	100	100	100	100	100	0	94.9	97.3	98.4	100	90.8	98.4	100	0	98.4	98.4	0	97.3	100	100	100	100	100	100	100	100	100	100	97	97.8	0	0	0	98.4	94.6	0	0	100	100	100	97.8	97.8	0	100	0	100	98.6
BSU_34910	100	100	100	100	100	100	100	97.9	94.1	98.8	98.6	100	94.4	98.6	100	97.9	98.6	98.6	98.8	98.4	100	100	100	100	100	100	100	100	100	100	100	98.1	98.8	98.8	98.6	98.6	94.6	98.8	98.8	100	100	100	98.8	98.8	98.8	100	98.8	100	98.6
BSU_19720	50.7	50.7	100	100	100	100	100	50.7	93.1	99.5	99.5	100	93.5	99.5	100	98.6	99.5	99.5	99.1	99.5	100	100	100	100	100	100	100	100	100	100	99.5	100	50.7	50.7	98.6	99.5	93.1	50.7	50.7	100	100	100	100	100	50.7	100	50.7	100	99.5
BSU_19730	47.8	47.8	100	100	100	100	100	96.5	94.3	98.3	99.1	100	93.9	100	100	99.6	99.1	99.1	96.5	99.1	100	100	100	100	100	100	100	100	100	100	99.6	99.6	97.4	97.4	99.1	100	94.8	97.4	97.4	100	100	100	99.6	99.6	97.4	100	97.4	100	100
BSU_27260	100	45.1	100	100	100	100	100	98.7	97.7	99	99.3	100	97.1	99.3	100	98.7	99.3	99.3	100	99.3	100	100	100	100	100	100	100	100	100	100	99.7	99.3	99.3	99.3	100	99.3	97.7	99.3	99.3	100	100	100	99.3	99.3	99.3	100	99.3	100	99.7
BSU_38980	100	100	100	100	100	100	100	98.6	96.7	99.5	99.5	100	96.7	99.5	100	99.5	99.5	99.5	99.5	100	100	100	100	100	100	100	100	100	100	100	100	100	99.5	99.5	100	100	96.7	99.5	99.5	100	100	100	100	100	99.5	100	99.5	100	100
BSU_38990	100	100	100	100	100	100	100	99.6	96.6	99.2	99.2	100	95	99.2	100	99.6	99.2	99.2	99.2	99.6	100	100	100	100	100	100	100	100	100	100	99.6	99.6	99.6	99.6	99.6	99.6	95.8	99.6	99.6	100	100	100	98.7	98.7	99.6	100	99.6	100	99.6
BSU_30870	100	100	100	100	100	100	100	97.5	26.5	99.4	98.7	100	26.3	98.4	100	97.5	98.4	98.7	97.5	98.4	100	100	100	100	100	100	100	100	100	100	98.4	98.7	97.5	97.5	99.7	98.1	26.3	97.5	97.5	100	100	100	98.7	98.7	97.5	100	97.5	100	98.1
BSU_33200	100	100	100	100	0	100	100	100	96.6	99.7	99.7	100	97.3	100	100	100	100	99.7	100	100	100	100	100	100	100	100	100	100	100	100	100	0	99.7	99.7	99.6	100	97.6	99.7	99.7	100	100	100	100	100	99.7	100	99.7	100	99.7
BSU_22140	100	100	100	100	100	100	100	98	94.5	99.6	97.6	100	94.1	98.4	100	97.6	98.4	97.6	97.6	98.4	100	100	100	100	100	100	100	100	100	100	98.4	98.4	97.2	97.2	98.4	98.4	92.9	97.2	97.2	100	100	100	98.4	98.4	97.2	100	97.2	100	98.8
BSU_04200	100	100	100	100	100	100	100	99.4	97.6	100	100	100	97	99.4	100	0	100	100	100	100	100	100	100	100	100	100	100	100	100	100	100	100	100	100	100	100	97.6	100	100	100	100	100	99.4	99.4	100	100	100	100	100
BSU_32530	100	100	100	100	100	100	100	96.8	92	97.3	99.3	100	92.2	97.3	100	97.3	99.3	99.3	97.3	97.6	100	100	100	100	100	100	100	100	100	100	99.8	97.3	96.6	96.6	96.6	99.8	91.5	96.6	96.6	100	100	100	97.1	97.1	96.6	100	96.6	100	99.8
BSU_13020	0	100	100	100	100	100	100	0	90.6	99.3	99.3	100	91.3	100	100	97.6	100	99.3	0	99.3	100	100	100	100	100	100	100	100	100	100	100	99.7	0	0	99.7	100	90.9	0	0	100	100	100	98.6	98.6	0	100	0	100	99
BSU_34570	100	100	100	100	100	100	100	97.9	91.1	97.5	98	100	91.3	97.9	100	98.3	98	98	98.3	97.9	100	100	100	100	100	99.9	100	100	100	100	98.4	98.5	98.3	98.3	98	98	91.3	98.3	98.3	100	100	100	98.9	98.9	98.3	99.6	98.3	100	97.8
BSU_15180	100	100	100	100	100	100	100	99.6	97.8	100	99.8	100	97.6	100	100	100	100	99.8	100	100	100	100	100	100	100	100	100	100	100	100	100	99.8	100	100	100	100	97.8	100	100	100	100	100	100	100	100	100	100	100	100
BSU_03180	100	100	100	100	100	100	100	99.1	97.2	99.1	99.1	100	96.9	99.1	100	99.7	99.1	99.1	99.7	99.4	100	100	100	100	100	100	100	100	100	100	99.1	99.7	99.1	99.1	98.7	99.1	97.2	99.1	99.1	100	100	100	99.4	99.4	99.1	100	99.1	100	99.4
BSU_35780	100	100	100	100	100	100	100	98.8	89.5	98.6	99.3	100	89.7	99.5	100	98.6	99.1	99.3	98.9	98.8	100	100	100	100	100	100	100	100	100	100	99.2	98.5	98.8	98.8	99.9	99.5	91.2	98.8	98.8	100	100	100	98.9	98.9	98.8	100	98.8	100	99.2
BSU_39540	100	100	100	100	100	100	100	97.9	88.1	97.9	97.3	100	88.1	97.9	100	98.2	97.3	97.3	97.3	98.2	100	100	100	100	100	100	100	100	100	100	98.5	95.7	98.5	98.5	96.3	97.3	88.7	98.5	98.5	100	100	100	97	97	98.5	100	98.5	100	97
BSU_06500	100	100	100	100	100	100	100	99.4	97.4	99.4	99.7	100	97.7	99.7	100	99.7	99.7	99.7	98.8	99.7	100	100	100	100	100	100	100	100	100	100	99.7	99.7	99.4	99.4	99.7	99.7	97.7	99.4	99.4	100	100	100	99.7	99.7	99.4	100	99.4	100	99.4
BSU_10810	0	100	100	100	100	100	100	80.6	76.1	97.4	98.9	100	75.4	98.9	100	80.6	98.5	98.9	80.6	98.9	100	100	100	100	100	100	100	100	100	100	98.9	97.4	79.1	79.1	99.3	99.6	76.1	79.1	79.1	100	100	100	97.4	97.4	79.1	100	79.1	100	99.3
BSU_22130	100	100	100	100	100	100	100	99.3	97.5	100	99.3	100	97.5	98.2	100	99.3	98.2	99.3	98.9	98.5	100	100	100	100	100	100	100	100	100	100	98.2	98.9	99.3	99.3	98.5	98.2	97.5	99.3	99.3	100	100	100	98.9	98.9	99.3	100	99.3	100	98.9
BSU_11720	100	100	100	100	100	100	100	100	99.6	100	100	100	99.2	100	100	100	100	100	100	100	100	100	100	100	100	100	100	100	100	100	100	100	100	100	100	100	99.2	100	100	100	100	100	100	100	100	100	100	100	100
BSU_26800	100	100	100	100	100	100	100	0	60.5	98.6	99.4	100	60.8	99.4	100	98.8	99.1	99.4	98.8	100	100	100	100	100	100	100	100	100	100	100	98.8	0	98.6	98.6	98.8	98.8	60.5	98.6	98.6	100	100	100	96.3	96.3	98.6	100	98.6	100	98.8
BSU_08650	100	100	100	100	100	100	100	100	99.2	100	100	100	99.2	100	100	100	100	100	100	100	100	100	100	100	100	100	100	100	100	100	100	100	100	100	100	100	99.2	100	100	100	100	100	99.6	99.6	100	100	100	100	100
BSU_06470	100	100	100	100	100	100	100	99.6	98.2	100	99.6	100	97.8	99.6	100	100	99.6	99.6	99.1	100	100	100	100	100	100	100	100	100	100	100	99.6	99.1	100	100	100	99.6	98.2	100	100	100	100	100	100	100	100	100	100	100	99.1
BSU_06480	100	100	100	100	100	100	100	99.7	98.5	99.3	99.2	100	98.7	99.2	100	98.9	99.2	99.2	99.6	99.7	100	100	100	100	100	100	100	100	100	100	99.7	99.5	99.7	99.7	99.6	99.2	98.7	99.7	99.7	100	100	100	99.5	99.5	99.7	100	99.7	100	99.7
BSU_06460	100	100	100	100	100	100	100	100	98.8	100	100	100	98.8	100	100	100	100	100	100	100	100	100	100	100	100	100	100	100	100	100	100	100	100	100	100	100	98.8	100	100	100	100	100	100	100	100	100	100	100	100
BSU_04570	100	100	100	100	100	100	100	98.5	94.5	99.1	97.8	100	94.5	98.7	100	98.7	97.8	97.8	98.7	98.2	100	100	100	100	100	95.2	100	100	100	100	97.8	99.3	98.7	98.7	98	98.7	94.5	98.7	98.7	100	100	100	98.9	98.9	98.7	100	98.7	100	99.1
BSU_28940	100	100	100	100	100	100	100	98.8	97.3	99.2	99.6	100	96.9	99.6	100	99.6	99.6	99.6	98.5	99.2	100	100	100	100	100	100	100	100	100	100	98.8	98.8	99.2	99.2	98.8	99.6	97.3	99.2	99.2	100	100	100	98.8	98.8	99.2	100	99.2	100	98.8
BSU_03460	100	100	100	100	100	100	100	97.6	97.6	98.1	99	100	98.6	100	100	97.6	99	99	97.6	99.5	100	100	100	100	100	100	100	100	100	100	98.6	98.6	99	99	98.6	100	93.8	99	99	100	100	100	99	99	99	100	99	100	100
BSU_03450	100	100	100	100	100	100	100	97.8	94.6	98.4	99.5	100	95.1	100	100	98.4	99.5	99.5	98.4	98.9	100	100	100	100	100	100	100	100	100	100	99.5	98.9	98.9	98.9	100	100	95.1	98.9	98.9	100	100	100	98.9	98.9	98.9	100	98.9	100	100
BSU_35750	100	100	100	100	100	100	100	62.9	59.5	59.5	59.5	100	59.9	59.5	100	59.5	59.5	59.5	100	59.1	100	100	100	100	100	100	100	100	100	100	100	59.9	62.9	62.9	59.5	59.5	59.9	62.9	62.9	100	100	100	59.9	59.9	62.9	100	62.9	100	100
BSU_10940	100	100	100	100	100	100	100	97.8	87.7	95.6	100	100	88.6	100	100	98.7	100	100	97.8	97.4	100	100	100	100	100	100	100	100	100	100	96.9	95.2	0	0	98.2	100	87.3	0	0	100	100	100	94.7	94.7	0	100	0	100	96.9
BSU_13930	100	100	100	100	100	100	100	99.7	98.5	99.7	100	100	98.5	100	100	99.7	99.4	100	99.7	100	100	100	100	100	100	100	100	100	100	100	99.4	99.7	99.4	99.4	99.7	100	98.5	99.4	99.4	100	100	100	99.7	99.7	99.4	100	99.4	100	99.7
BSU_08590	100	100	100	100	100	100	100	99.3	92.3	100	99.7	100	92	99.7	100	99.3	99.7	99.7	99.3	99.3	100	100	100	100	100	100	100	100	100	100	99	99	99.3	99.3	100	99.7	92	99.3	99.3	100	100	100	99	99	99.3	100	99.3	100	99.7
BSU_10950	100	100	100	100	100	100	100	100	95.6	99.6	100	100	95.2	100	100	100	100	100	98.8	99.6	100	100	100	100	100	100	100	100	100	100	100	99.2	0	0	98.8	100	95.2	0	0	100	100	100	99.2	99.2	0	100	0	100	100
BSU_24530	100	100	100	100	100	100	100	99.3	98.6	99.6	99.6	100	98.2	99.6	100	99.3	99.6	99.6	99.3	99.6	100	100	100	100	100	100	100	100	100	100	99.6	99.3	99.3	99.3	98.9	99.6	98.6	99.3	99.3	100	100	100	99.3	99.3	99.3	100	99.3	100	99.3
BSU_37640	100	100	100	100	100	100	100	99.6	97.2	99.6	100	100	97.2	100	100	100	99.3	100	100	100	100	100	100	100	100	100	100	100	100	100	100	99.3	99.3	99.3	100	100	97.5	99.3	99.3	100	100	100	99.6	99.6	99.3	100	99.3	100	99.3
BSU_10250	100	100	100	100	100	100	100	99.4	96.4	99.4	99.1	100	96.7	99.1	100	99.4	99.4	99.1	99.4	99.4	100	100	100	100	100	100	100	100	100	100	99.4	99.1	99.4	99.4	99.4	99.1	96.7	99.4	99.4	100	100	100	99.1	99.1	99.4	100	99.4	100	99.1
BSU_08060	100	100	100	100	100	100	100	99.4	98.8	99.7	100	100	98.5	100	100	99.4	99.1	100	99.7	100	100	100	100	100	100	100	100	100	100	100	100	99.4	99.1	99.1	100	100	98.5	99.1	99.1	100	100	100	99.7	99.7	99.1	100	99.1	100	99.7
BSU_08070	100	100	100	100	100	100	100	98.8	96.5	98.5	98.2	100	96.5	98.2	100	98.8	98.8	98.2	98.8	98.2	100	100	100	100	100	100	100	100	100	100	100	99.1	98.5	98.5	99.4	98.2	96.8	98.5	98.5	100	100	100	99.4	99.4	98.5	100	98.5	100	98.5
BSU_08090	100	100	100	100	41.7	100	100	99.1	95.6	98.9	98.5	100	95.2	98.5	100	99.1	99.3	98.5	98.7	98.9	100	100	100	100	100	100	100	100	100	100	99.8	98	98.7	98.7	99.1	98.5	41.5	98.7	98.7	100	100	100	98.5	98.5	41.7	100	98.7	100	98
BSU_08080	100	100	100	100	100	100	100	100	94.5	99.7	99.5	100	95.2	99.5	100	100	97	99.5	98.5	99.2	100	100	100	100	100	100	100	100	100	100	100	98.5	100	100	99.2	99.5	32	100	100	100	100	100	97.5	97.5	100	100	100	100	99.5
BSU_09540	100	100	100	100	100	100	100	100	96.5	100	100	100	97	100	100	100	100	100	100	100	100	100	100	100	100	100	100	100	100	100	100	100	100	100	100	100	97	100	100	100	100	100	100	100	100	100	100	100	99.5
BSU_07630	100	100	100	100	100	100	100	98.9	97.5	99.2	99.7	100	97.2	99.7	100	99.2	98.9	99.7	98.6	99.7	100	100	100	100	100	100	100	100	100	100	99.7	99.2	98.9	98.9	99.2	100	97	98.9	98.9	100	100	100	98.9	98.9	98.9	100	98.9	100	100
BSU_39670	100	100	100	100	100	100	100	98.3	84.1	99.7	99.7	100	97.9	99.7	100	100	99.3	99.7	99.7	99.7	100	100	100	100	100	100	100	100	100	100	99	98.3	99	99	99	99.7	84.1	99	99	100	100	100	99.3	99.3	99	100	99	100	99.7
BSU_06240	100	100	100	100	100	100	100	99.7	98.3	100	100	100	98.6	100	100	100	100	100	100	100	100	100	100	100	100	100	100	100	100	100	100	100	100	100	100	99.7	35.1	100	100	100	100	100	100	100	100	100	100	100	100
BSU_36000	100	100	100	100	100	100	100	99.2	98.8	100	100	100	98.4	100	100	99.6	100	100	100	100	100	100	100	100	100	100	100	100	100	100	100	100	99.6	99.6	99.6	100	98.4	99.6	99.6	100	100	100	100	100	99.6	100	99.6	100	100
BSU_34730	100	100	100	100	100	100	100	97.2	88.9	97.6	98	100	89	98	100	96.9	98	98	97.2	96.9	100	100	100	100	100	100	100	100	100	100	96.9	99.6	98.4	98.4	96.1	98	90.9	98.4	98.4	100	100	100	96.9	96.9	98.4	100	98.4	100	98
BSU_25710	100	100	100	100	100	100	100	96	91.6	95.6	95.6	100	92	95.6	100	97.2	95.6	95.6	96.4	100	100	100	100	100	100	100	100	100	100	100	96.8	98.8	96.8	96.8	96.8	95.6	91.6	96.8	96.8	100	100	100	98.8	98.8	96.8	100	96.8	100	96.4
BSU_21410	100	100	100	100	100	100	100	93.7	0	100	58.9	100	0	95.1	100	97	34.2	58.9	58.4	0	100	100	100	100	100	100	100	100	100	100	92.9	94	0	0	91	34.2	0	0	0	100	100	100	100	100	0	100	0	100	36.8
BSU_24190	100	100	100	100	100	100	100	99	97.1	99.5	98.5	100	97.1	98.5	100	99.5	98.5	98.5	98.5	99.5	100	100	100	100	100	100	100	100	100	100	100	100	100	100	98.5	98.5	97.1	100	100	100	100	100	100	100	100	100	100	100	98.5
BSU_35620	100	100	100	100	100	100	100	54.3	54.3	54.9	54.3	100	54.3	54.3	100	54.9	54.3	54.3	99.8	54.3	100	100	100	100	100	99.8	100	100	100	100	99.6	54.9	54.9	54.9	54.3	54.3	54.9	54.9	54.9	100	100	100	98.8	98.8	54.9	100	54.9	100	99.6
BSU_01530	100	100	100	100	100	100	100	99.2	98.3	98.7	100	100	98.3	100	100	99.2	100	100	99.2	99.2	100	100	100	100	100	100	100	100	100	100	99.2	99.2	100	100	99.2	100	98.3	100	100	100	100	100	99.2	99.2	100	100	100	100	100
BSU_27580	100	100	100	100	100	100	100	98.8	95	98.1	99.8	100	93.2	99.8	100	99.2	100	99.8	98.6	99.2	100	100	100	100	100	100	100	100	100	100	99	99.4	99.4	99.4	97.9	99.8	93.2	99.4	99.4	100	100	100	99.8	99.8	99.4	100	99.4	100	99
BSU_31120	100	100	100	100	100	100	100	100	94.7	100	100	100	94.7	100	100	98.9	100	100	100	100	100	100	100	100	100	100	100	100	100	100	100	99.6	100	100	100	100	94.3	100	100	100	100	100	99.3	99.3	100	100	100	100	98.2
BSU_39740	100	100	100	100	100	100	100	99.4	97.8	98.2	99.1	100	98.5	99.1	100	99.4	99.7	99.1	98.8	99.4	100	100	100	100	100	100	100	100	100	100	100	99.1	99.1	99.1	99.4	99.7	98.2	99.1	99.1	100	100	100	98.8	98.8	99.1	100	99.1	100	100
BSU_39750	100	100	100	100	100	100	100	98.5	95.9	98.2	98.5	100	96.7	98.5	100	98.9	98.5	98.5	99.6	98.5	100	100	100	100	100	100	100	100	100	100	100	98.5	99.6	99.6	100	98.5	95.9	99.6	99.6	100	100	100	99.3	99.3	99.6	100	99.6	100	98.5
BSU_37540	100	100	100	100	100	100	100	100	100	100	100	100	100	100	100	100	100	100	100	100	100	100	100	100	100	100	100	100	100	100	100	100	100	100	100	100	100	100	100	100	100	100	100	100	100	100	100	100	100
BSU_31150	100	100	100	100	100	100	100	99.6	98.2	99.3	99.6	100	98.2	99.6	100	99.3	99.6	99.6	99.6	99.6	100	100	100	100	100	100	100	100	100	100	99.6	99.6	99.6	99.6	99.6	99.6	98.2	99.6	99.6	100	100	100	99.6	99.6	99.6	100	99.6	100	99.6
BSU_16530	100	100	100	100	100	100	100	99.6	97.7	100	100	100	97.7	100	100	100	100	100	100	100	100	100	100	100	100	100	100	100	100	100	100	100	100	100	100	100	97.3	100	100	100	100	100	99.6	99.6	100	100	100	100	100
BSU_30760	100	100	100	100	100	100	100	98.4	95.2	99.6	98.8	100	96.4	99.2	100	99.6	98.4	98.8	98	98.4	100	100	100	100	100	100	100	100	100	100	99.6	98.4	99.6	99.6	98.8	99.2	95.2	99.6	99.6	100	100	100	98.4	98.4	99.6	100	99.6	100	99.2
BSU_30740	100	100	100	100	100	100	100	99	95.3	100	99.7	100	93.9	99.3	100	99.3	98.6	99.7	99	100	100	100	100	100	100	100	100	100	100	100	99.7	95.3	99.3	99.3	99.3	99.3	95.3	99.3	99.3	100	100	100	96.3	96.3	99.3	100	99.3	100	99.3
BSU_30750	100	100	100	100	100	100	100	97.7	90.3	99.1	98.6	100	89.2	98.9	100	97.9	98.2	98.6	98.2	98.9	100	100	100	100	100	100	100	100	100	100	98.9	98.2	98.2	98.2	98.6	98.9	91.5	98.2	98.2	100	100	100	98.6	98.6	98.2	100	98.2	100	98.9
BSU_30770	100	100	100	100	100	100	100	99.3	94.8	100	100	100	94.8	99.7	100	99.7	99	100	98.7	99.3	100	100	100	100	100	100	100	100	100	100	99	98.7	99.7	99.7	99.7	99.7	94.4	99.7	99.7	100	100	100	99	99	99.7	100	99.7	100	99.3
BSU_32030	100	100	100	100	100	100	100	99.5	91.5	99.5	100	100	92.5	99.5	100	100	100	100	100	99.5	100	100	100	100	100	100	100	100	100	100	99	99	100	100	99.5	95.5	91.5	100	100	100	100	100	100	100	100	100	100	100	99
BSU_10370	100	100	100	100	100	100	100	99.5	96.8	99.5	100	100	96.2	100	100	100	99.5	100	100	99.5	100	100	100	100	100	100	100	100	100	100	99.5	100	100	100	99.5	100	96.8	100	100	100	100	100	100	100	100	100	100	100	99.5
BSU_06420	100	100	100	100	100	100	100	98.1	98.1	99.4	100	100	98.1	99.4	100	100	99.4	100	99.4	99.4	100	100	100	100	100	100	100	100	100	100	100	100	100	100	100	99.4	97.5	100	100	100	100	100	99.4	99.4	100	100	100	100	98.8
BSU_06430	100	100	100	100	100	100	100	98.7	95.8	99.2	98.9	100	95.8	99.2	100	98.9	99.2	98.9	98.4	98.4	100	100	100	100	100	100	100	100	100	100	98.7	99.5	99.7	99.7	99.5	99.2	96.1	99.7	99.7	100	100	100	98.9	98.9	99.7	100	99.7	100	98.4
BSU_22750	100	100	100	100	100	100	100	99.6	96.1	99.1	99.6	100	96.6	99.6	100	100	99.6	99.6	99.6	100	100	100	100	100	100	100	100	100	100	100	99.6	100	99.6	99.6	100	99.6	96.1	99.6	99.6	100	100	100	100	100	99.6	100	99.6	100	100
BSU_38490	100	100	100	100	100	100	100	99.7	98.1	99.7	99	100	98.7	99	100	99	99	99	99.7	99	100	100	100	100	100	100	100	100	100	100	100	100	99.7	99.7	99	99	98.1	99.7	99.7	100	100	100	100	100	99.7	100	99.7	100	99.7
BSU_25560	100	100	100	100	100	100	100	99.1	98.6	100	100	100	98.3	100	100	99.7	100	100	99.7	99.4	100	100	100	100	100	100	100	100	100	100	100	98.8	99.7	99.7	99.4	100	98.3	99.7	99.7	100	100	100	99.4	99.4	99.7	100	99.7	100	100
BSU_18090	100	100	100	100	100	100	100	99.8	99.5	100	99.8	100	99.5	99.8	100	100	100	99.8	99.7	99.8	100	100	100	100	100	100	100	100	100	100	99.8	99.8	99.8	99.8	99.8	99.8	99.5	99.8	99.8	100	100	100	99.8	99.8	99.8	100	99.8	100	99.8
BSU_25210	100	100	100	100	100	100	100	99.3	98.7	99.7	100	100	98.2	100	100	99.7	100	100	99.7	99.7	100	100	100	100	100	100	100	100	100	100	99.7	99.7	99.7	99.7	99.5	100	98.7	99.7	99.7	100	100	100	99.7	99.7	99.7	100	99.7	100	99.8
BSU_29230	100	100	100	100	100	100	100	99.6	96.3	99.6	99.6	100	96.1	99.6	100	99.6	99.7	99.6	99.7	99.7	100	100	100	100	100	100	100	100	100	100	99.9	99.2	99.9	99.9	99.8	99.7	95.8	99.9	99.9	100	100	100	99.6	99.6	99.9	100	99.9	100	99.8
BSU_00060	100	100	100	100	100	100	100	100	98.7	100	100	100	98.9	100	100	100	100	100	100	100	100	100	100	100	100	100	100	100	100	100	99.8	100	100	100	100	100	98.9	100	100	100	100	100	100	100	100	100	100	100	99.8
BSU_00020	100	100	100	100	100	100	100	99.7	99.5	99.7	99.7	100	99.7	99.7	100	99.7	99.7	99.7	99.5	99.7	100	100	100	100	100	100	100	100	100	100	100	100	99.7	99.7	99.7	99.7	99.5	99.7	99.7	100	100	100	99.7	99.7	99.7	100	99.7	100	100
BSU_28980	100	100	100	100	100	100	100	99.7	97.4	99.4	99.7	100	97.4	99.4	100	100	99.7	99.7	99.4	99.7	100	100	100	100	100	100	100	100	100	100	100	99.4	99.7	99.7	100	100	97.4	99.7	99.7	100	100	100	99.4	99.4	99.7	100	99.7	100	99.7
BSU_00070	100	100	100	100	100	100	100	99.9	98.4	100	99.9	100	98.4	99.9	100	99.9	99.8	99.9	99.9	100	100	100	100	100	100	100	100	100	100	100	100	100	99.9	99.9	99.9	99.9	98.4	99.9	99.9	100	100	100	100	100	99.9	100	99.9	100	100
BSU_15940	100	100	100	100	100	100	100	98.7	97.3	99.8	99.7	100	97	99.7	100	98.8	99.7	99.7	98.8	97.9	100	100	100	100	100	100	100	100	100	100	99.8	98.1	98.2	98.2	98.1	99.7	97	98.2	98.2	100	100	100	98.1	98.1	98.2	100	98.2	100	99.7
BSU_06060	100	100	100	100	100	100	100	0	0	0	0	100	0	0	100	0	0	0	0	0	100	100	100	100	100	100	100	100	100	100	0	0	0	0	0	0	0	0	0	100	100	100	0	0	0	100	0	100	0
BSU_23220	100	100	100	100	100	100	100	98.4	98.4	100	98.8	100	98.8	98.8	100	98.8	100	98.8	98.8	98.8	100	100	100	100	100	100	100	100	100	100	100	99.6	99.6	99.6	99.2	98.8	98.4	99.6	99.6	100	100	100	99.6	99.6	99.6	100	99.6	100	98.8
BSU_40440	100	100	100	100	100	100	100	100	100	100	100	100	100	100	100	100	100	100	100	100	100	100	100	100	100	100	100	100	100	100	100	100	100	100	100	100	100	100	100	100	100	100	99.8	99.8	100	100	100	100	100
BSU_40900	100	100	100	100	100	100	100	100	100	100	100	100	100	100	100	100	100	100	100	100	100	100	100	100	100	100	100	100	100	100	100	100	100	100	100	100	100	100	100	100	100	100	100	100	100	100	100	100	100
BSU_28990	100	100	100	100	100	100	100	99.4	97	99.4	99.8	100	96.8	99.8	100	99.2	99.8	99.8	99.2	99.8	100	100	100	100	100	100	100	100	100	100	100	99.8	99.6	99.6	99.8	100	97	99.6	99.6	100	100	99.8	99.6	99.6	99.6	100	99.6	100	100
BSU_15710	100	100	100	100	100	100	100	99.5	97.6	99.8	99.9	100	97.3	100	100	99.5	100	99.9	99.8	99.8	100	100	100	100	100	100	100	100	100	100	100	99.5	99.6	99.6	100	100	97.6	99.6	99.6	100	100	100	99.6	99.6	99.6	100	99.6	100	99.6
BSU_00310	100	100	100	100	100	100	100	99.4	98.5	99.7	100	100	98.8	100	100	99.7	100	100	99.7	99.7	100	100	100	100	100	100	100	100	100	100	100	99.7	99.7	99.7	100	100	98.8	99.7	99.7	100	100	100	99.4	99.4	99.7	100	99.7	100	100
BSU_00010	100	100	100	100	100	100	100	100	99.8	100	100	100	99.8	100	100	100	100	100	100	100	100	100	100	100	100	100	100	100	100	100	100	100	100	100	100	100	99.8	100	100	100	100	100	100	100	100	100	100	100	100
BSU_22350	100	100	100	100	100	100	100	100	99.1	100	99.6	100	99.1	99.6	100	100	99.6	99.6	100	100	100	100	100	100	100	100	100	100	100	100	100	100	99.6	100	100	99.6	99.1	100	100	100	100	100	100	100	100	100	100	100	99.1
BSU_22790	100	100	100	100	100	100	100	100	100	100	100	100	100	100	100	100	100	100	100	100	100	100	100	100	100	100	100	100	100	100	100	100	100	100	100	100	100	100	100	100	100	100	100	100	100	100	100	100	100
BSU_06610	100	100	100	100	100	100	100	99.5	99.5	99.7	99.9	100	99.2	99.9	100	99.2	99.7	99.9	99.6	99.7	100	100	100	100	100	100	100	100	100	100	99.9	100	99.9	99.9	99.9	99.9	99.3	99.9	99.9	100	100	100	99.9	99.9	99.9	100	99.9	100	99.9
BSU_13400	100	100	100	100	100	100	100	99.5	95.1	99.5	100	100	94.1	99.7	100	99.3	99.7	100	99.2	99.7	100	100	100	100	100	100	100	100	100	100	99.2	99.3	99.5	99.5	99	99.7	94.4	99.5	99.5	100	100	100	99.3	99.3	99.5	100	99.5	100	99.2
BSU_00190	100	100	100	100	100	100	100	99.1	97.3	99.5	100	100	97.9	99.6	100	99.5	99.6	100	99.3	99.6	100	100	100	100	100	100	100	100	0	100	99.3	99.5	99.1	99.1	99.5	99.6	97.3	99.1	99.1	100	100	100	99.5	99.5	99.1	100	99.1	100	99.3
BSU_18100	100	100	100	100	100	100	100	99.8	98.1	99.6	99.8	100	98	99.6	100	99.5	100	99.8	99.6	99.8	100	100	100	100	100	100	100	100	100	100	100	99.6	99.9	99.9	99.8	99.6	98	99.9	99.9	100	100	100	99.9	99.9	99.9	100	99.9	100	99.8
BSU_06620	100	100	100	100	100	100	100	99.3	97.8	99.7	99.9	100	97.9	99.4	100	99.3	99.9	99.9	99.1	99.7	100	100	100	100	100	100	100	100	100	100	99	99.4	99.4	99.4	99	99.7	97.6	99.4	99.4	100	100	100	99.6	99.6	99.4	100	99.4	100	99.9
BSU_23210	100	100	100	100	100	100	100	100	99.5	100	100	100	100	100	100	100	100	100	99.5	99.5	100	100	100	100	100	100	100	100	100	100	100	99.5	99.5	99.5	99.5	100	0	99.5	99.5	100	100	100	100	100	99.5	100	99.5	100	99.5
BSU_20500	100	95.6	100	100	100	100	100	0	0	87	95.2	100	0	94.4	100	87.4	92.2	95.2	93.3	0	100	100	100	100	100	100	100	100	100	100	95.2	93.7	0	0	0	95.9	0	0	0	100	100	100	95.9	95.9	0	100	0	100	94.8
BSU_16120	100	100	100	100	100	100	100	100	98.7	100	99.9	100	98.7	100	100	99.9	99.9	99.9	99.9	100	100	100	100	100	100	100	100	100	100	100	100	99.7	100	100	100	100	98.6	100	100	100	100	100	100	100	100	100	100	100	100
BSU_16580	100	100	100	100	100	100	100	99.8	98.7	99.9	99.7	100	98.8	99.7	100	99.9	99.8	99.8	99.9	99.7	100	100	100	100	100	100	100	100	100	100	100	99.8	99.8	99.8	99.9	100	98.6	99.8	99.8	100	100	100	99.8	99.8	99.8	100	99.8	100	99.7
BSU_15930	100	100	100	100	100	100	100	100	100	100	100	100	100	100	100	100	100	100	100	100	100	100	100	100	100	100	100	100	100	100	100	100	100	100	100	100	100	100	100	100	100	100	100	100	100	100	100	100	100
BSU_08930	100	100	100	100	100	100	100	98.8	97.5	98.8	100	100	98.1	98.8	100	98.8	100	100	98.8	98.8	100	100	100	100	100	100	100	100	100	100	100	100	98.8	98.8	98.8	99.4	97.5	98.8	98.8	100	100	100	100	100	98.8	100	98.8	100	98.8
BSU_01430	100	100	100	100	100	100	100	100	100	100	100	100	100	100	100	100	100	100	100	100	100	100	100	100	100	100	100	100	100	100	100	100	100	100	100	100	100	100	100	100	100	100	100	100	100	100	100	100	100
BSU_16600	100	100	100	100	100	100	100	100	99.7	100	100	100	99.7	100	100	100	100	100	100	100	100	100	100	100	100	100	100	100	100	100	100	100	100	100	100	100	100	100	100	100	100	100	100	100	100	100	100	100	100
BSU_25200	100	100	100	100	100	100	100	99.7	100	100	100	100	100	100	100	99.7	100	100	99.7	100	100	100	100	100	100	100	100	100	100	100	100	100	99.7	99.7	100	100	100	99.7	99.7	100	100	100	100	100	99.7	100	99.7	100	100
BSU_40410	100	100	100	100	100	100	100	99.6	99.6	100	100	100	99.6	100	100	100	100	100	99.6	100	100	100	100	100	100	100	100	100	100	100	100	100	99.6	99.6	100	100	99.6	99.6	99.6	100	100	100	100	100	99.6	100	99.6	100	100
BSU_01080	100	100	100	100	100	100	100	100	99.8	100	100	100	99.7	100	100	100	100	100	100	100	100	100	100	100	100	100	100	100	100	100	100	100	100	100	100	100	99.8	100	100	100	100	100	100	100	100	100	100	100	100
BSU_09510	100	100	100	100	100	100	100	99.7	95.8	100	100	100	95.5	99.7	100	100	99.7	100	99.7	99.7	100	100	100	100	100	100	100	100	100	100	100	100	99.7	99.7	100	99.7	95.8	99.7	99.7	100	100	100	100	100	99.7	100	99.7	100	99.7
BSU_40400	100	100	100	100	100	100	100	99.8	99.2	99.8	100	99.8	99.2	100	99.8	99.8	100	100	100	100	100	100	100	100	100	100	100	100	100	100	100	100	100	100	99.8	100	99	100	100	100	100	100	100	100	100	100	100	100	100
BSU_41050	100	100	100	100	100	100	100	99.1	99.1	99.1	100	100	99.1	100	100	99.1	100	100	99.1	100	100	100	100	100	100	100	100	100	100	100	100	100	99.1	99.1	100	100	99.1	99.1	99.1	100	100	100	99.1	99.1	99.1	100	99.1	100	100
BSU_01070	100	100	100	100	100	100	100	100	99.8	100	100	100	99.8	100	100	100	100	100	99.9	100	100	100	100	100	100	100	100	100	100	100	100	100	100	100	100	100	99.7	100	100	100	100	100	100	100	100	100	100	100	100
BSU_27500	100	100	100	100	100	100	100	100	99.7	100	100	100	99.5	100	100	100	100	100	100	100	100	100	100	100	100	100	100	100	100	100	100	99.7	99.7	99.7	100	100	99.7	99.7	99.7	100	100	100	99.7	99.7	99.7	100	99.7	100	100
BSU_22450	100	100	100	100	100	100	100	98.2	91.4	100	99	100	90.9	99.2	100	99	99.2	99	99.2	99.2	100	100	100	100	100	0	100	100	100	100	100	98.5	99	99	99.7	99.2	90.4	99	99	100	100	100	98.7	98.7	99	100	99	100	98.2
BSU_16030	100	100	100	99.6	99.6	99.6	99.6	99.2	97.9	99.6	99.6	99.6	98.8	99.6	99.6	99.2	99.6	99.6	99.2	99.2	99.6	99.6	100	99.6	99.6	99.6	100	99.6	99.6	99.6	99.6	99.2	99.2	99.2	99.2	99.6	98.8	99.2	99.2	99.6	99.6	99.6	99.6	99.6	99.2	99.6	99.2	99.6	99.2
BSU_04360	100	100	100	100	100	100	100	99.8	99.1	99.8	99.8	100	98.8	100	100	100	99.5	99.8	100	99.8	100	100	100	100	100	100	100	100	100	100	100	99.5	99.5	99.5	99.3	100	98.8	99.5	99.5	100	100	0	99.8	99.8	99.5	100	99.5	0	99.5
BSU_30940	100	100	100	100	100	100	100	99.2	96.1	99.5	99.2	100	96.1	99.2	100	99.4	99.2	99.2	99.1	99.4	100	100	100	100	100	100	100	100	100	100	99.7	99.7	99	99	99.2	99.7	96.4	99	99	100	100	100	99.7	99.7	99	100	99	100	99.2
BSU_02090	100	100	100	100	100	100	100	97.4	95.1	99.3	99.3	100	94.4	98.5	100	97.8	98.5	99.3	97.8	0	100	100	100	100	100	100	100	100	100	100	98.9	98.1	98.1	98.1	98.1	98.5	94.4	98.1	98.1	100	100	100	98.1	98.1	98.1	99.6	98.1	100	97.8
BSU_01670	100	100	100	100	100	100	100	98.6	91.8	99.1	99.1	100	92.3	99.1	100	98.4	99.1	99.1	98.4	98.6	100	100	100	100	100	100	100	100	100	100	98.2	97.5	99.3	99.3	98.2	99.1	91.6	99.3	99.3	100	100	100	98.4	98.4	99.3	100	99.3	100	98
BSU_18800	100	100	100	100	100	100	100	0	91.5	97.4	98.4	100	91.5	98.4	100	95.8	98.4	98.4	0	97.1	100	100	100	100	100	100	100	100	100	100	99.7	98.4	98	98	97.4	98.4	91.2	98	98	100	100	100	98.4	98.4	98	100	98	100	99
BSU_32330	100	100	100	100	100	100	100	100	100	100	100	100	99.7	100	100	100	100	100	100	100	100	100	100	100	100	100	100	100	100	100	100	100	100	100	100	100	99.7	100	100	100	100	100	100	100	100	100	100	100	100
BSU_25310	100	100	100	100	100	100	100	98.4	96.7	98.4	100	100	96.7	100	100	96.7	100	100	98.4	98.4	100	100	100	100	100	100	100	100	100	100	98.4	98.4	98.4	98.4	98.4	100	96.7	98.4	98.4	100	100	100	98.4	98.4	98.4	100	98.4	100	98.4
BSU_30950	100	100	100	100	100	100	100	98.8	93.2	99	97.5	100	94	97.5	100	98.8	99.2	97.5	99	97.9	100	100	100	100	100	100	100	100	100	100	98.3	98.8	97.7	97.7	98.1	98.6	93.4	97.7	97.7	100	100	100	98.6	98.6	97.7	100	97.7	100	99
BSU_16920	100	100	100	100	100	100	100	100	99.5	99.5	100	100	99.5	100	100	100	100	100	100	100	100	100	100	100	100	100	100	100	100	100	100	99.5	99.5	99.5	100	100	0	99.5	99.5	100	100	100	100	100	99.5	100	99.5	100	100
BSU_02290	100	100	100	100	100	100	100	98.9	95.8	99.6	99.2	100	95.4	99.6	100	98.5	100	99.2	98.9	98.5	100	100	100	100	100	98.9	100	100	100	100	99.6	98.9	99.6	99.6	98.9	99.6	95.8	99.6	99.6	100	100	100	98.9	98.9	99.6	100	99.6	100	99.2
BSU_02270	100	100	100	100	100	100	100	99.4	96.6	100	100	100	96.6	100	100	100	100	100	100	99.4	100	100	100	100	100	100	100	100	100	100	99.4	98.9	100	100	99.4	100	96.6	100	100	100	100	100	99.4	99.4	100	100	100	100	100
BSU_30980	100	100	100	100	100	100	100	99.3	94.7	98.7	99.5	100	95.2	99.5	100	98.9	99.2	99.5	98.9	99.2	100	100	100	100	100	100	100	100	100	100	99	99.7	98.9	98.9	99.4	99.5	94.6	98.9	98.9	100	100	100	99	99	0	100	98.9	100	99
BSU_28720	100	100	100	100	100	100	100	99.8	99.2	100	99.6	100	99.4	99.6	100	99.8	99.8	99.6	99.6	100	100	100	100	100	100	100	100	100	100	100	100	99.8	99.6	99.6	100	99.6	98.8	99.6	99.6	100	100	100	99.4	99.4	99.6	100	99.6	100	99.6
BSU_28510	100	100	100	100	100	100	100	98.4	96	99.6	99	100	96.6	99.2	100	98.6	99	99	98.8	100	100	100	100	100	100	100	100	100	100	100	99	99.6	98.6	98.6	98.8	99.2	95.8	98.6	98.6	100	100	100	99.2	99.2	98.6	100	98.6	100	99.8
BSU_35600	100	100	100	100	100	100	100	70.1	97.3	99.8	99.8	100	97.5	99.8	100	99.8	99.8	99.8	99.6	99.6	100	100	100	100	100	100	100	100	100	100	99.6	99.6	69.9	69.9	99.6	99.8	97.1	69.9	69.9	100	100	100	99.8	99.8	69.9	100	69.9	100	100
BSU_35610	0	0	0	0	0	0	0	0	0	0	0	0	0	0	0	0	0	0	0	0	0	0	0	0	0	0	0	0	0	0	0	0	0	0	0	0	0	0	0	0	0	0	0	0	0	0	0	0	0
BSU_35570	100	100	100	100	100	100	100	56.4	90	99.6	98.4	100	89.8	98.4	100	99.6	98.4	98.4	99.8	99	100	100	100	100	100	100	100	100	100	100	98.8	99.8	57	57	99.8	98.4	88.9	57	57	100	100	100	99.8	99.8	57	100	57	100	99.8
BSU_35560	100	100	100	100	100	100	100	45.9	94.7	99.6	98.7	100	95.1	98.7	100	99.6	98.7	98.7	99.1	99.6	100	100	100	100	100	100	100	100	100	100	99.6	99.1	45.9	45.9	98.2	98.7	95.6	45.9	45.9	100	100	100	99.1	99.1	45.9	100	45.9	100	98.2
BSU_35590	100	100	100	100	100	100	100	61.4	93.3	99.2	98.7	100	93.1	99	100	97.9	99	98.7	98.7	99	100	100	100	100	100	100	100	100	100	100	99.2	99	61.4	61.4	98.7	99	93.3	61.4	61.4	100	100	100	99.7	99.7	61.4	100	61.4	100	100
BSU_35540	100	100	100	100	100	100	100	98	95	97.2	99	100	94	99	100	98.5	99	99	97.5	100	100	100	100	100	100	100	100	100	100	100	97.7	97.2	98.2	98.2	99	99	94	98.2	98.2	100	100	100	98.2	98.2	98.2	100	98.2	100	98
BSU_35550	100	100	100	100	100	100	100	75.4	97.6	100	100	100	97.2	100	100	100	100	100	99.6	100	100	100	100	100	100	100	100	100	100	100	100	100	76.2	76.2	100	100	97.6	76.2	76.2	100	100	100	100	100	76.2	100	76.2	100	99.6
BSU_30710	100	100	100	100	100	100	100	99.3	98.9	99.5	99.8	100	99.3	99.5	100	99.3	99.5	99.8	98.9	99.5	100	100	100	100	100	100	100	100	100	100	99.8	99.5	99.5	99.5	99.8	99.5	98.9	99.5	99.5	100	100	100	99.8	99.8	99.5	100	99.5	100	99.5
BSU_38750	100	100	100	100	100	100	100	100	98.8	99.7	99.7	100	98.8	99.7	100	100	99.7	99.7	100	100	100	100	100	100	100	100	100	100	100	100	100	100	100	100	100	99.7	99.1	100	100	100	100	100	99.7	99.7	100	100	100	100	100
BSU_30720	100	100	100	100	100	100	100	99.4	98.8	99.4	99.4	100	98.8	99.4	100	99.4	98.6	99.4	99.1	99.1	100	100	100	100	100	100	100	100	100	100	99.4	98.6	99.1	99.1	99.7	99.4	98.8	99.1	99.1	100	100	100	98.8	98.8	99.1	100	99.1	100	99.4
BSU_38760	100	100	100	100	100	100	100	100	98.9	99.4	100	100	99.1	100	100	99.6	100	100	99.6	100	100	100	100	100	100	100	100	100	100	100	100	100	99.6	99.6	99.6	100	99.1	99.6	99.6	100	100	100	100	100	99.6	100	99.6	100	100
BSU_38500	100	100	100	100	100	100	100	99	96.4	98.8	99.6	100	96.2	99.6	100	99.2	99.6	99.6	99.2	99.2	100	100	100	100	100	100	100	100	100	100	99.6	99.6	99	99	99.4	99.6	96.4	99	99	100	100	100	98.8	98.8	99	100	99	100	99.2
BSU_38520	100	100	100	100	100	100	100	100	100	100	100	100	100	100	100	100	100	100	100	100	100	100	100	100	100	100	100	100	100	100	100	100	100	100	100	100	100	100	100	100	100	100	100	100	100	100	100	100	100
BSU_38510	100	100	100	100	100	100	100	99.7	99.2	99.5	99.7	100	99	99.7	100	99.7	99.7	99.7	99.7	100	100	100	100	100	100	100	100	100	100	100	99.7	99.7	100	100	100	99.7	99.2	100	100	100	100	100	99.7	99.7	100	100	100	100	100
BSU_38530	100	100	100	100	100	100	100	100	98.2	99.5	100	100	98.2	100	100	100	100	100	100	100	100	100	100	100	100	100	100	100	100	100	100	100	100	100	99.5	100	98.5	100	100	100	100	100	100	100	100	100	100	100	100
BSU_35720	100	100	100	100	100	100	100	58.4	55.6	62.9	62.7	100	56.8	62.7	100	62.4	62.7	62.7	100	55.1	100	100	100	100	100	100	100	100	100	100	97.9	28.8	58.1	58.1	55.1	62.7	56.6	58.1	58.1	100	100	100	28.8	28.8	58.1	100	58.1	100	98.7
BSU_35760	100	100	100	100	100	100	100	51.5	49.5	48.9	48.9	100	50	48.9	100	48.9	48	48.9	100	48.9	100	100	100	100	100	100	100	100	99.7	100	100	50	52.5	52.5	48.9	48.9	49.2	52.5	52.5	100	99.7	100	50	50	52.5	100	52.5	100	99.5
BSU_35710	100	100	100	100	100	100	100	80	85.1	85.5	85.5	100	82.5	85.5	100	85.5	84.4	85.5	100	85.5	100	100	100	100	100	100	100	100	100	100	100	85.8	79.3	79.3	85.5	85.5	82.5	79.3	79.3	100	100	100	86.2	86.2	79.3	100	79.3	100	99.3
BSU_35700	100	100	100	100	100	100	100	82.8	93.2	96.8	96	100	93.3	96	100	93.5	96.4	96	99.2	97.7	100	100	100	100	100	100	100	100	100	100	100	94.5	80.8	80.8	97	96	93.5	80.8	80.8	100	100	100	97.3	97.3	80.8	100	80.8	100	93.2
BSU_05910	100	100	100	100	100	100	100	99.4	96.2	98.1	98.7	100	96.2	98.7	100	98.7	98.7	98.7	98.7	99.4	100	100	100	100	100	100	100	100	100	100	98.7	99.4	99.4	99.4	99.4	98.7	96.8	99.4	99.4	100	100	100	99.4	99.4	99.4	100	99.4	100	98.7
BSU_16950	100	100	100	100	100	100	100	99	89.3	99.2	99.5	100	89.8	99.5	100	99.5	99.7	99.5	99.2	99.5	100	100	100	100	100	100	100	100	100	100	99.7	98.2	96.9	96.9	99.7	99.5	33	96.9	96.9	100	100	100	98.5	98.5	96.9	100	96.9	100	99.7
BSU_25000	100	100	100	100	100	100	100	94.3	90.5	93.9	93.7	100	91.9	93.9	100	99.3	93.9	93.7	94.3	93	100	100	100	100	100	100	100	100	100	100	99.3	94.3	99.6	99.6	94	93.9	90.5	99.6	99.6	100	100	100	93.9	93.9	99.6	100	99.6	100	93.3
BSU_21920	100	100	100	100	100	100	100	100	97.6	100	99.7	100	97.4	100	100	99.5	100	99.7	100	100	100	100	100	100	100	100	100	100	100	100	100	100	100	100	99.7	100	25.5	100	100	100	100	100	100	100	100	100	100	100	100
BSU_13350	100	100	100	100	100	100	100	24.2	90.4	98.1	100	100	90.4	99.2	100	98.9	99.2	100	98.1	100	100	100	100	100	100	100	100	100	100	100	98.1	98.4	97.9	97.9	98.4	98.6	90.7	97.9	97.9	100	100	100	97.9	97.9	97.9	100	97.9	100	98.1
BSU_35730	0	0	100	100	100	100	100	0	0	0	0	100	0	0	100	0	0	0	99.6	0	100	100	100	100	100	100	100	100	100	100	99.7	0	0	0	0	0	0	0	0	100	100	100	0	0	0	100	0	100	99.6
BSU_35520	100	100	100	100	100	100	100	100	97.6	99.7	100	100	97.6	100	100	100	100	100	100	100	100	100	100	100	100	100	100	100	100	100	99.7	99.7	64	64	99.7	100	97.6	64	64	100	100	100	99.7	99.7	64	100	64	100	99.7
BSU_37240	100	100	100	100	100	100	100	36.9	96.6	99.8	99.6	100	96.8	100	100	99.4	99.8	99.6	36.9	99.8	100	100	100	100	100	100	100	100	100	100	99.8	99.8	36.9	36.9	99.8	99.8	96.6	36.9	36.9	100	100	100	99.6	99.6	36.9	36.9	36.9	100	99.8
BSU_36590	100	100	100	36.9	100	100	100	99.8	99	100	100	100	98.8	100	100	100	100	100	99.8	100	100	100	100	100	100	100	100	100	100	100	100	100	99.6	99.6	100	100	99.2	99.6	99.6	100	100	100	99.8	99.8	99.6	100	99.6	100	99.8
BSU_33390	100	100	100	100	100	100	100	98.7	96.1	99.1	98.7	100	96.5	98.7	100	100	98.7	98.7	99.1	99.6	100	100	100	100	100	100	100	100	100	100	99.1	100	99.1	99.1	99.1	98.7	95.7	99.1	99.1	100	100	100	99.6	99.6	99.1	100	99.1	100	99.1
BSU_33370	100	100	100	100	100	100	100	98.1	91.2	98.4	97.7	100	91.2	97.4	100	97.7	97.4	97.7	97.7	98.4	100	100	100	100	100	100	100	100	100	100	97.7	97.7	97.7	97.7	98.7	97.4	91.9	97.7	97.7	100	100	100	97.7	97.7	97.7	100	97.7	100	98.1
BSU_33380	100	100	100	100	100	100	100	98.8	94.2	98.1	97.7	100	93.5	97.7	100	98.5	97.7	97.7	97.7	97.7	100	100	100	100	100	100	100	100	100	100	97.3	97.7	97.7	97.7	99.6	97.7	92.7	97.7	97.7	100	100	100	97.7	97.7	97.7	100	97.7	100	97.3
BSU_22430	100	100	100	100	100	100	100	100	98.6	100	100	100	99.3	99.3	100	100	99.3	100	98.9	100	100	100	100	100	100	98.9	100	100	100	100	100	100	99.6	99.6	100	99.3	99.3	99.6	99.6	100	100	100	100	100	99.6	100	99.6	100	99.6
BSU_11010	100	100	100	100	100	100	100	99.5	98	100	99.7	100	98.2	99.7	100	99.3	99.7	99.7	99.5	100	100	100	100	100	100	100	100	100	100	100	99.7	99.8	99.3	99.3	100	99.7	98	99.3	99.3	100	100	100	99.5	99.5	99.3	100	99.3	100	99.7
BSU_13550	100	99.7	100	100	100	100	100	0	96.9	99.2	99.7	100	97.2	99.7	100	99.2	99.7	99.7	99.2	99.4	100	100	100	100	100	100	100	100	100	100	99.2	99.4	99.4	99.4	99.4	99.7	97.2	99.4	99.4	100	100	100	99.2	99.2	99.4	100	99.4	100	99.4
BSU_13560	100	100	100	100	100	100	100	99.7	97.2	100	100	100	97.5	100	100	99.7	100	100	99.7	99.2	100	100	100	100	100	100	100	100	100	100	99.5	99.5	99.7	99.7	100	100	97.5	99.7	99.7	100	100	100	99	99	99.7	100	99.7	100	99
BSU_02750	100	100	100	100	100	100	100	99.2	97.2	99.6	99.6	100	97.2	99.6	100	39.3	99.6	99.6	39.3	99.6	100	100	100	100	100	100	100	100	100	100	100	100	100	100	99.6	99.6	97.6	100	100	100	100	100	99.6	99.6	100	100	100	100	100
BSU_02760	100	100	100	100	100	100	100	98.7	92	97.7	99.7	100	92	99.7	100	0	99.7	99.7	0	97.2	100	100	100	100	100	100	100	100	100	100	100	96.9	100	100	97.4	99.7	91.5	91.7	100	100	100	100	98.4	98.4	91.7	100	100	100	99.7
BSU_32200	100	100	100	100	100	100	100	99.7	98.6	99.7	99.7	100	98.6	99.7	100	99.7	99.7	99.7	99.7	99.7	100	100	100	100	100	100	100	100	100	100	99.7	99.7	99.7	99.7	99.7	99.7	98.6	99.7	99.7	100	100	100	99.7	99.7	99.7	100	99.7	100	99.7
BSU_12290	100	100	100	100	100	100	100	100	99	99.7	100	100	99.2	99.7	100	100	100	100	100	100	100	100	100	100	100	100	100	100	100	100	100	100	100	100	100	99.7	99.2	100	100	100	100	100	100	100	100	100	100	100	99.7
BSU_32100	100	100	100	100	100	100	100	99.5	99.3	99.8	100	100	99.3	99.8	100	99.5	100	100	99.8	100	100	100	100	100	100	100	100	100	100	100	99.3	99.8	99.3	99.3	100	99.8	99.3	99.3	99.3	100	100	100	99.5	99.5	99.3	100	99.3	100	99.5
BSU_11610	100	100	100	100	100	100	100	100	99.2	100	100	100	99.6	100	100	100	100	100	100	100	100	100	100	100	100	100	100	100	100	100	100	100	100	100	100	100	99.6	100	100	100	100	100	100	100	100	100	100	100	100
BSU_03130	100	100	100	100	100	100	100	100	97.4	99.6	100	100	97.4	100	100	99.3	100	100	99.3	99.6	100	100	100	100	100	100	100	100	100	100	99.6	100	100	100	99.6	99.6	97.4	100	100	100	100	100	100	100	100	100	100	100	100
BSU_31750	100	100	100	100	100	100	100	99.8	99.4	100	100	100	99.4	100	100	100	99.8	100	100	100	100	100	100	100	100	100	100	100	100	100	100	99.8	100	100	100	100	99.6	100	100	100	100	100	100	100	100	100	100	100	100
BSU_31620	100	100	100	100	100	100	100	99.1	100	100	100	100	100	100	100	100	100	100	100	100	100	100	100	100	100	100	100	100	100	100	100	100	99.1	99.1	100	100	100	99.1	99.1	100	100	100	100	100	99.1	100	99.1	100	100
BSU_31660	100	100	100	100	100	100	100	99.2	87.9	99.2	99.2	100	88.7	100	100	98.4	99.2	99.2	99.2	100	100	100	100	100	100	100	100	100	100	100	100	99.2	99.2	99.2	98.4	99.2	87.9	99.2	99.2	100	100	100	99.2	99.2	99.2	100	99.2	100	100
BSU_31640	100	100	100	100	100	100	100	99.4	93.7	99.4	99.4	100	94.3	99.4	100	99.4	99.4	99.4	99.4	98.7	100	100	100	100	100	100	100	100	100	100	99.4	99.4	99.4	99.4	99.4	99.4	90.5	99.4	99.4	100	100	100	98.1	98.1	99.4	100	99.4	100	98.7
BSU_31600	100	100	100	100	100	100	100	99.4	96.1	99.6	99.3	100	96.4	99.5	100	99.3	99.4	99.3	99.5	99.5	100	100	100	100	100	100	100	100	100	100	99.6	99.6	99.4	99.4	99.6	99.6	95.9	99.4	99.4	100	100	100	99	99	99.4	100	99.3	100	99.5
BSU_31610	100	100	100	100	100	100	100	100	98.6	100	99.3	100	98.6	100	100	100	100	99.3	90.9	100	100	100	100	100	100	100	100	100	100	100	100	100	100	100	100	99.3	98.6	100	100	100	100	100	100	100	100	100	100	100	100
BSU_31630	100	100	100	100	100	100	100	98.8	98.4	99.6	99.2	100	98.2	99.8	100	99.2	99.2	99.2	99.2	99.8	100	100	100	100	100	100	100	100	100	100	99.8	99.6	98.8	98.8	99.8	99.8	98.2	98.8	98.8	100	100	100	99.4	99.4	98.8	100	98.8	100	100
BSU_31650	100	100	100	100	100	100	100	100	98.9	100	100	100	98.9	100	100	100	100	100	98.9	100	100	100	100	100	100	100	100	100	100	100	100	100	100	100	100	100	98.9	100	100	100	100	100	100	100	100	100	100	100	100
BSU_22730	100	100	100	100	100	100	100	100	100	100	100	100	100	100	100	100	100	100	100	100	100	100	100	100	100	100	100	100	100	100	100	100	100	100	100	100	100	100	100	100	100	100	100	100	100	100	100	100	100
BSU_36510	100	100	100	100	100	100	100	100	97.5	99.8	99.8	100	97.5	99.8	100	99.3	99.8	99.8	99.5	99.8	100	100	100	100	100	100	100	100	100	100	100	99.8	99.3	99.3	99.8	99.8	97.5	99.3	99.3	100	100	100	99.8	99.8	99.3	100	99.3	100	99.8
BSU_25640	100	100	100	100	100	100	100	99.5	98.9	99.5	100	100	98.9	100	100	100	100	100	100	100	100	100	100	100	100	100	100	100	100	100	100	100	100	100	99.5	100	98.9	100	100	100	100	100	100	100	100	100	100	100	100
BSU_31760	100	100	100	100	100	100	100	99.5	98.9	99.5	98.9	100	98.9	99.5	100	99.5	100	98.9	98.9	98.9	100	100	100	100	100	100	100	100	100	100	99.5	98.9	98.9	98.9	99.5	100	98.4	98.9	98.9	100	100	100	98.4	98.4	98.9	100	98.9	100	99.5
BSU_00170	100	100	100	100	100	100	100	96.1	93.4	97.2	97.8	100	93.9	97.8	100	97.8	96.7	97.8	96.7	97.8	100	100	100	100	100	100	100	100	0	100	97.8	97.8	97.2	97.2	97.2	97.8	93.4	97.2	97.2	100	100	100	97.8	97.8	97.2	100	97.2	100	97.8
BSU_27860	100	100	100	100	100	100	100	96.9	92.7	97.9	98.3	100	92.7	98.3	100	98.6	98.3	98.3	95.8	99.7	100	100	100	100	100	100	100	100	100	100	97.6	97.2	97.9	97.9	97.9	98.3	92.7	97.9	97.9	100	100	100	97.6	97.6	97.9	100	97.9	100	98.6
BSU_03330	100	100	100	100	100	100	100	99.8	97.8	99.8	100	100	96.8	99.5	100	100	100	100	99.8	99.8	100	100	100	100	100	100	100	100	100	100	99.5	100	100	100	100	99.5	97.5	100	100	100	100	100	99.8	99.8	100	100	100	100	99.8
BSU_37320	100	100	100	100	100	100	100	0	96.7	99.7	99.7	100	96.7	99.5	100	100	99.7	99.7	0	99.7	100	100	100	100	100	100	100	100	100	100	99.5	100	0	0	99.5	100	95.7	0	0	100	100	100	99.5	99.5	0	100	0	100	100
BSU_13040	100	100	100	100	100	100	100	99	96	99.2	99	100	95.2	100	100	99	100	99	99	99.5	100	100	100	100	100	100	100	100	100	100	100	99.7	99	99	99.7	100	95.2	99	99	100	100	100	99.7	99.7	99	100	99	100	98.5
BSU_28360	100	100	100	100	100	100	100	98.5	98.5	99.5	99.5	100	98.5	99.5	100	99.5	99.5	99.5	98.5	99.5	100	100	100	100	100	100	100	100	100	100	100	99.5	99.5	99.5	99.5	99.5	97.5	99.5	99.5	100	100	100	99.5	99.5	99.5	100	99.5	100	99.5
BSU_05780	100	100	100	100	100	100	100	96.3	88.9	99.7	96.9	100	89.2	96.9	100	96.9	96.9	96.9	97.5	96.9	100	100	100	100	100	100	100	100	100	100	99.4	97.5	96.3	96.3	97.2	96.9	88.9	96.3	96.3	100	100	100	97.8	97.8	96.3	100	96.3	100	99.4
BSU_37600	100	100	100	100	100	100	100	100	98.6	99.8	99.5	100	98.6	100	100	100	99.5	99.5	99.5	99.5	100	100	100	100	100	100	100	100	100	100	99.5	99.5	100	100	99.8	100	98.6	100	100	100	100	100	99.5	99.5	100	100	100	100	99.8
BSU_37280	100	100	100	100	100	100	100	0	97.9	99.8	99.6	100	97.5	99.7	100	99.3	99.6	99.6	0	99.8	100	100	100	100	100	100	100	100	100	100	99.4	99.7	0	0	99.6	99.6	97.6	0	0	100	100	100	99.6	99.6	0	100	0	100	99.6
BSU_37250	100	100	100	100	100	100	100	0	93.3	99.6	97.3	100	93.7	98.7	100	99.6	100	97.3	0	99.1	100	100	100	100	100	100	100	100	100	100	99.6	99.6	0	0	100	99.6	93.3	0	0	100	100	100	99.6	99.6	0	0	0	100	99.1
BSU_37260	100	100	100	100	100	100	100	0	93.5	96.2	96.2	100	92.9	95.7	100	95.7	95.1	96.2	0	97.3	100	100	100	100	100	100	100	100	100	100	95.7	96.2	0	0	96.2	95.7	91.8	0	0	100	100	100	95.7	95.7	0	0	0	100	95.7
BSU_37270	100	100	100	100	100	100	100	0	97.9	99.4	99.4	100	97.9	99.2	100	99.4	99.4	99.4	0	99.4	100	100	100	100	100	100	100	100	100	100	99.2	99.4	0	0	99.2	99.2	97.9	0	0	100	100	100	99	99	0	0	0	100	99.4
BSU_03300	100	100	100	100	100	100	100	100	98.1	99.9	99.6	100	98.3	99.9	100	99.8	99.6	99.6	99.4	100	100	100	100	100	100	100	100	100	100	100	99.8	98.8	99.3	99.3	99.9	99.6	98.3	99.3	99.3	100	100	100	99.6	99.6	99.3	100	99.3	100	99.8
BSU_03320	100	100	100	100	100	100	100	97.9	87.4	98.8	98.7	100	87.2	97.7	100	97.1	98.7	98.7	97.5	98.6	100	100	100	100	100	100	100	100	100	100	98.7	99	99	99	99.4	97.7	87.2	99	99	100	100	100	98.3	98.3	99	100	99	100	98.6
BSU_03290	100	100	100	100	100	100	100	100	97.2	100	100	100	97.2	100	100	99.1	100	100	99.1	100	100	100	100	100	100	100	100	100	100	100	100	100	100	100	100	100	97.2	100	100	100	100	100	100	100	100	100	100	100	100
BSU_03310	100	100	100	100	100	100	100	99.2	95.6	98.3	98.5	100	95.8	99	100	98.2	98.5	98.5	97.5	98.3	100	100	100	100	100	100	100	100	100	100	99	97.5	97.5	97.5	98	99.3	96.5	97.5	97.5	100	100	100	98	98	97.5	100	97.5	100	98.2
BSU_11250	100	100	100	100	100	100	100	98.7	96.8	98.7	100	100	96.5	100	100	99.1	100	100	100	99.1	100	100	100	100	100	100	100	100	100	100	99.4	98.4	99.1	99.1	99.4	100	96.2	99.1	99.1	100	100	100	99.1	99.1	99.1	100	99.1	100	99.4
BSU_10020	100	100	100	100	100	100	100	100	97.2	100	98.3	100	97.5	99.2	100	99.7	99.4	98.3	99.4	99.2	100	100	100	100	100	100	100	100	100	100	99.7	99.4	100	100	98.6	99.2	0	100	100	100	100	100	99.2	99.2	100	100	100	100	98.3
BSU_24060	100	100	100	100	100	100	100	98.7	96.4	99.4	99.6	100	96.2	99.6	100	99.4	99.6	99.6	99.8	99.8	100	100	100	100	100	99.8	100	100	100	100	99.6	99.2	99.4	99.4	99.6	99.6	96.2	99.4	99.4	100	100	100	99.6	99.6	99.4	100	99.4	100	99.4
BSU_24030	100	100	100	100	100	100	100	94.1	92.9	97.9	96.2	100	93.9	96.5	100	97.4	96.2	96.2	93.9	97.9	100	100	100	100	100	100	100	100	100	100	94.6	97.6	95	95	93.6	96.5	94.1	95	95	100	100	100	97.6	97.6	95	100	95	100	96.7
BSU_24040	100	100	100	100	100	100	100	99.4	98.5	100	100	100	98.8	100	100	100	100	100	100	100	100	100	100	100	100	100	100	100	100	100	100	100	100	100	100	100	98.8	100	100	100	100	100	100	100	100	100	100	100	100
BSU_24050	100	100	100	100	100	100	100	100	99.1	100	100	100	99.1	100	100	100	100	100	100	100	100	100	100	100	100	100	100	100	100	100	99.7	99.7	99.7	99.7	100	100	99.1	99.7	99.7	100	100	100	99.7	99.7	99.7	100	99.7	100	99.7
BSU_15550	100	100	100	100	100	100	100	100	95.8	100	100	100	95.8	98.7	100	100	100	100	99.6	99.6	100	100	100	100	100	100	100	100	100	100	100	100	99.6	99.6	100	98.7	95.8	99.6	99.6	100	100	100	100	100	99.6	100	99.6	100	98.7
BSU_04090	100	100	100	100	100	100	100	100	94	100	100	100	94.3	100	100	98.5	99.7	100	100	99.7	100	100	100	100	100	100	100	100	100	100	100	98.5	100	100	100	100	94.3	100	100	100	100	100	99.4	99.4	100	100	100	100	100
BSU_03640	100	100	100	100	100	100	100	0	99.4	99.8	99.8	100	98.9	99.8	100	100	99.6	99.8	99.6	99.8	100	100	100	100	100	100	100	100	100	100	99.6	99.6	99.6	99.6	99.6	100	99.2	99.6	99.6	100	100	100	99.8	99.8	99.6	100	99.6	100	99.8
BSU_03652	100	100	100	100	100	100	100	0	87	97.4	96.1	100	87.7	96.1	100	98.1	99.4	96.1	0	96.1	100	100	100	100	100	100	100	100	100	100	96.1	0	0	0	98.7	96.1	87	0	0	100	100	100	98.7	98.7	0	100	0	100	97.4
BSU_03630	100	100	100	100	100	100	100	0	97.5	99	99	100	97.1	99	100	100	99	99	98.5	99	100	100	100	100	100	100	100	100	100	100	99.5	98.5	99	99	98.5	100	97.5	99	99	100	100	100	99	99	99	100	99	100	99.5
BSU_40340	100	100	100	100	100	100	100	99.3	99	99	99	100	98.5	99	100	99.5	99	99	99.3	99.3	100	100	100	100	100	100	100	100	100	100	99.5	99.3	99.3	99.3	98.8	99	99	99.3	99.3	100	100	100	99	99	99.3	100	99.3	100	100
BSU_15560	100	100	100	100	100	100	100	99.5	95.4	98.6	99.1	100	95.4	99.5	100	99.5	99.1	99.1	99.5	99.1	100	100	100	100	100	100	100	100	100	100	100	99.1	98.1	98.1	98.6	99.5	96.3	98.1	98.1	100	100	100	99.5	99.5	98.1	100	98.1	100	99.5
BSU_18670	100	100	100	100	100	100	100	58.6	58.3	98.2	98.7	100	95.7	98.7	100	58.3	98.7	98.7	58.6	99	100	100	100	100	100	100	100	58.6	100	100	98.7	99.2	98.2	98.2	58.6	98.7	58.6	98.2	98.2	100	100	100	98.7	98.7	98.2	100	98.2	100	97.7
BSU_33240	100	100	100	100	100	100	100	99.2	97.7	99.2	99.5	100	98.7	100	100	99	99.2	99.5	99.2	99.5	100	100	100	100	100	100	100	100	100	100	99.2	99.5	99.5	99.5	99.5	100	98.7	99.5	99.5	100	100	100	99.2	99.2	99.5	100	99.5	100	99.2
BSU_18480	100	100	100	100	100	100	100	100	96.3	100	100	100	96.3	99.3	100	100	99.7	100	99.7	100	100	100	100	100	100	100	100	100	100	100	99.7	100	44	44	99.7	99.7	96.6	44	44	100	100	100	100	100	44	100	44	100	99.7
BSU_23800	100	100	100	100	100	100	100	97.5	93.5	99.3	98.9	100	95	99.3	100	98.9	98.6	98.9	97.5	99.3	100	100	100	100	100	100	100	100	100	100	100	99.6	99.6	99.6	98.9	99.3	43.2	99.6	99.6	100	100	100	99.3	99.3	99.6	100	99.6	100	99.3
BSU_12910	100	100	100	100	100	100	100	98.2	91.1	97.4	98.2	100	90	98.2	100	97.4	98.2	98.2	97.1	97.4	100	100	100	100	100	100	100	100	100	100	98.5	97.8	98.2	98.2	97.4	98.2	91.1	98.2	98.2	100	100	100	97.4	97.4	98.2	100	98.2	100	97.4
BSU_22420	100	100	100	100	100	100	100	99	95.1	98.6	98.3	100	94.8	99	100	99	99	98.3	99	99.3	100	100	100	100	100	100	100	100	100	100	100	98.6	99	99	100	99	94.8	99	99	100	100	100	98.3	98.3	99	100	99	100	99
BSU_15190	100	100	100	100	100	100	100	100	99.7	100	100	100	99.7	100	100	100	100	100	100	100	100	100	100	100	100	100	100	100	100	100	100	100	100	100	100	100	99.7	100	100	100	100	100	99.7	99.7	100	100	100	100	100
BSU_24090	100	100	100	100	100	100	100	98.7	97	98.7	99.3	100	97.3	99.3	100	99	99.3	99.3	98.7	99.3	100	100	100	100	100	100	100	100	100	100	99	99.3	98.7	98.7	99	99.3	97	98.7	98.7	100	100	100	99.7	99.7	98.7	100	98.7	100	99.3
BSU_14860	100	100	100	100	100	100	100	99.7	98.4	99.8	99.7	100	98.3	99.7	100	99.8	99.8	99.7	99.6	99.9	100	100	100	100	100	100	100	100	100	100	99.9	99.7	99.7	99.7	99.7	99.7	98.4	99.7	99.7	100	100	100	99.9	99.9	99.7	100	99.7	100	99.7
BSU_14610	100	100	100	100	100	100	100	100	99.4	100	99.8	100	99.4	99.8	100	100	99.8	99.8	100	100	100	100	100	100	100	100	100	100	100	100	100	100	99.8	99.8	100	99.8	99.4	99.8	99.8	100	100	100	100	100	99.8	100	99.8	100	99.8
BSU_29190	100	100	100	100	100	100	100	100	99.7	99.7	100	100	99.7	100	100	99.7	99.7	100	99.4	100	100	100	100	100	100	100	100	100	100	100	100	99.7	99.7	99.7	100	100	99.7	99.7	99.7	100	100	100	99.7	99.7	99.7	100	99.7	100	100
BSU_01770	100	100	100	100	100	100	100	99.6	99.6	99.6	99.6	100	99.6	99.6	100	99.6	99.6	99.6	99.6	99.8	100	100	100	100	100	100	100	100	100	100	99.6	99.6	99.6	99.6	99.6	99.6	99.6	99.6	99.6	100	100	100	99.8	99.8	99.6	100	99.6	100	99.6
BSU_23070	100	100	100	100	100	100	100	100	99	99.8	100	100	98.9	100	100	100	100	100	99.8	100	100	100	100	100	100	100	100	100	100	100	100	100	99.8	99.8	100	100	99	99.8	99.8	100	100	100	100	100	99.8	100	99.8	100	100
BSU_33930	100	100	100	100	100	100	100	100	98.7	100	100	100	99	100	100	99.7	100	100	99.7	100	100	100	100	100	100	100	100	100	100	100	99.5	100	100	100	100	100	98.7	100	100	100	100	100	100	100	100	100	100	100	100
BSU_13010	100	100	100	100	100	100	100	99.4	96	99.1	99.1	100	96	100	100	99.4	100	99.1	99.7	99.7	100	100	100	100	100	100	100	100	100	100	100	99.1	99.7	99.7	99.4	100	95.7	99.7	99.7	100	100	100	98.9	98.9	99.7	100	99.7	100	99.4
BSU_33910	100	100	100	100	100	100	100	99.8	98	100	100	100	98	100	100	100	100	100	100	100	100	100	100	100	100	100	100	100	100	100	100	100	99.8	99.8	99.8	100	98	99.8	99.8	100	100	100	100	100	99.8	100	99.8	100	100
BSU_34550	100	100	100	100	100	100	100	95.5	86.9	97.3	97.7	100	86.5	95	100	95.5	99.6	97.7	95.9	99.5	100	100	100	100	100	100	100	100	100	100	98.2	95.9	95.5	95.5	97.7	95	86.9	95.5	95.5	100	100	100	96.8	96.8	95.5	0	95.5	100	99.1
BSU_07510	100	100	100	100	100	100	100	46.5	93.1	99.1	99.7	100	92.8	99.1	100	99.4	99.4	99.7	46.3	98.8	100	100	100	100	100	100	100	100	100	100	99.1	99.1	99.4	99.4	99.1	99.1	92.8	99.4	99.4	100	100	100	99.1	99.1	99.4	100	99.4	100	99.1
BSU_07490	100	100	100	100	100	100	100	53.9	99.6	99.6	100	100	99.6	100	100	100	100	100	53.9	100	100	100	100	100	100	100	100	100	100	100	100	100	99.6	99.6	100	100	99.6	99.6	99.6	100	100	100	100	100	99.6	100	99.6	100	100
BSU_07500	100	100	100	100	100	100	100	39.7	98.8	100	100	100	98.5	99.7	100	100	99.7	100	41.3	100	100	100	100	100	100	100	100	100	100	100	99.1	99.7	99.7	99.7	100	99.7	99.1	99.7	99.7	100	100	100	99.7	99.7	99.7	100	99.7	100	100
BSU_07520	100	100	100	100	100	100	100	40.6	94	97.5	100	100	93.7	97.1	100	98.1	99.4	100	40.6	98.1	100	100	100	100	100	100	100	100	100	100	97.8	99.7	98.1	98.1	97.5	97.1	94	98.1	98.1	100	100	100	97.8	97.8	98.1	100	98.1	100	97.5
BSU_12840	100	100	100	100	100	99.7	99.7	99.4	97	99.4	100	100	95.2	100	100	100	100	100	99.4	99.4	100	100	100	100	100	100	100	100	100	99.7	100	100	99.4	99.4	100	100	95.2	99.4	99.4	100	100	100	96.1	96.1	99.4	100	99.4	100	99.4
BSU_24960	100	100	100	100	100	100	100	99.6	97	99.6	99.3	100	97.4	100	100	100	100	99.3	99.6	99.6	100	100	100	100	100	100	100	100	100	100	100	99.6	99.3	99.3	99.6	100	97.4	99.3	99.3	100	100	100	99.6	99.6	99.3	100	99.3	100	99.6
BSU_24990	100	100	100	100	100	100	100	99	98.3	90	99.7	100	98.3	99.7	100	99.7	99.7	99.7	99.7	90	100	100	100	100	100	100	100	100	100	100	99.7	99.3	99.7	99.7	99.7	99.7	90	99.7	99.7	100	100	100	99	99	99.7	100	99.7	100	99
BSU_24970	100	100	100	100	100	100	100	99.7	98.6	99.7	99.7	100	99	100	100	100	100	99.7	99.7	99.7	100	100	100	100	100	100	100	100	100	100	100	100	100	100	99.3	100	98.6	100	100	100	100	100	100	100	100	100	100	100	100
BSU_24980	100	100	100	100	100	100	100	99	99	99.4	99.7	100	99.4	99.4	100	99.4	99.4	99.7	99.4	99.7	100	100	100	100	100	100	100	100	100	100	99.4	99.4	99.7	99.7	99.7	99.4	99	99.7	99.7	100	100	100	99.7	99.7	99.7	100	99.7	100	99.4
BSU_24950	100	100	100	100	100	100	100	99.6	97.3	99.6	99.6	100	97.7	99.6	100	99.6	99.6	99.6	99.2	99.6	100	100	100	100	100	100	100	100	100	100	100	99.6	58.2	99.6	99.6	99.6	97.3	99.6	99.6	100	100	100	99.6	99.6	99.6	100	99.6	100	99.6
BSU_09310	100	100	100	100	100	100	100	99.5	95.5	99.5	99.5	100	95.9	99.3	100	99.1	99.3	99.5	98.8	99.7	100	100	100	100	100	100	100	100	100	100	99.5	99.1	99.1	99.1	99.7	99.3	95.5	99.1	99.1	100	100	100	99.1	99.1	99.1	100	99.1	100	99
BSU_11710	100	100	100	100	100	100	100	99.6	95.6	99.6	99.6	100	95.6	99.6	100	98.9	99.6	99.6	98.9	99.3	100	100	100	100	100	100	100	100	100	100	99.3	98.9	99.6	99.6	99.6	99.6	95.6	99.6	99.6	100	100	100	99.6	99.6	99.6	100	99.6	100	100
BSU_23760	100	100	100	100	100	100	100	100	99.4	100	100	100	99.1	100	100	99.7	100	100	99.7	100	100	100	100	100	100	100	100	100	100	100	99.7	99.7	99.7	99.7	100	100	99.4	99.7	99.7	100	100	100	100	100	99.7	100	99.7	100	100
BSU_00700	100	100	100	100	100	100	100	99.6	99.2	100	100	100	98.4	100	100	100	100	100	100	100	100	100	100	100	100	100	100	100	100	100	100	100	100	100	100	100	98.8	100	100	100	100	100	100	100	100	100	100	100	100
BSU_38240	100	100	100	100	100	100	100	99.6	98.2	99.8	99.8	100	98.4	99.8	100	0	99.8	99.8	99.4	99.8	100	100	100	100	100	100	100	100	100	100	100	99.6	99.8	99.8	99.8	99.8	0	99.8	99.6	100	100	0	99.6	99.6	99.8	100	99.8	0	100
BSU_40550	100	100	100	100	100	100	100	99.4	99.4	99.7	100	100	99.4	100	100	100	100	100	99.7	100	100	100	100	100	100	100	100	100	100	100	100	100	99.4	99.4	100	100	99.4	99.4	99.4	100	100	100	100	100	99.4	100	99.4	100	100
BSU_34970	100	100	100	100	100	100	100	98.1	96.3	98.6	98.6	100	96.8	98.6	100	98.6	98.6	98.6	99.1	98.6	100	100	100	100	100	100	100	100	100	100	100	98.6	98.6	98.6	98.6	98.6	96.3	98.6	98.6	100	100	100	98.1	98.1	98.6	100	98.6	100	98.6
BSU_28130	100	100	100	100	100	100	100	99.7	98.5	99.4	99.1	100	98.1	99.1	100	99.7	99.1	99.1	99.4	99.7	100	100	100	100	100	100	100	100	100	100	100	99.7	99.4	99.4	99.7	99.1	98.5	99.4	99.4	100	100	100	99.1	99.1	99.4	100	99.4	100	99.4
BSU_15700	100	100	100	100	100	100	100	99	94.1	99.3	99.3	100	94.8	99.3	100	99	99.3	99.3	99.3	99.5	100	100	100	100	100	100	100	100	100	100	99.3	99.3	99.5	99.5	99.5	99.3	94.6	99.5	99.5	100	100	100	99	99	99.5	100	99.5	100	99.3
BSU_30560	100	100	100	100	100	100	100	99.6	97.9	99.6	99.6	100	97.9	99.6	100	99.1	99.6	99.6	99.6	99.6	100	100	100	100	100	100	100	100	100	100	99.8	99.6	99.8	99.8	99.8	99.8	97.5	99.8	99.8	100	100	100	99.8	99.8	99.8	100	99.8	100	99.6
BSU_23920	100	100	100	100	100	100	100	38.8	95.3	98.4	99.2	100	95.3	98.8	100	98.4	99.8	99.2	98	99	100	100	100	100	100	100	100	100	100	100	99.4	98.2	98.8	98.8	98.8	98.8	95.1	98.8	98.8	100	100	100	98.4	98.4	98.8	100	98.8	100	98.8
BSU_23500	100	100	100	100	100	100	100	98.7	98.7	99.7	99.7	100	98.5	99.5	100	99.5	99.5	99.7	98.7	99.7	100	100	100	100	100	100	100	100	100	100	99.5	99.7	98.7	98.7	99.5	99.5	98.2	98.7	98.7	100	100	100	99.7	99.7	98.7	100	98.7	100	99.7
BSU_22610	100	100	100	100	100	100	100	99.7	95.1	99.5	99.5	100	95.1	99.7	100	100	99.7	99.5	99.5	99.7	100	100	100	100	100	94.9	100	100	100	100	99.7	99.7	99.7	99.7	99.7	99.7	95.4	99.7	99.7	100	100	100	99.7	99.7	99.7	100	99.7	100	99.7
BSU_27900	100	100	100	100	100	100	100	99.3	97.9	98.9	99.3	100	97.9	99.3	100	99.6	100	99.3	100	99.6	100	100	100	100	100	100	100	100	100	100	99.3	100	100	100	99.6	99.3	97.9	100	100	100	100	99.6	99.6	99.6	100	100	100	99.6	99.6
BSU_10140	100	100	100	100	100	100	100	99.4	95.3	98.9	99.6	100	95.3	99.4	100	99.8	99.6	99.6	99.6	99.8	100	100	100	100	100	100	100	100	100	100	99.8	99.6	99.4	99.4	99.8	99.4	95.3	99.4	99.4	100	100	100	98.9	98.9	99.4	100	99.4	100	99.6
BSU_18830	100	100	100	100	100	100	100	26.4	85.1	97.6	97.9	100	85.1	97.9	100	97.6	97.9	97.9	25.9	97.3	100	100	100	100	100	100	100	100	100	100	100	26.1	97	97	98.3	97.9	84.8	97	97	100	100	100	97.3	97.3	97	100	97	100	97.6
BSU_06530	100	100	100	100	100	100	100	99.1	96.9	98.3	98.8	100	96.7	99.8	100	99.5	98.8	98.8	99.1	98.8	100	100	100	100	100	100	100	100	100	100	98.3	98.3	98.3	98.3	98.6	99.8	96.2	98.3	98.3	100	100	100	98.3	98.3	98.3	100	98.3	100	98.8
BSU_22650	100	100	100	100	100	100	100	98.1	88.8	99.1	97.2	100	89.3	97.7	100	98.6	97.7	97.2	98.6	97.7	100	100	100	100	100	89.3	100	100	100	100	97.7	97.7	98.1	98.1	98.6	97.7	88.8	98.1	98.1	100	100	100	98.1	98.1	98.1	100	98.1	100	97.2
BSU_34860	100	100	100	100	100	100	100	98.1	95.6	98.6	100	100	97.6	100	100	99.5	100	100	99.5	98.5	100	100	100	100	100	100	100	100	100	100	98.6	97.6	98.1	98.1	99.5	98.6	97.6	98.1	98.1	100	100	100	98.1	98.1	98.1	100	98.1	100	99.5
BSU_06450	100	100	100	100	100	100	100	97.9	95.9	98.3	98.8	100	97.1	98.8	100	97.9	98.8	98.8	97.9	97.9	100	100	100	100	100	100	100	100	100	100	98.3	98.8	97.9	97.9	97.5	98.8	97.5	97.9	97.9	100	100	100	98.3	98.3	97.9	100	97.9	100	98.3
BSU_34880	100	100	100	100	100	100	100	98	94.3	95.9	98	100	94.7	98	100	98	98	98	98	98	100	100	100	100	100	100	100	100	100	100	100	98	98	98	99.2	97.6	95.5	98	98	100	100	100	95.9	95.9	98	100	98	100	97.6
BSU_03200	100	100	100	100	100	100	100	100	98	100	99.7	100	98.3	99.7	100	100	99.7	99.7	100	100	100	100	100	100	100	100	100	100	100	100	100	100	100	100	100	100	98	100	100	100	100	100	100	100	100	100	100	100	100
BSU_32850	100	100	100	100	100	100	100	99.3	96	99	99	100	96.7	99	100	98.7	99	99	98.7	99.7	100	100	100	100	100	100	100	100	100	100	99.7	99.3	99.3	99.3	99	99	95	99.3	99.3	100	100	100	99.7	99.7	99.3	100	99.3	100	99
BSU_06660	100	100	100	100	100	100	100	98.8	98.4	100	99.4	100	98.2	100	100	99.2	99.4	99.4	99	100	100	100	100	100	100	100	100	100	100	100	100	99.4	100	100	100	99.4	98.2	100	100	99.8	100	100	99.2	99.2	100	100	100	100	100
BSU_03220	100	100	100	63.3	100	100	100	99.4	97.7	100	99.8	100	98.3	99.8	100	99.8	99.8	99.8	99.4	100	63.3	63.3	100	100	100	100	100	100	100	100	99.8	100	100	100	100	100	97.9	100	100	100	63.3	100	99.6	99.6	100	100	100	100	100
BSU_00510	100	100	100	100	100	100	100	99.7	100	100	100	100	100	100	100	100	100	100	100	100	100	100	100	100	100	100	100	100	100	100	100	100	99.7	99.7	100	100	100	99.7	99.7	100	100	100	100	100	99.7	100	99.7	100	100
BSU_22600	100	100	100	100	100	100	100	98.8	94.9	99.3	99.3	100	94.4	99.3	100	99.8	99.5	99.3	99.3	99.1	100	100	100	100	100	95.1	100	100	100	100	99.5	99.8	99.3	99.3	99.3	99.3	94.9	99.3	99.3	100	100	100	99.5	99.5	99.3	100	99.3	100	99.3
BSU_04740	100	100	100	100	100	100	100	99	97	99	99.5	100	98	99.5	100	100	100	99.5	99	100	100	100	100	100	100	100	100	100	100	100	99.5	100	100	100	100	99.5	97	100	100	100	100	100	99.5	99.5	100	100	100	100	100
BSU_37660	100	100	100	100	100	100	100	99.4	99.7	99.7	99.7	100	99.7	99.7	100	99.7	99.4	99.7	99.4	99.7	100	100	100	100	100	100	100	100	100	100	100	99.7	99.7	99.7	99.4	99.7	99.7	99.7	99.7	100	100	100	99.7	99.7	99.7	100	99.7	100	99.7
BSU_15020	100	100	100	100	100	100	100	100	99.4	100	100	100	99.4	100	100	100	100	100	100	100	100	100	100	100	100	100	100	100	100	100	100	100	100	100	100	100	99.4	100	100	100	100	100	100	100	100	100	100	100	100
BSU_03070	100	100	100	100	100	100	100	37.9	97.7	99.8	100	100	97.9	99.8	100	37.5	99.8	100	37.9	99.8	100	100	100	100	100	100	100	100	100	100	99.8	99.8	37.4	37.4	99.8	99.6	97.7	37.4	37.4	100	100	100	99.6	99.6	37.4	100	37.4	100	100
BSU_00110	100	100	100	100	100	100	100	99.7	98.6	100	100	100	98.6	100	100	100	100	100	99.7	100	100	100	100	100	100	100	100	100	100	100	100	100	100	100	100	100	98.6	100	100	100	100	100	100	100	100	100	100	100	100
BSU_00120	100	100	100	100	100	100	100	100	98	99.5	99.5	100	98.5	99.5	100	99.5	100	99.5	100	99.5	100	100	100	100	100	100	100	100	100	100	100	100	98.5	98.5	100	99.5	98	98.5	98.5	100	100	100	100	100	98.5	100	98.5	100	100
BSU_29180	100	100	100	100	100	100	100	99.8	97.9	99.8	99.8	100	98.1	99.8	100	99.8	99.8	99.8	99.8	100	100	100	100	100	100	100	100	100	100	100	100	99.8	99.7	99.7	100	100	98.1	99.7	99.7	100	100	100	99.8	99.8	99.7	100	99.7	100	100
BSU_39400	100	100	100	100	100	100	100	99.3	99.5	99.8	99.5	100	99.5	99.8	100	99.8	99.8	99.5	99.8	99.8	100	100	100	100	100	100	100	100	100	100	99.5	99.8	99.8	99.8	99.5	99.8	99.3	99.8	99.8	100	100	100	99.8	99.8	99.8	100	99.8	100	99.5
BSU_39980	100	100	100	100	100	100	100	98.2	92.6	98.2	97.9	100	92.9	98.2	100	98.5	98.2	97.9	97.6	98.5	100	100	100	100	100	100	100	100	100	100	98.5	98.5	98.5	98.5	98.8	98.2	92	98.5	98.5	100	100	100	98.2	98.2	98.5	100	98.5	100	97.9
BSU_27850	100	100	100	100	100	100	100	98.9	95.1	99.7	99.5	100	94.8	99.5	100	99.7	100	99.5	98.6	100	100	100	100	100	100	100	100	100	100	100	99.5	99.5	99.2	99.2	99.5	99.5	94.6	99.2	99.2	100	100	100	99.5	99.5	99.2	100	99.2	100	99.5
BSU_29300	100	100	100	100	100	100	100	98.3	87	99.6	98.7	100	87.4	98.3	100	98.7	98.3	98.7	98.2	100	100	100	100	100	100	100	100	100	100	100	98.7	99.1	0	0	100	98.3	0	0	0	100	100	100	0	0	0	100	0	100	0
BSU_23250	100	100	100	100	100	100	100	99.4	100	100	100	100	100	100	100	100	100	100	99.4	100	100	100	100	100	100	100	100	100	100	100	100	100	100	100	99.4	100	100	100	100	100	100	100	100	100	100	100	100	100	100
BSU_23270	100	100	100	100	100	100	100	99.5	99.1	99.1	98.6	100	98.6	98.6	100	99.5	98.6	98.6	100	100	100	100	100	100	100	100	100	100	100	100	100	99.5	99.5	99.5	99.5	98.6	98.1	99.5	99.5	100	100	100	99.5	99.5	99.5	100	99.5	100	98.6
BSU_23240	100	100	100	100	100	100	100	100	100	100	100	100	100	100	100	100	100	100	100	100	100	100	100	100	100	100	100	100	100	100	100	100	100	100	100	100	100	100	100	100	100	100	100	100	100	100	100	100	100
BSU_35920	100	100	100	100	100	100	100	98	95.9	99	99	100	95.6	99.7	100	97.6	99.7	99	97.6	99.7	100	100	100	100	100	100	100	100	100	100	99.3	99.7	97.6	97.6	99	99.7	94.9	97.6	97.6	100	100	100	99.3	99.3	97.6	100	97.6	100	99.3
BSU_28790	100	100	100	100	100	100	100	98.8	94.8	99.1	99.5	100	95.9	99.5	100	99.1	99.6	99.5	98.9	99.3	100	100	100	100	100	100	100	100	100	100	99.5	99.3	99.5	99.5	99.6	99.5	95.5	99.5	99.5	100	100	100	99.1	99.1	99.5	100	99.5	100	99.5
BSU_28780	100	100	100	100	100	100	100	99.6	98.7	100	99.6	100	99.1	99.6	100	100	100	99.6	99.6	99.6	100	100	100	100	100	100	100	100	100	100	99.6	100	100	100	99.6	99.6	96.9	100	100	100	100	100	100	100	100	100	100	100	99.6
BSU_30670	100	100	100	100	100	100	100	100	98.7	100	99.4	100	98.7	100	100	100	100	99.4	100	100	100	100	100	100	100	100	100	100	100	100	100	100	100	100	100	100	98.7	100	100	100	100	100	100	100	100	100	100	100	100
BSU_23050	100	100	100	100	100	100	100	100	97.4	100	100	100	97.9	99.5	100	100	100	100	100	99.5	100	100	100	100	100	100	100	100	100	100	100	100	100	100	100	99.5	97.4	100	100	100	100	100	100	100	100	100	100	100	100
BSU_31180	100	100	100	100	100	100	100	99.3	96.2	98.8	99.1	100	96.2	99.5	100	99.3	99.3	99.1	99.5	98.6	100	100	100	100	100	100	100	100	100	100	99.3	99.5	99.3	99.3	99.8	99.5	95.8	99.3	99.3	100	100	100	99.5	99.5	99.3	100	99.3	100	99.5
BSU_17380	100	100	100	100	100	100	100	99.9	99.1	99.7	99.9	100	99.1	99.9	100	99.9	99.9	99.9	99.9	99.9	100	100	100	100	100	100	100	100	100	100	99.9	99.9	99.9	99.9	99.9	99.9	99.1	99.9	99.9	100	100	100	99.9	99.9	99.9	100	99.9	100	99.9
BSU_17370	100	100	100	100	100	100	100	100	97.7	99.2	100	100	97.7	100	100	100	100	100	100	100	100	100	100	100	100	100	100	100	100	100	100	99.2	100	100	100	100	96.9	100	100	100	100	100	100	100	100	100	100	100	100
BSU_20040	87.4	87.4	87.4	87.4	87.4	87.4	87.4	87.4	87.7	96	96.3	87.4	87.7	87.4	87.4	87.4	87.4	96.3	87.4	87.1	87.4	87.4	87.4	87.4	87.4	87.4	87.4	87.4	87.4	87.4	87.4	95.4	87.4	87.4	97	87.4	87.7	87.4	87.4	87.4	87.4	87.4	97.2	97.2	87.4	87.4	87.4	87.4	87.4
BSU_15790	100	100	100	100	100	100	100	100	98.2	100	99.1	100	97.7	99.1	100	100	100	99.1	100	99.5	100	100	100	100	100	100	100	100	100	100	100	99.5	100	100	99.5	99.1	97.2	100	100	100	100	100	99.5	99.5	100	100	100	100	100
BSU_36920	100	100	100	100	100	100	100	99.3	98.7	99.3	99.3	100	98.7	99.3	100	100	99.3	99.3	99.3	99.3	100	100	100	100	100	100	100	100	100	100	100	100	99.3	99.3	98.7	99.3	98.7	99.3	99.3	100	100	100	100	100	99.3	100	99.3	100	100
BSU_15590	100	100	100	100	100	100	100	99.2	97.4	99.2	99.7	100	97.4	99.7	100	99.2	99.7	99.7	99.7	99.7	100	100	100	100	100	100	100	100	100	100	100	99.7	99.7	99.7	100	99.7	97.6	99.7	99.7	100	100	100	100	100	99.7	100	99.7	100	99.7
BSU_06160	100	100	100	100	100	100	100	92.2	96.1	98.9	98.7	100	94.6	99.1	100	97	99.1	98.7	97	98.7	100	100	100	100	100	100	100	100	100	100	99.4	98.1	98.3	98.3	98.9	99.1	96.8	98.3	98.3	100	100	100	98.5	98.5	98.3	100	98.3	100	99.1
BSU_06150	100	100	100	100	100	100	100	95.5	98.6	99.1	98.9	100	98.9	99.4	100	99.7	99.4	98.9	99.7	98.6	100	100	100	100	100	100	100	100	100	100	99.7	99.7	99.2	99.2	98.9	99.7	98.6	99.2	99.2	100	100	100	99.7	99.7	99.2	100	99.2	100	99.4
BSU_39470	100	100	100	100	100	100	100	98.2	96.3	98.7	98.2	100	96.8	97.4	100	98.4	98.4	98.2	98.2	98.7	100	100	100	100	100	100	100	100	100	100	98.7	98.7	98.2	98.2	98.7	97.4	95.8	98.2	98.2	100	100	100	98.4	98.4	98.2	100	98.2	100	98.7
BSU_29290	100	100	100	100	100	100	100	99	92.3	97.1	98.3	100	91.5	99.3	100	98.6	99.3	98.3	98.6	97.8	100	100	100	100	100	100	100	100	100	100	99.3	49.7	49.7	49.7	97.8	98.6	92	49.7	49.7	100	100	100	50	50	49.7	100	49.7	100	99.3
BSU_26790	100	100	100	100	100	100	100	0	0	98.9	97.5	100	0	97.5	100	97.9	97.9	97.5	97.9	98.6	100	100	100	100	100	100	100	100	100	100	97.9	0	98.2	98.2	97.9	98.9	0	98.2	98.2	100	100	100	97.2	97.2	98.2	100	98.2	100	97.9
BSU_00930	100	100	100	100	0	100	100	100	99.5	100	100	100	99.5	100	100	100	100	100	100	100	100	100	100	100	100	100	100	0	100	100	100	100	99.5	99.5	100	100	99.5	99.5	99.5	100	100	100	100	100	99.5	100	99.5	100	100
BSU_23770	100	100	100	100	100	100	100	0	91.2	98.7	98	100	91.7	98	100	98.2	98	98	99.1	100	100	100	100	100	100	100	100	100	100	100	98.2	98.9	98.9	98.9	98.4	98	90.1	98.9	98.9	100	100	100	98.7	98.7	98.9	100	98.9	100	98
BSU_15630	100	100	100	100	100	100	100	98.1	88.3	98.1	98.8	100	87.7	99.4	100	98.1	98.8	98.8	98.8	100	100	100	100	100	100	100	100	100	100	100	100	99.4	98.8	98.8	98.8	99.4	88.3	98.8	98.8	100	100	100	99.4	99.4	98.8	100	98.8	100	99.4
BSU_15620	100	100	100	100	100	100	100	98.1	93.1	97.7	98.5	100	95	98.5	100	98.1	98.5	98.5	98.1	98.9	100	100	100	100	100	100	100	100	100	100	100	98.1	98.5	98.5	99.6	98.5	94.3	98.5	98.5	100	100	100	98.1	98.1	98.5	100	98.5	100	98.5
BSU_25660	100	100	100	100	100	100	100	99.3	95.4	98.9	100	100	95.7	100	100	99.3	100	100	98.9	98.9	100	100	100	100	100	99.6	100	100	100	100	100	98.9	98.9	98.9	100	100	94.6	98.9	98.9	100	100	100	98.9	98.9	98.9	100	98.9	100	99.6
BSU_03150	100	100	100	100	100	100	100	99.5	96.8	100	100	100	96.2	100	100	99.5	100	100	99.5	100	100	100	100	100	100	100	100	100	100	100	98.9	100	100	100	98.9	100	96.8	100	100	100	100	100	100	100	100	100	100	100	100
BSU_11870	100	100	100	100	100	100	100	99.2	98.1	99.5	100	100	98.1	100	100	100	100	100	100	100	100	100	100	100	100	100	100	100	100	100	100	100	100	100	99.7	100	98.4	100	100	100	100	100	100	100	100	100	100	100	99.2
BSU_15580	100	100	100	100	100	100	100	99.4	97.2	99.2	99.2	100	97.2	99.2	100	99.4	99.2	99.2	99.2	99.2	100	100	100	100	100	100	100	100	100	100	100	99.7	99.4	99.4	99.7	99.2	96.6	99.4	99.4	100	100	100	99.7	99.7	99.4	100	99.4	100	99.2
BSU_34660	100	100	100	100	100	100	100	99.8	98.3	99.8	99.8	100	97.4	99.8	100	99.8	99.8	99.8	28.5	99.6	100	100	100	100	100	100	100	100	100	100	99.6	99.6	99.8	99.8	100	99.6	99.1	99.8	99.8	100	100	100	99.8	99.8	99.8	100	99.8	100	99.8
BSU_01580	100	100	100	100	100	100	100	99.8	99	100	98.1	100	98.7	98.1	100	99.4	98.1	98.1	99.6	99.8	100	100	100	100	100	100	100	100	100	100	100	99.2	99.8	99.8	98.1	98.1	99	99.8	99.8	100	100	100	100	100	99.8	100	99.8	100	99.4
BSU_26600	100	100	100	100	100	100	100	98.7	92.1	97.4	97.4	100	92.8	97.4	100	98.7	98.7	97.4	98	97.4	100	100	100	100	100	100	100	100	100	100	97.4	98.7	97.4	97.4	97.4	97.4	94.1	97.4	97.4	100	100	100	98.7	98.7	97.4	100	97.4	100	97.4
BSU_37500	100	100	100	100	100	100	100	100	99.6	100	100	100	99.6	100	100	100	100	100	100	100	100	100	100	100	100	100	100	100	100	100	100	100	100	100	100	100	99.6	100	100	100	100	100	100	100	100	100	100	100	100
BSU_03910	100	100	100	100	100	100	100	99.1	97.8	99.1	99.6	100	97.6	99.6	100	99.4	99.6	99.6	99.6	99.4	100	100	100	100	100	100	100	100	100	100	100	99.6	99.1	99.1	99.4	99.6	97.6	99.1	99.1	100	100	100	99.6	99.6	99.1	100	99.1	100	99.6
BSU_30790	100	100	100	100	100	100	100	97.3	92.4	99.6	99.2	100	92.8	97.9	100	97.9	98.6	99.2	98.4	99	100	100	100	100	100	100	100	100	100	100	98.4	98.4	99.6	99.6	98.1	97.9	92.6	99.6	99.6	100	100	100	98.4	98.4	99.6	100	99.6	100	98.8
BSU_30780	100	100	100	100	100	100	100	98.7	98.1	99.7	99.7	100	97.8	99.5	100	99.7	98.7	99.7	98.9	99.7	100	100	100	100	100	100	100	100	100	100	98.9	99.2	99.5	99.5	99.7	99.5	98.4	99.5	99.2	100	100	100	98.9	98.9	99.5	100	99.5	100	99.2
BSU_28430	100	100	100	100	100	100	100	99.2	99.2	100	100	100	99.2	100	100	100	100	100	100	100	100	100	100	100	100	100	100	100	100	100	100	99.6	100	100	100	100	99.2	100	100	100	100	100	99.6	99.6	100	100	100	100	100
BSU_28440	100	100	100	100	100	100	100	99.8	99.7	100	100	100	99.7	100	100	100	100	100	100	100	100	100	100	100	100	100	100	100	100	100	100	100	100	100	99.8	100	99.7	100	100	100	100	100	100	100	100	100	100	100	100
BSU_28450	100	100	100	100	100	100	100	100	99.5	100	100	100	100	100	100	100	100	100	100	100	100	100	100	100	100	100	100	100	100	100	100	100	100	100	100	100	99.5	100	100	100	100	100	100	100	100	100	100	100	100
BSU_16090	100	100	100	100	100	100	100	99.7	99.2	100	100	100	99.2	100	100	100	100	100	99.7	100	100	100	100	100	100	100	100	100	100	100	100	99.7	100	100	100	100	99.2	100	100	100	100	100	100	100	100	100	100	100	100
BSU_16100	100	100	100	100	100	100	100	100	100	100	100	100	100	100	100	99.7	100	100	100	100	100	100	100	100	100	100	100	100	100	100	100	100	100	100	100	100	99.7	100	100	100	100	100	100	100	100	100	100	100	100
BSU_38050	100	100	100	100	100	100	100	99.6	97.8	98.9	99.6	100	97	99.6	100	98.7	99.3	99.6	99.8	98.5	100	100	100	100	100	98.5	100	100	100	100	100	99.3	99.3	99.3	99.3	99.6	97.6	99.3	99.3	100	100	98.5	99.3	99.3	99.3	100	99.3	98.5	99.1
BSU_33430	100	100	100	100	100	100	100	99.8	97.7	99.3	99.8	100	97.7	99.8	100	99.8	99.6	99.8	99.8	100	100	100	100	100	100	100	100	100	100	100	99.6	100	100	100	99.8	99.8	0	100	100	100	100	100	99.5	99.5	100	100	100	100	99.8
BSU_33440	100	100	100	100	100	100	100	98.7	95.9	98.5	99	100	95.9	99	100	98.2	99	99	97.9	100	100	100	100	100	100	100	100	100	100	100	98.7	98.2	98.2	98.2	100	99	95.5	98.2	98.2	100	100	100	98.3	98.3	98.2	100	98.2	100	99.2
BSU_12380	100	100	100	100	29.6	100	100	97.9	92.3	98.8	98.3	100	95	99.6	100	98.1	97.7	98.3	97.5	98.5	100	100	100	100	100	100	100	100	100	100	100	97.5	99	99	97.5	99.6	93.3	99	99	100	100	100	98.1	98.1	99	100	99	100	99.6
BSU_37110	100	100	100	100	100	100	100	100	99.1	100	100	100	99.1	100	100	100	100	100	100	100	100	100	100	100	100	100	100	100	100	100	100	100	100	100	100	100	99.1	100	100	100	100	100	100	100	100	100	100	100	100
BSU_37830	100	100	100	100	100	100	100	100	95.6	99.7	99.4	100	95.2	100	100	99.7	100	99.4	100	99.4	100	100	100	100	100	100	100	100	100	100	100	99.4	100	100	99.4	100	95.9	100	100	100	100	100	99.7	99.7	100	100	100	100	99.4
BSU_34280	32.2	32.2	100	100	100	100	100	95.9	90.4	96.8	95.9	100	91	97.7	100	99.4	98	95.9	96.2	99.1	100	100	100	100	100	100	100	100	100	100	95.9	96.8	95.6	95.6	99.1	97.7	90.4	95.6	95.6	100	100	100	98.3	98.3	95.6	100	95.6	100	95.9
BSU_34300	0	0	100	100	100	100	100	98.5	95.1	98.3	98.8	100	95.3	98.8	100	98.3	98.8	98.8	99.1	99.1	100	100	100	100	100	100	100	100	100	100	98.8	99.1	98.3	98.3	99.1	98.8	95.3	98.3	98.3	100	100	100	98.5	98.5	98.3	100	98.3	100	98.8
BSU_35690	0	0	0	0	0	0	0	0	0	0	0	0	0	0	0	0	0	0	0	0	0	0	0	0	0	0	0	0	0	0	0	0	0	0	0	0	0	0	0	0	0	0	0	0	0	0	0	0	0
BSU_35680	100	100	100	100	100	100	100	0	92.6	42.8	42.9	100	26.4	42.9	100	42.8	42.9	42.9	0	90.8	100	100	100	100	100	100	95.7	100	0	100	99.9	21.8	0	0	91.8	42.9	26.4	0	0	100	100	100	21.8	21.8	0	100	0	100	28
BSU_13220	100	100	100	100	100	100	100	97.1	92.3	98.2	98.4	100	92.7	98.4	100	97.6	98.4	98.4	97.6	98.9	100	100	100	100	100	100	100	100	100	100	98	97.1	98	98	99.1	98.4	92.3	98	98	100	100	100	98.5	98.5	98	100	98	100	98.5
BSU_13210	100	100	100	100	100	100	100	99.2	93.7	98.8	98.8	100	94.1	98.8	100	99.2	98.8	98.8	98	98.4	100	100	100	100	100	100	100	100	100	100	99.2	99.2	98.4	98.4	99.2	98.8	93.7	98.4	98.4	100	100	100	99.6	99.6	98.4	100	98.4	100	98
BSU_13240	100	100	100	100	100	100	100	99.5	92.5	99	97.5	100	92.5	97.5	100	99	97.5	97.5	98	99	100	100	100	100	100	100	100	100	100	100	97.5	99	98.5	98.5	99.5	97.5	93	98.5	98.5	100	100	100	98	98	98.5	100	98.5	100	97.5
BSU_13230	100	100	100	100	100	100	100	99.5	96.5	100	100	100	96.5	100	100	100	100	100	99.5	99.5	100	100	100	100	100	100	100	100	100	100	100	100	99.5	99.5	99.5	100	96.5	99.5	99.5	100	100	100	99	99	99.5	100	99.5	100	99.5
BSU_15850	100	100	100	100	100	100	100	100	98.6	100	100	100	97.7	100	100	100	100	100	100	100	100	100	100	100	100	100	100	100	100	100	99.5	100	100	100	100	99.5	98.6	100	100	100	100	100	99.5	99.5	100	100	100	100	100
BSU_15860	100	100	100	100	100	100	100	99.7	98.3	100	100	100	98.3	100	100	99.7	100	100	99.7	100	100	100	100	100	100	100	100	100	100	100	100	99	100	100	100	100	98.3	100	100	100	100	100	100	100	100	100	100	100	100
BSU_16990	100	100	100	100	100	100	100	98.8	95.4	98.6	99.4	99.7	95.7	99.4	99.7	98.8	99.4	99.4	98.8	98.6	100	100	100	100	100	100	100	100	100	100	100	98.6	98.8	98.8	99.7	99.4	95.4	98.8	98.8	100	100	100	98.8	98.8	98.8	100	98.8	100	99.4
BSU_21770	100	100	100	100	100	100	100	100	97.9	99.8	100	100	97.9	100	100	100	100	100	99.8	100	100	100	100	100	100	100	100	100	100	100	99.3	99.8	99.8	99.8	99.8	100	97.9	99.8	99.8	100	100	100	99.1	99.1	99.8	100	99.8	100	99.3
BSU_32250	100	100	100	100	100	100	100	99.7	99.1	100	100	100	99.4	100	100	99.7	100	100	99.7	99.4	100	100	100	100	100	100	100	100	100	100	100	99.7	99.4	99.4	100	100	99.1	99.4	99.4	100	100	100	99.4	99.4	99.4	100	99.4	100	100
BSU_17890	100	100	100	100	100	100	100	99.7	98.5	99.7	99.7	100	99	99.6	100	99.7	99.9	99.7	99.9	99.7	100	100	100	100	100	100	100	100	100	100	99.9	99.9	99.7	99.7	99.7	99.6	98.7	99.7	99.6	100	100	100	99.9	99.9	99.7	100	99.6	100	99.7
BSU_15800	100	100	100	100	100	100	100	99.5	95.3	99.5	99.5	100	95.8	100	100	99.5	99.5	99.5	99.1	99.5	100	100	100	100	100	100	100	100	100	100	100	99.1	99.5	99.5	99.5	100	95.3	99.5	99.5	100	100	100	99.1	99.1	99.5	100	99.5	100	99.5
BSU_17680	100	100	100	100	100	100	100	97.5	95	98.2	97.8	100	94.6	97.8	100	97.5	97.8	97.8	98.2	97.8	100	100	100	100	100	100	100	100	100	100	98.6	98.2	98.2	98.2	97.5	98.9	95	98.2	98.2	100	100	100	97.8	97.8	98.2	100	98.2	100	98.6
BSU_21820	100	100	100	100	100	100	100	38.9	96.2	39.2	98.9	100	95.8	100	100	39.5	100	98.9	98.9	99.6	100	100	100	100	100	100	100	100	100	100	98.5	98.9	38.8	38.8	98.5	100	96.2	38.8	38.8	100	100	100	38.8	38.8	38.8	100	38.8	100	98.1
BSU_11650	100	100	100	100	100	100	100	99.2	97	99.6	100	100	97	100	100	99.6	99.6	100	99.6	100	100	100	100	100	100	100	100	100	100	100	100	100	99.2	99.2	100	100	96.6	99.2	99.2	100	100	100	100	100	99.2	100	99.2	100	100
BSU_05900	100	100	100	100	100	100	100	97.8	91.4	98.2	98.2	100	90.8	95.7	100	97.8	98.2	98.2	96.9	97.2	100	100	100	100	100	100	100	100	100	100	97.2	96.3	96.3	96.3	97.8	95.7	91.1	96.3	96.3	100	100	100	96	96	96.3	100	96.3	100	98.5
BSU_38290	100	100	100	100	100	100	100	98.2	93.2	97.7	98.2	100	93.7	98.2	100	97.3	98.2	98.2	97.7	97.3	100	100	100	100	100	100	100	100	100	100	97.7	100	98.2	98.2	97.3	98.2	93.7	98.2	98.2	100	100	100	99.5	99.5	98.2	100	98.2	100	97.7
BSU_39690	100	100	100	100	100	100	100	99.3	97.9	99.7	99.7	100	98.6	99.7	100	99.7	99.7	99.7	99.3	99.7	100	100	100	100	100	100	100	100	100	100	99.7	99.3	99.7	99.7	99.7	99.7	98.3	99.7	99.7	100	100	100	99.7	99.7	99.7	100	99.7	100	99.7
BSU_33920	100	100	100	100	100	100	100	100	99.2	99.6	100	100	99.2	100	100	100	100	100	100	100	100	100	100	100	100	100	100	100	100	100	100	100	100	100	100	100	99.2	100	100	100	100	100	100	100	100	100	100	100	100
BSU_32110	100	100	100	100	100	100	100	99.7	100	100	100	100	99.7	99.7	100	99.7	100	100	99.4	99.4	100	100	100	100	100	100	100	100	100	100	99.7	100	99.7	99.7	99.4	99.7	99.7	99.7	99.7	100	100	100	100	100	99.7	100	99.7	100	100
BSU_34790	100	100	100	100	100	100	100	99.1	99.4	97.2	99.4	100	99.1	100	100	99.7	100	99.4	99.1	99.4	100	100	100	100	100	100	100	100	100	100	100	99.4	99.7	99.7	99.1	100	98.7	99.7	99.7	100	100	100	99.4	99.4	99.7	100	99.7	100	100
BSU_07810	100	100	100	100	100	100	100	98.2	95.7	98.9	98.8	100	95.4	98.6	100	99.1	99.8	98.8	97.7	98.8	100	100	100	100	100	100	100	100	100	100	99.6	99.6	99.5	99.5	98.6	98	95.2	99.5	99.5	100	100	100	99.6	99.6	99.5	100	99.5	100	98
BSU_07800	100	100	100	100	100	100	100	100	97.9	100	100	100	98.1	100	100	99.6	100	100	99.8	100	100	100	100	100	100	100	100	100	100	100	99.8	99.1	99.8	99.8	100	99.8	97.4	99.8	99.8	100	100	100	99.8	99.8	99.8	100	99.8	100	100
BSU_22640	100	100	100	100	100	100	100	99	96.5	99.2	99.2	100	97	99.2	100	99.5	99.2	99.2	99	99.5	100	100	100	100	100	96	100	100	100	100	99.2	98.8	99.5	99.5	99.8	99.5	97	99.5	99.5	100	100	100	98.5	98.5	99.5	100	99.5	100	99.5
BSU_22630	100	100	100	100	100	100	100	97.8	93.3	99.6	100	100	94	99.6	100	99.6	99.6	100	98.5	99.3	100	100	100	100	100	93.6	100	100	100	100	100	99.3	99.3	99.3	99.6	99.6	93.6	99.3	99.3	100	100	100	99.3	99.3	99.3	100	99.3	100	99.3
BSU_10010	100	100	100	100	100	100	100	99.4	95.3	100	99.4	100	93.6	100	100	100	100	99.4	100	100	100	100	100	100	100	100	100	100	100	100	100	100	98.8	99.4	100	100	94.8	99.4	99.4	100	100	100	100	100	99.4	100	99.4	100	99.4
BSU_13960	100	100	100	100	100	100	100	99.7	96.5	99.3	99.7	100	97.2	99.7	100	99.3	100	99.7	99.3	100	100	100	100	100	100	100	100	100	100	100	100	99.7	99.7	99.7	99.7	99.7	96.5	99.7	99.7	100	100	100	99.7	99.7	99.7	100	99.7	100	99.7
BSU_32370	100	100	100	100	100	100	100	98.9	96.8	99.1	99.6	100	97.4	99.6	100	98.5	99.6	99.6	99.1	99.4	100	100	100	100	100	100	100	100	100	100	99.8	99.1	99.6	99.6	99.1	99.6	97.2	99.6	99.6	100	100	100	99.1	99.1	99.6	100	99.6	100	99.8
BSU_35660	100	100	100	100	100	100	100	84.7	96.1	98.9	99.5	100	96.6	99.5	100	98.9	99.7	99.5	98.9	98.4	100	100	100	100	100	100	100	100	100	100	98.4	98.9	84.7	84.7	99.5	99.5	96.1	84.7	84.7	100	100	100	98.7	98.7	84.7	100	84.7	100	98.7
BSU_38860	100	100	100	100	100	100	100	99.4	99.1	99.1	99.1	100	99.1	99.1	100	98.8	99.1	99.1	99.7	99.7	100	100	100	100	100	100	100	100	100	100	99.7	100	100	100	99.1	99.1	99.4	100	100	100	100	100	100	100	100	100	100	100	98.5
BSU_36760	100	100	100	100	100	100	100	100	99.5	100	99.8	100	99.5	99.8	100	100	99.8	99.8	99.8	99.8	100	100	100	100	100	100	100	100	100	100	100	100	100	100	100	99.8	99.5	100	100	100	100	100	99.8	99.8	100	100	100	100	99.8
BSU_15220	100	100	100	100	100	100	100	99.2	98.1	99.2	99.2	100	98.3	99.4	100	99.2	100	99.2	98.9	0	100	100	100	100	100	100	100	100	100	100	99.4	99.4	99.2	99.2	99.2	99.4	97.8	99.2	99.2	100	100	100	98.9	98.9	99.2	100	99.2	100	99.4
BSU_15200	100	100	100	100	100	100	100	99.8	96.5	100	99.8	100	96.7	99.6	100	99.8	100	99.8	100	23.2	100	100	100	100	100	100	100	100	100	100	100	99.8	100	100	99.6	99.6	96.5	100	100	100	100	100	100	100	100	100	100	100	99.6
BSU_29790	100	100	100	100	100	100	100	100	98.6	100	100	100	98.6	100	100	100	100	100	100	100	100	100	100	100	100	100	100	100	100	100	100	100	100	100	100	100	98.6	100	100	100	100	100	100	100	0	100	100	100	100
BSU_15230	100	100	100	100	100	100	100	100	99.3	100	100	100	99.3	100	100	100	100	100	100	100	100	100	100	100	100	100	100	100	100	100	100	99.7	100	100	100	100	99.3	100	100	100	100	100	99.7	99.7	100	100	100	100	99.7
BSU_35580	100	100	100	100	100	100	100	74	98.3	99.6	99.6	100	98	99.6	100	99.6	99.6	99.6	99.3	99.3	100	100	100	100	100	100	100	100	100	100	99.3	99.6	74	74	99.6	99.6	97.8	74	74	100	100	100	99.6	99.6	74	100	74	100	100
BSU_30860	100	100	100	100	100	100	100	98.6	40.2	97.7	100	100	40	97	100	99.1	96.7	100	98.4	99.3	100	100	100	100	100	100	100	100	100	100	96.7	97.2	97.9	97.9	100	96.7	40.2	97.9	97.9	100	100	100	97	97	97.9	100	97.9	100	96.7
BSU_36230	100	100	100	100	100	100	100	98.2	96.1	98.4	99.5	100	95.9	99.5	100	98.4	99.5	99.5	98.9	99.5	100	100	100	100	100	100	100	100	99.8	100	99.8	99.3	98.9	98.9	99.8	99.5	95.2	98.9	98.9	100	100	100	99.3	99.3	98.9	100	98.9	100	98.9
BSU_16510	100	100	100	100	100	100	100	100	96.7	100	100	100	96.7	100	100	100	100	100	100	100	100	100	100	100	100	100	100	100	100	100	100	100	100	100	100	100	96.7	100	100	100	100	100	100	100	100	100	100	100	100
BSU_13580	100	100	100	100	100	100	100	99.2	96.7	98	99.2	100	97.2	99	100	99.2	99	99.2	99	99.2	100	100	100	100	100	100	100	100	100	100	99.2	98.2	99.7	99.7	99.7	99	97.2	99.7	99.7	100	100	100	100	100	99.7	100	99.7	100	98.7
BSU_03280	100	100	100	100	100	100	100	96.7	90.7	97.9	97.1	100	90.1	97.9	100	97.1	97.1	97.1	96.7	100	100	100	100	100	100	100	100	100	100	100	97.3	99.8	97.1	97.1	96.9	97.3	91.5	97.1	97.1	100	100	100	97.7	97.7	97.1	100	97.1	100	97.9
BSU_15610	100	100	100	100	100	100	100	99.2	97.7	99.6	99.2	100	97.7	99.2	100	99.2	99.2	99.2	98.8	99.2	100	100	100	100	100	100	100	100	100	100	100	99.2	53.4	98.4	100	99.2	97.3	53.4	98.4	100	100	100	99.6	99.6	98.4	100	98.4	100	99.6
BSU_28140	100	100	100	100	100	100	100	97.3	92.4	98.1	98.5	100	91.6	98.5	100	97.7	98.5	98.5	98.1	98.5	100	100	100	100	100	100	100	100	100	100	100	98.1	98.1	98.1	100	98.5	90.8	98.1	98.1	100	100	100	98.5	98.5	98.1	100	98.1	100	98.1
BSU_10120	100	100	100	100	100	100	100	98.9	96	98.9	99.2	100	97.2	98.9	100	99.7	100	99.2	99.7	99.2	100	100	100	100	100	100	100	100	100	100	100	98.9	98.6	98.6	100	98.9	96.3	98.6	98.6	100	100	100	98.9	98.9	98.6	100	98.6	100	99.2
BSU_36890	100	100	100	100	100	99.5	100	100	97.6	100	99.5	100	97.6	100	100	99.5	100	99.5	99.5	100	100	100	100	100	100	100	100	100	100	100	100	100	100	100	100	100	100	100	100	100	100	100	100	100	100	100	100	100	100
BSU_15470	100	100	100	100	100	100	100	100	98.9	100	100	100	98.9	100	100	100	100	100	100	100	100	100	100	100	100	100	100	100	100	100	100	100	100	100	100	100	98.9	100	100	100	100	100	100	100	100	100	100	100	100
BSU_15480	100	100	100	100	100	100	100	99.5	99.8	99.5	99.5	100	99.8	99.5	100	99.8	99.5	99.5	99.8	99.5	100	100	100	100	100	100	100	100	100	100	99.1	100	99.8	99.8	99.5	99.5	99.8	99.8	99.8	100	100	100	100	100	99.8	100	99.8	100	99.5
BSU_39360	100	100	100	100	100	100	100	0	98.2	99.8	99.5	100	97.6	99.6	100	0	99.6	99.5	0	99.5	100	100	100	100	100	100	100	100	100	100	99.6	99.5	0	0	99.6	99.6	97.5	0	0	100	100	100	99.8	99.8	0	100	0	100	99.8
BSU_36650	100	100	100	100	100	100	100	100	92.7	100	98.4	100	94.4	99.2	100	100	98.4	98.4	99.2	99.2	100	100	100	100	100	100	100	100	100	100	99.2	100	100	100	99.2	99.2	91.9	100	100	100	100	100	99.2	99.2	100	100	100	100	98.4
BSU_36640	100	100	100	100	100	100	100	100	99.5	99.8	99.5	100	99.3	99.5	100	100	99.5	99.5	99.6	100	100	100	100	100	100	100	100	100	100	100	0	100	100	100	100	99.5	99.5	100	100	100	100	100	99.8	99.8	100	100	100	100	99.8
BSU_36660	100	100	100	100	100	100	100	99	99	100	100	100	99	100	100	99	100	100	99	100	100	100	100	100	100	100	100	100	100	100	100	100	99	99	100	100	99	99	99	100	100	100	100	100	99	100	99	100	100
BSU_32450	100	100	100	100	100	100	100	98.8	90.1	99.8	98.6	100	90.7	98.6	100	97.8	98.6	98.6	97.6	98.2	100	100	100	100	100	100	100	100	100	100	99	98.4	98.4	98.4	99.4	98.6	90.3	98.4	98.4	100	100	100	98	98	98.4	100	98.4	100	99
BSU_22070	100	100	100	100	100	100	100	99.5	97.9	100	100	100	97.9	99.5	100	99.5	99.5	100	99	99	100	100	100	100	100	100	100	100	100	100	99.5	98.5	97.9	97.9	99.5	99.5	97.4	97.9	97.9	100	100	100	97.9	97.9	97.9	100	97.9	100	99.5
BSU_17600	100	100	100	100	100	100	100	0	93.5	98.9	99.3	100	93.7	98.4	100	99.1	98.2	99.3	98.9	99.1	100	100	100	100	100	100	100	100	100	100	99.6	99.3	98.9	98.9	99.1	99.1	93.7	98.9	98.9	100	100	100	99.3	99.3	98.9	100	98.9	100	98.7
BSU_17610	100	100	100	100	100	100	100	25.5	93.4	99.2	99.6	100	93.6	99.2	100	99	99.2	99.6	99.2	99.2	100	100	100	100	100	100	100	100	100	100	99.4	99.2	99.2	99.2	99.6	99.2	93.4	99.2	99.2	100	100	100	99	99	99.2	100	99.2	100	99.4
BSU_17570	100	100	100	100	100	100	100	35.1	94	99.8	99.4	100	94	99.6	100	99.6	99.6	99.4	99.6	99.1	100	100	100	100	100	100	100	100	100	100	99.1	35.6	99.6	99.6	99.6	99.6	94	99.6	99.6	100	100	100	99.8	99.8	99.6	100	99.6	100	99.4
BSU_02860	100	100	100	100	100	100	100	99.6	99.1	99.6	99.6	100	98.7	99.6	100	99.6	99.6	99.6	99.6	99.6	100	100	100	100	100	100	100	100	100	100	100	99.6	99.6	99.6	99.6	99.6	98.7	99.6	99.6	100	100	100	99.6	99.6	99.6	100	99.6	100	100
BSU_02870	100	100	100	100	100	100	100	99.6	97.1	100	100	100	97.5	100	100	99.6	100	100	99.6	100	100	100	100	100	100	100	100	100	100	100	100	99.6	99.6	99.6	100	100	97.5	99.6	99.6	100	100	100	100	100	99.6	100	99.6	100	100
BSU_02850	100	100	100	100	100	100	100	99.1	96	99.7	99.4	100	96	100	100	99.7	99.7	99.4	99.1	99.7	100	100	100	100	100	100	100	100	100	100	100	99.7	100	100	99.4	100	95.7	100	100	100	100	100	100	100	100	100	100	100	100
[truncated: 135 more columns]
