# Supplementary material for: New Insights on Metabolic Features of Bacillus subtilis Based on Multistrain Genome-Scale Metabolic Modeling
Source: Int J Mol Sci. 2023 Apr 11;24(8):7091. doi: 10.3390/ijms24087091 (PMC10138676; doi:10.3390/ijms24087091)
Supplement: Supplementary file 1 [file ijms-24-07091-s001.zip › Supplemental material/Table S5. List of B. subtilis strains and carbon sources.xlsx]

## Sheet: B. subtilis strains
Refseq ID	Filtered
AP012495.1	Synthetic genome
CP014858.1	Non functional GEM
CP016787.1	Non functional GEM
CP016788.1
CP016789.1
CP029052.1	Non functional GEM
CP032089.1	Non functional GEM
CP047645.1
CP051306.1	Non functional GEM
CP074571.1
NC_014976.1
NC_017195.1
NC_017196.2
NC_018520.1
NC_019896.1
NC_020244.1
NC_020507.1
NC_020832.1
NC_022898.1
NZ_AP012496.1
NZ_AP019714.1
NZ_CM000487.1
NZ_CM000488.1
NZ_CM000489.1
NZ_CM000490.1
NZ_CP005997.1
NZ_CP007173.1
NZ_CP007409.1
NZ_CP007800.1
NZ_CP008698.1
NZ_CP009611.1	Non functional GEM
NZ_CP009684.1	Non functional GEM
NZ_CP009748.1	Non functional GEM
NZ_CP009749.1	Non functional GEM
NZ_CP009796.1
NZ_CP010052.1
NZ_CP010053.1
NZ_CP010314.1
NZ_CP011115.1
NZ_CP011534.1
NZ_CP011882.1
NZ_CP013654.1
NZ_CP014166.1
NZ_CP014471.1
NZ_CP014840.1	Non functional GEM
NZ_CP015004.1
NZ_CP015222.1
NZ_CP015375.1
NZ_CP015975.1
NZ_CP016767.1
NZ_CP016852.1
NZ_CP016894.1
NZ_CP017112.1
NZ_CP017312.1
NZ_CP017313.1	Non functional GEM
NZ_CP017314.1
NZ_CP017676.1
NZ_CP017763.1
NZ_CP018173.1
NZ_CP018184.1
NZ_CP018295.1	Non functional GEM
NZ_CP019662.1
NZ_CP019663.1
NZ_CP020023.1
NZ_CP020102.1
NZ_CP020367.1
NZ_CP020722.1
NZ_CP020915.1
NZ_CP021123.1
NZ_CP021169.1
NZ_CP021498.1
NZ_CP021499.1
NZ_CP021507.1
NZ_CP021889.1
NZ_CP021892.1	Non functional GEM
NZ_CP021903.1
NZ_CP021921.1
NZ_CP021985.1
NZ_CP022287.1
NZ_CP022391.1
NZ_CP022890.1	Non functional GEM
NZ_CP022891.1
NZ_CP023257.1
NZ_CP023409.1
NZ_CP025941.1
NZ_CP026010.1
NZ_CP028201.1
NZ_CP028202.1
NZ_CP028209.1
NZ_CP028212.1
NZ_CP028213.1
NZ_CP028215.1
NZ_CP028217.1
NZ_CP028218.1
NZ_CP028812.1
NZ_CP029461.1
NZ_CP029609.1
NZ_CP031675.1
NZ_CP031693.1
NZ_CP031783.1
NZ_CP031784.1
NZ_CP032310.1
NZ_CP032315.1
NZ_CP032852.1
NZ_CP032853.1
NZ_CP032855.1	Non functional GEM
NZ_CP032857.1
NZ_CP032860.1
NZ_CP032861.1
NZ_CP032863.1
NZ_CP032865.1
NZ_CP032867.1
NZ_CP032872.1
NZ_CP033205.1
NZ_CP034484.1
NZ_CP035161.1
NZ_CP035162.1
NZ_CP035163.1
NZ_CP035164.1
NZ_CP035165.1
NZ_CP035166.1
NZ_CP035167.1
NZ_CP035191.1
NZ_CP035226.1
NZ_CP035230.1
NZ_CP035231.1
NZ_CP035390.1
NZ_CP035391.1
NZ_CP035394.1
NZ_CP035395.1
NZ_CP035397.1
NZ_CP035400.1
NZ_CP035401.1
NZ_CP035402.1
NZ_CP035403.1
NZ_CP035406.1
NZ_CP035411.1
NZ_CP035413.1
NZ_CP035414.1
NZ_CP039755.1	Non functional GEM
NZ_CP039935.1
NZ_CP040528.1
NZ_CP041015.1
NZ_CP044498.1
NZ_CP045006.1
NZ_CP045425.1
NZ_CP045811.1
NZ_CP045812.1
NZ_CP045816.1
NZ_CP045817.1
NZ_CP045818.1
NZ_CP045819.1
NZ_CP045820.1
NZ_CP045821.1
NZ_CP045823.1
NZ_CP045824.1
NZ_CP045825.1
NZ_CP045826.1
NZ_CP045922.1
NZ_CP046047.1
NZ_CP046448.1
NZ_CP046591.1
NZ_CP046592.1
NZ_CP046860.1
NZ_CP047325.1
NZ_CP047485.1
NZ_CP049924.1
NZ_CP050319.1
NZ_CP050532.1
NZ_CP051462.1	Non functional GEM
NZ_CP051465.1
NZ_CP051466.1
NZ_CP051860.2
NZ_CP053102.1
NZ_CP054177.1
NZ_CP058242.1
NZ_CP060417.1
NZ_CP062497.1
NZ_CP063151.1	Non functional GEM
NZ_CP064818.1
NZ_CP065789.1
NZ_CP069789.1
NZ_LN649259.1
NZ_LN680001.1

## Sheet: Carbon sources
BIGG ID	Name
2ameph	2-Aminoethylphosphonate
2dhglcn	2-Dehydro-D-gluconate
3amp	3 AMP C10H12N5O7P
3cmp	3 CMP C9H12N3O8P
3gmp	Guanosine 3 phosphate C10H12N5O8P
3ump	3 UMP C9H11N2O9P
4abut	4-Aminobutanoate
5dglcn	5-Dehydro-D-gluconate
abt__L	L Arabinitol C5H12O5
acgam	N-Acetyl-D-glucosamine
acmana	N-Acetyl-D-mannosamine
acmum	N-Acetylmuramate
acnam	N-Acetylneuraminate
acon_C	Cis-Aconitate
adn	Adenosine
akg	2-Oxoglutarate
ala__D	D-Alanine
ala__L	L-Alanine
arab__L	L-Arabinose
arg__L	L-Arginine
ascb__L	L-Ascorbate
asn__L	L-Asparagine
asp__L	L-Aspartate
cgly	Cys Gly C5H10N2O3S
cit	Citrate
cytd	Cytidine
dad_2	Deoxyadenosine
dcmp	DCMP C9H12N3O7P
dcyt	Deoxycytidine
dgsn	Deoxyguanosine
din	Deoxyinosine
duri	Deoxyuridine
fe3dcit	Fe(III)dicitrate
fru	D-Fructose
frulys	Fructoselysine
fum	Fumarate
g3pg	Glycerophosphoglycerol
g3ps	Glycerophosphoserine
gal_bD	Beta D-Galactose
gal	D-Galactose
galct__D	D-Galactarate
galctn__D	D-Galactonate
galctr__D	D Galactarate C6H8O8
galt	Galactitol
galur	D-Galacturonate
gam	D-Glucosamine
glc__D	D-Glucose
glcn__D	D Gluconate C6H11O7
glcn	D-Gluconate
glcr	D-Glucarate
glcur	D-Glucuronate
gln__L	L-Glutamine
glu__L	L-Glutamate
gly	Glycine
glyc	Glycerol
glyc3p	Glycerol 3-phosphate
gmp	GMP C10H12N5O8P
his__L	L-Histidine
hishis	L histidinylhistidine
hom__L	L-Homoserine
icit	Isocitrate
ile__L	L-Isoleucine
inost	Myo-Inositol
ins	Inosine
lac__L	L-Lactate
LalaDgluMdap	L-alanine-D-glutamate-meso-2,6-diaminoheptanedioate
LalaLglu	L-alanine-L-glutamate
Larab	Alpha L Arabinan C15H24O12
lcts	Lactose C12H22O11
lysglugly	Lysine-glutamine-glycine tripeptide
madg	Alpha Methyl D glucoside C7H14O6
mal__D	D-Malate
mal__L	L-Malate
malt	Maltose C12H22O11
malthp	Maltoheptaose
malttr	Maltotriose C18H32O16
maltttr	Maltotetraose
man	D-Mannose
man1p	D-Mannose 1-phosphate
mbdg	Beta Methylglucoside C7H14O6
melib	Melibiose C12H22O11
mnl	D-Mannitol
ocdcea	Octadecenoate (n-C18:1)
orn__L	L Ornithine C5H13N2O2
orn	Ornithine
pala	Palatinose C12H22O11
pro__L	L-Proline
prohisglu	Proline-histidine-glutamine tripeptide
psclys	Psicoselysine
ptrc	Putrescine
pyr	Pyruvate
raffin	Raffinose C18H32O16
rbt	Ribitol
rib__D	D-Ribose
rmn	L-Rhamnose
salcn	Salicin C13H18O7
sbt__D	D-Sorbitol
ser__D	D-Serine
ser__L	L-Serine
starch	Starch C12H20O10
succ	Succinate
sucr	Sucrose C12H22O11
tartr__L	L-tartrate
thymd	Thymidine C10H14N2O5
tre	Trehalose
uri	Uridine
xmp	Xanthosine 5'-phosphate
xtsn	Xanthosine
xyl__D	D-Xylose
